# Supplementary material for: Comparative Analysis of Anther Transcriptome Profiles of Two Different Rice Male Sterile Lines Genotypes under Cold Stress
Source: Int J Mol Sci. 2015 May 18;16(5):11398–416. doi: 10.3390/ijms160511398 (PMC4463707; doi:10.3390/ijms160511398)
Supplement: Supplementary file 1 [file ijms-16-11398-s001.zip]

Archive with 6 entries (5 files):
- ijms-80031-Supplementary Information/
- ijms-80031-Supplementary Information/ijms-80031-Supplementary-Figure-for publish.pdf
- ijms-80031-Supplementary Information/ijms-80031-Supplementary-Tables 1-3, 7-8-for publish.xls
- ijms-80031-Supplementary Information/ijms-80031-Table S4. The COR transcription factors-for publish.xls
- ijms-80031-Supplementary Information/ijms-80031-Table S5. The COR calmodulin-related genes, plant hormone signal transduction genes, and light induced genes.- fro publish.xls
- ijms-80031-Supplementary Information/ijms-80031-Table S6. The COR galactose metabolism genes, DNA replication genes, and ribosome genes.- for publish.xls
