# Supplementary material for: Comparative Analysis of Anther Transcriptome Profiles of Two Different Rice Male Sterile Lines Genotypes under Cold Stress
Source: Int J Mol Sci. 2015 May 18;16(5):11398–416. doi: 10.3390/ijms160511398 (PMC4463707; doi:10.3390/ijms160511398)
Supplement: Supplementary file 1 [file ijms-16-11398-s001.zip › ijms-80031-Supplementary Information/ijms-80031-Supplementary-Tables 1-3, 7-8-for publish.xls]

## Sheet: Table S1
Table S1. A total of 1497 differentially expressed genes from P64S under cold treatment.
Gene_ID	Loc_ID	Readcount_TP_AR	Readcount_CP_AR	Log2FoldChange	Pval	Padj	Blast Swiss Prot
BGIOSGA000004	LOC_Os01g74550	131.902	591.59	-2.1651	1.53e-10	2.01e-08	sp|C0LGI2|Y1677_ARATH Probable LRR receptor-like serine/threonine-protein kinase At1g67720 OS=Arabidopsis thaliana GN=At1g67720 PE=2 SV=1//2.28654e-13
BGIOSGA000008	LOC_Os01g74480	154.819	6.13047	4.6584	3.7e-14	9.69e-12	sp|P07730|GLUA2_ORYSJ Glutelin type-A 2 OS=Oryza sativa subsp. japonica GN=GLUA2 PE=1 SV=1//7.35057e-23
BGIOSGA000034	LOC_Os01g73780	10.9927	68.0473	-2.63	4.06e-06	0.00023386	-//-
BGIOSGA000067	LOC_Os05g27304	18.5013	0.612967	4.9157	0.00047061	0.015348	sp|Q9M1E2|PTR37_ARATH Nitrate excretion transporter 1 OS=Arabidopsis thaliana GN=NAXT1 PE=1 SV=1//1.80785e-09
BGIOSGA000073	LOC_Os01g72990	211.308	8.0714	4.7104	1.79e-20	1.16e-17	sp|C0LGD7|Y1684_ARATH Probable LRR receptor-like serine/threonine-protein kinase At1g06840 OS=Arabidopsis thaliana GN=At1g06840 PE=1 SV=2//8.31116e-19
BGIOSGA000116	LOC_Os01g71930	71.7443	0.510939	7.1336	2.47e-08	2.15e-06	sp|Q38834|R13L4_ARATH Disease resistance RPP13-like protein 4 OS=Arabidopsis thaliana GN=RPP13L4 PE=2 SV=2//1.73812e-07
BGIOSGA000119	LOC_Os01g71740	28.4476	0.612967	5.5364	7.71e-06	0.00041645	sp|B9EXZ6|BAT1_ORYSJ Amino-acid permease BAT1 homolog OS=Oryza sativa subsp. japonica GN=BAT1 PE=2 SV=1//8.5538e-12
BGIOSGA000145	LOC_Os01g71256	225.884	92.4687	1.2885	0.00071522	0.021713	sp|A0JNA8|PAXI1_BOVIN PAX-interacting protein 1 OS=Bos taurus GN=PAXIP1 PE=2 SV=1//9.96679e-14
BGIOSGA000179	LOC_Os01g70740	336.077	848.549	-1.3362	2.28e-05	0.0010952	-//-
BGIOSGA000280	LOC_Os01g68310	653.571	252.165	1.374	1.98e-05	0.00096419	sp|Q2KII6|NGDN_BOVIN Neuroguidin OS=Bos taurus GN=NGDN PE=2 SV=1//9.03674e-08
BGIOSGA000303	LOC_Os01g67770	7.1655	36.2711	-2.3397	0.0010704	0.030751	-//-
BGIOSGA000335	LOC_Os01g66990	39.8984	5.82358	2.7763	0.00019752	0.0072873	-//-
BGIOSGA000340	#N/A	4.87365	34.6378	-2.8293	0.00029915	0.010436	-//-
BGIOSGA000347	LOC_Os01g66700	8957.7	24428.3	-1.4474	9.53e-07	6.22e-05	sp|Q8L7S6|HEXO3_ARATH Beta-hexosaminidase 3 OS=Arabidopsis thaliana GN=HEXO3 PE=1 SV=1//2.75578e-08
BGIOSGA000363	LOC_Os01g66330	1380.83	2773.14	-1.006	0.00058787	0.018598	sp|B0V4T7|CLPX_ACIBY ATP-dependent Clp protease ATP-binding subunit ClpX OS=Acinetobacter baumannii (strain AYE) GN=clpX PE=3 SV=1//4.99365e-23
BGIOSGA000384	LOC_Os01g65860	4.30068	37.3958	-3.1202	8.88e-05	0.0036179	sp|Q9SA65|CAP4_ARATH Putative clathrin assembly protein At1g03050 OS=Arabidopsis thaliana GN=At1g03050 PE=2 SV=1//3.92293e-95
BGIOSGA000438	LOC_Os01g64520	5013.72	1722.22	1.5416	0.00027975	0.0098291	sp|P04670|URIC1_SOYBN Uricase-2 isozyme 1 OS=Glycine max PE=1 SV=2//2.5209e-08
BGIOSGA000462	LOC_Os01g63830	727.686	1515.44	-1.0583	0.00059364	0.018735	sp|Q56Y11|DDPS2_ARATH Dehydrodolichyl diphosphate synthase 2 OS=Arabidopsis thaliana GN=At5g58770 PE=2 SV=2//1.06528e-61
BGIOSGA000603	LOC_Os01g59930	2329.46	4766.29	-1.0329	0.00044955	0.014835	sp|Q9ZNT1|NB5R1_ARATH NADH--cytochrome b5 reductase 1 OS=Arabidopsis thaliana GN=CBR1 PE=1 SV=1//1.06495e-37
BGIOSGA000724	LOC_Os01g56810	1944.47	942.737	1.0445	0.00041756	0.013967	sp|Q5ZAY9|CKX5_ORYSJ Cytokinin dehydrogenase 5 OS=Oryza sativa subsp. japonica GN=CKX5 PE=2 SV=1//9.98945e-08
BGIOSGA000834	LOC_Os01g54400	225.342	462.132	-1.0362	0.00156	0.042064	-//-
BGIOSGA000840	LOC_Os01g54210	2328.66	5142.34	-1.1429	0.00013556	0.0052232	sp|P69781|GAT12_ARATH GATA transcription factor 12 OS=Arabidopsis thaliana GN=GATA12 PE=2 SV=1//1.36273e-45
BGIOSGA000842	LOC_Os01g54140	4.46879	30.5495	-2.7732	0.00089895	0.026408	-//-
BGIOSGA000945	LOC_Os01g50910	1497	580.949	1.3656	8.09e-06	0.00043592	-//-
BGIOSGA000955	LOC_Os01g50610	152.649	56.094	1.4443	0.00051513	0.016592	sp|Q9SBK6|JMT_BRARP Jasmonate O-methyltransferase OS=Brassica rapa subsp. pekinensis GN=JMT PE=1 SV=1//1.06865e-07
BGIOSGA000974	LOC_Os01g50050	119.717	44.8542	1.4163	0.0011372	0.032454	sp|P49353|FPPS_MAIZE Farnesyl pyrophosphate synthase OS=Zea mays GN=FPS PE=2 SV=1//3.13832e-41
BGIOSGA000990	LOC_Os01g49640	13444.9	47650.1	-1.8254	7.16e-10	8.43e-08	sp|P82353|NLTP2_PRUAR Non-specific lipid-transfer protein 2 OS=Prunus armeniaca PE=1 SV=1//1.90004e-15
BGIOSGA001151	LOC_Os01g44960	415.843	906.483	-1.1242	0.000309	0.010731	sp|P0A573|Y2734_MYCBO Uncharacterized protein Mb2734 OS=Mycobacterium bovis (strain ATCC BAA-935 / AF2122/97) GN=Mb2734 PE=3 SV=1//4.35037e-06
BGIOSGA001222	LOC_Os01g42540	4.31611	38.0095	-3.1386	3.62e-05	0.0016405	-//-
BGIOSGA001472	LOC_Os01g35330	2582.2	125.37	4.3643	9.1e-36	2.37e-32	-//-
BGIOSGA001664	LOC_Os01g25810	98.6875	26.8717	1.8768	0.0001033	0.0041186	-//-
BGIOSGA001702	LOC_Os01g24560	82.4248	15.0205	2.4561	0.00038441	0.012944	sp|P60994|ERVB_TABDI Ervatamin-B OS=Tabernaemontana divaricata PE=1 SV=1//1.84972e-64
BGIOSGA001794	LOC_Os01g21144	549.571	200.562	1.4543	3.32e-05	0.0015175	-//-
BGIOSGA001836	LOC_Os01g19280	19.4946	110.859	-2.5076	3.06e-07	2.23e-05	-//-
BGIOSGA001868	LOC_Os11g09590	233.358	1115.44	-2.257	8.82e-13	1.73e-10	sp|Q94B46|FBL74_ARATH F-box/LRR-repeat protein At4g14096 OS=Arabidopsis thaliana GN=At4g14096 PE=2 SV=1//7.44028e-09
BGIOSGA001886	LOC_Os01g17402	105.716	795.016	-2.9108	2.96e-17	1.27e-14	sp|Q0JNK6|CCB13_ORYSJ Cyclin-B1-3 OS=Oryza sativa subsp. japonica GN=CYCB1-3 PE=2 SV=2//6.67001e-11
BGIOSGA001955	LOC_Os01g15490	1500.49	3143.5	-1.0669	0.00038464	0.012944	sp|O74841|FAD1_SCHPO Probable FAD synthase OS=Schizosaccharomyces pombe (strain 972 / ATCC 24843) GN=SPCC1235.04c PE=2 SV=1//9.74245e-11
BGIOSGA002004	LOC_Os01g14430	15.4461	237.361	-3.9418	5.86e-05	0.0025225	-//-
BGIOSGA002009	LOC_Os01g14340	81.996	311.523	-1.9257	1.88e-05	0.0009213	-//-
BGIOSGA002010	LOC_Os01g14340	343.828	1380.16	-2.0051	3.9e-10	4.71e-08	-//-
BGIOSGA002012	LOC_Os01g14310	89.1923	250.839	-1.4918	5.25e-05	0.0022852	-//-
BGIOSGA002015	LOC_Os01g14220	153.123	477.151	-1.6398	1.5e-06	9.58e-05	-//-
BGIOSGA002016	LOC_Os01g14210	13.9639	111.267	-2.9943	6.43e-09	6.41e-07	-//-
BGIOSGA002019	LOC_Os01g14140	536.95	1160.49	-1.1119	0.00030436	0.010599	sp|Q94G86|ALL9_OLEEU Glucan endo-1,3-beta-D-glucosidase OS=Olea europaea GN=OLE9 PE=1 SV=1//2.25649e-22
BGIOSGA002117	LOC_Os01g12030	495.079	2982.39	-2.5907	5.76e-17	2.34e-14	sp|Q5NAT8|GUN1_ORYSJ Endoglucanase 1 OS=Oryza sativa subsp. japonica GN=GLU7 PE=2 SV=1//4.67191e-10
BGIOSGA002159	LOC_Os01g10890	390.825	170.936	1.1931	0.00048844	0.015856	sp|Q9LWM4|CIPK5_ORYSJ CBL-interacting protein kinase 5 OS=Oryza sativa subsp. japonica GN=CIPK5 PE=2 SV=1//0
BGIOSGA002191	LOC_Os01g10180	304.887	133.133	1.1954	0.00079249	0.023781	-//-
BGIOSGA002248	LOC_Os01g08670	133.896	308.053	-1.2021	0.00063944	0.019844	-//-
BGIOSGA002259	LOC_Os01g08440	1102.55	376.285	1.5509	1.17e-05	0.00060523	sp|O23406|U75D1_ARATH UDP-glycosyltransferase 75D1 OS=Arabidopsis thaliana GN=UGT75D1 PE=2 SV=2//5.84692e-82
BGIOSGA002271	LOC_Os01g08180	123.994	11.2391	3.4637	0.00020943	0.0076473	-//-
BGIOSGA002302	LOC_Os01g07530	361.42	67.4383	2.422	1.4e-10	1.87e-08	sp|Q5VQG4|RFS_ORYSJ Galactinol--sucrose galactosyltransferase OS=Oryza sativa subsp. japonica GN=RFS PE=1 SV=1//0
BGIOSGA002350	LOC_Os01g06560	245.111	57.8285	2.0836	6.35e-08	5.21e-06	sp|P43273|TGA2_ARATH Transcription factor TGA2 OS=Arabidopsis thaliana GN=TGA2 PE=1 SV=1//7.22971e-10
BGIOSGA002358	LOC_Os01g06430	202.171	425.15	-1.0724	0.0015207	0.041318	-//-
BGIOSGA002439	LOC_Os01g04430	64.5187	18.3906	1.8107	0.0009816	0.028493	-//-
BGIOSGA002453	LOC_Os01g04090	36.9426	863.047	-4.5461	3.89e-14	1.01e-11	-//-
BGIOSGA002458	LOC_Os01g03980	1381.9	4224.31	-1.6121	9.89e-08	7.82e-06	-//-
BGIOSGA002473	LOC_Os01g03630	318.985	788.089	-1.3049	0.0016929	0.045086	sp|P07788|COTA_BACSU Spore coat protein A OS=Bacillus subtilis (strain 168) GN=cotA PE=1 SV=4//2.01668e-82
BGIOSGA002494	LOC_Os01g03100	196.023	431.797	-1.1393	0.00051867	0.016693	-//-
BGIOSGA002589	LOC_Os01g01360	323.095	1059.15	-1.7129	9.2e-08	7.33e-06	sp|Q9LYR6|PTR49_ARATH Probable peptide/nitrate transporter At5g13400 OS=Arabidopsis thaliana GN=At5g13400 PE=2 SV=1//0
BGIOSGA002707	LOC_Os01g04020	140.137	327.673	-1.2254	0.0004179	0.013967	-//-
BGIOSGA002708	LOC_Os01g04020	4892.02	10799	-1.1424	0.00063032	0.019608	sp|Q9LUM4|RAP22_ARATH Ethylene-responsive transcription factor RAP2-2 OS=Arabidopsis thaliana GN=RAP2-2 PE=1 SV=2//2.86337e-09
BGIOSGA002722	LOC_Os01g04350	314.359	97.9894	1.6817	0.00055166	0.017624	sp|Q943E9|HS17B_ORYSJ 17.9 kDa heat shock protein 2 OS=Oryza sativa subsp. japonica GN=HSP17.9B PE=2 SV=1//6.71202e-87
BGIOSGA002823	LOC_Os01g06380	239.533	510.676	-1.0922	0.00097803	0.028411	-//-
BGIOSGA002824	LOC_Os01g06400	823.864	2367.77	-1.5231	9.13e-07	5.97e-05	-//-
BGIOSGA002912	LOC_Os01g09030	39.8984	129.558	-1.6992	7.67e-05	0.0031956	sp|Q6PDY2|AEDO_MOUSE 2-aminoethanethiol dioxygenase OS=Mus musculus GN=Ado PE=1 SV=2//8.37607e-21
BGIOSGA002949	LOC_Os01g10230	49.5993	162.56	-1.7126	4.03e-05	0.0018091	sp|P59082|LFS_ALLCE Lachrymatory-factor synthase OS=Allium cepa GN=LFS PE=1 SV=1//4.68238e-10
BGIOSGA003020	LOC_Os01g12020	25411.7	95209.7	-1.9056	1.45e-10	1.92e-08	sp|Q43748|NLTP_BETVU Non-specific lipid-transfer protein OS=Beta vulgaris GN=IWF1&apos; PE=3 SV=1//1.23895e-17
BGIOSGA003093	LOC_Os01g13520	3973.13	11223.6	-1.4982	5.73e-07	3.92e-05	sp|Q5NB85|ARFA_ORYSJ Auxin response factor 1 OS=Oryza sativa subsp. japonica GN=ARF1 PE=2 SV=1//0
BGIOSGA003094	LOC_Os01g13530	1026.05	2097.77	-1.0318	0.00057125	0.01819	sp|Q5NB83|ABIL3_ORYSJ Probable protein ABIL3 OS=Oryza sativa subsp. japonica GN=Os01g0236400 PE=2 SV=1//0
BGIOSGA003106	LOC_Os01g13830	3.57504	29.2215	-3.031	0.0005254	0.016881	-//-
BGIOSGA003112	LOC_Os01g13830	3.89583	34.433	-3.1438	0.00013608	0.0052332	-//-
BGIOSGA003143	LOC_Os01g14630	1304.99	261.757	2.3177	0.00078775	0.023657	sp|Q94ID7|GGPPS_HEVBR Geranylgeranyl pyrophosphate synthase, chloroplastic OS=Hevea brasiliensis GN=GGPS PE=1 SV=1//4.41754e-93
BGIOSGA003177	LOC_Os01g15210	6.82928	54.562	-2.9981	4.3e-06	0.00024597	-//-
BGIOSGA003361	LOC_Os01g21034	876.602	368.638	1.2497	7.14e-05	0.0029984	sp|P83948|PME3_CITSI Pectinesterase 3 OS=Citrus sinensis PE=1 SV=1//0
BGIOSGA003365	LOC_Os01g21130	37.049	0	Inf	2.38e-08	2.08e-06	-//-
BGIOSGA003367	LOC_Os01g21240	113.24	16.3476	2.7922	3.55e-08	3.05e-06	sp|Q9STE7|R13L3_ARATH Putative disease resistance RPP13-like protein 3 OS=Arabidopsis thaliana GN=RPP13L3 PE=2 SV=1//4.75472e-34
BGIOSGA003373	LOC_Os01g21560	529.4	32.7973	4.0127	1.65e-24	1.84e-21	sp|Q99685|MGLL_HUMAN Monoglyceride lipase OS=Homo sapiens GN=MGLL PE=1 SV=2//1.10079e-16
BGIOSGA003415	LOC_Os01g22780	178.407	1280.06	-2.843	9.1e-18	4.29e-15	sp|Q9FXB6|LIP4_ARATH GDSL esterase/lipase LIP-4 OS=Arabidopsis thaliana GN=LIP4 PE=2 SV=1//2.25722e-135
BGIOSGA003440	LOC_Os01g23750	5.59929	48.3287	-3.1096	1.19e-05	0.00061441	-//-
BGIOSGA003481	LOC_Os03g26350	415.67	2.14578	7.5978	2.5e-15	7.14e-13	-//-
BGIOSGA003513	LOC_Os01g26120	1630.56	3291.52	-1.0134	0.00068627	0.021013	sp|B8A7Z5|CSPLB_ORYSI CASP-like protein OsI_01913 OS=Oryza sativa subsp. indica GN=OsI_01913 PE=2 SV=1//3.5211e-90
BGIOSGA003826	LOC_Os01g39770	308.661	708.065	-1.1979	0.00015427	0.0058634	sp|Q3HRN8|CNBL9_ORYSJ Calcineurin B-like protein 9 OS=Oryza sativa subsp. japonica GN=CBL9 PE=2 SV=2//0
BGIOSGA003830	LOC_Os01g39960	1463.53	2849.04	-0.96102	0.00139	0.038409	sp|Q38932|LCYE_ARATH Lycopene epsilon cyclase, chloroplastic OS=Arabidopsis thaliana GN=LUT2 PE=1 SV=2//0
BGIOSGA003849	LOC_Os01g40240	208.085	565.018	-1.4411	1.64e-05	0.0008127	-//-
BGIOSGA003890	LOC_Os01g41120	387.823	163.167	1.249	0.00020616	0.0075492	sp|Q9LHF1|LRX4_ARATH Leucine-rich repeat extensin-like protein 4 OS=Arabidopsis thaliana GN=LRX4 PE=1 SV=1//1.3745e-135
BGIOSGA003988	LOC_Os01g42810	134.323	1124.45	-3.0654	5.19e-16	1.66e-13	-//-
BGIOSGA004022	LOC_Os01g43530	30.9762	225.294	-2.8626	4.49e-12	8.12e-10	sp|P46518|LEA14_GOSHI Late embryogenesis abundant protein Lea14-A OS=Gossypium hirsutum GN=LEA14-A PE=2 SV=1//2.93222e-45
BGIOSGA004121	LOC_Os01g46260	758.637	150.398	2.3346	2.88e-12	5.38e-10	sp|Q94F40|GDL9_ARATH GDSL esterase/lipase At1g28600 OS=Arabidopsis thaliana GN=At1g28600 PE=2 SV=1//1.02677e-87
BGIOSGA004124	LOC_Os01g46340	687.093	1475	-1.1021	0.00045225	0.014895	sp|Q9LI74|CHUP1_ARATH Protein CHUP1, chloroplastic OS=Arabidopsis thaliana GN=CHUP1 PE=1 SV=1//1.42138e-75
BGIOSGA004281	LOC_Os01g50750	75.9764	1450.34	-4.2547	0.00071801	0.021781	sp|Q93Z92|RING4_ARATH E3 ubiquitin-protein ligase At4g11680 OS=Arabidopsis thaliana GN=At4g11680 PE=2 SV=1//1.92703e-19
BGIOSGA004386	LOC_Os01g52810	55.1454	0	Inf	1.3e-11	2.13e-09	sp|A3CCP9|P2C76_ORYSJ Putative protein phosphatase 2C 76 OS=Oryza sativa subsp. japonica GN=Os11g0586001 PE=3 SV=2//4.23979e-27
BGIOSGA004545	LOC_Os01g56750	138.234	364.556	-1.399	6.39e-05	0.0027152	-//-
BGIOSGA004688	LOC_Os01g60140	14.9417	55.1734	-1.8846	0.0015613	0.04207	sp|Q9SIT5|CHX15_ARATH Cation/H(+) antiporter 15 OS=Arabidopsis thaliana GN=CHX15 PE=2 SV=1//0
BGIOSGA004705	LOC_Os01g60640	222.608	452.637	-1.0239	0.001421	0.039072	sp|Q9SKD9|WRK46_ARATH Probable WRKY transcription factor 46 OS=Arabidopsis thaliana GN=WRKY46 PE=2 SV=1//2.1953e-13
BGIOSGA004890	LOC_Os01g65100	3215.75	1262.58	1.3488	6.94e-06	0.00038138	sp|Q0WP01|PTR9_ARATH Probable peptide/nitrate transporter At1g22540 OS=Arabidopsis thaliana GN=At1g22540 PE=2 SV=1//0
BGIOSGA004913	LOC_Os01g65590	10630.6	21456.5	-1.0132	0.00062722	0.019542	sp|Q9C809|B3GT8_ARATH Probable beta-1,3-galactosyltransferase 8 OS=Arabidopsis thaliana GN=B3GALT8 PE=2 SV=1//5.70688e-137
BGIOSGA004962	LOC_Os01g66710	40.5777	141.101	-1.798	4.63e-05	0.0020398	sp|P48979|PGLR_PRUPE Polygalacturonase OS=Prunus persica PE=2 SV=1//3.35684e-119
BGIOSGA004967	LOC_Os01g66860	26.5606	1.63484	4.0221	0.00016112	0.0061057	sp|Q7T6X2|YR826_MIMIV Putative serine/threonine-protein kinase/receptor R826 OS=Acanthamoeba polyphaga mimivirus GN=MIMI_R826 PE=4 SV=2//8.93609e-26
BGIOSGA004982	LOC_Os01g67220	2159.91	4580.63	-1.0846	0.00023613	0.0084719	sp|Q5N863|BGL04_ORYSJ Beta-glucosidase 4 OS=Oryza sativa subsp. japonica GN=BGLU4 PE=2 SV=1//0
BGIOSGA004997	LOC_Os01g67630	241.994	97.0624	1.318	0.00026796	0.0094747	sp|Q9M390|PTR1_ARATH Peptide transporter PTR1 OS=Arabidopsis thaliana GN=PTR1 PE=2 SV=1//0
BGIOSGA005017	LOC_Os01g68104	488.008	1228.14	-1.3315	1.56e-05	0.00077783	sp|Q9M4U5|HDT2_MAIZE Histone deacetylase HDT2 OS=Zea mays GN=HDT2 PE=1 SV=1//9.36964e-09
BGIOSGA005021	LOC_Os01g68179	36.9495	0	Inf	2.24e-08	1.96e-06	-//-
BGIOSGA005054	LOC_Os01g68830	761.318	1788.16	-1.2319	5.74e-05	0.0024837	-//-
BGIOSGA005088	LOC_Os12g18780	599.946	1571.62	-1.3893	7.91e-05	0.0032815	sp|Q94CD1|HHT1_ARATH Omega-hydroxypalmitate O-feruloyl transferase OS=Arabidopsis thaliana GN=HHT1 PE=1 SV=1//6.0232e-136
BGIOSGA005108	LOC_Os01g70525	139.948	506.364	-1.8553	0.00094244	0.02752	sp|Q9ASX2|TRNH1_ARATH Tropinone reductase homolog At1g07440 OS=Arabidopsis thaliana GN=At1g07440 PE=1 SV=1//1.68644e-63
BGIOSGA005144	LOC_Os01g71540	4812.66	13.1816	8.5122	1.14e-22	9.93e-20	-//-
BGIOSGA005151	LOC_Os06g49360	210.459	15.5298	3.7604	7.06e-07	4.76e-05	sp|Q7XA40|RGA3_SOLBU Putative disease resistance protein RGA3 OS=Solanum bulbocastanum GN=RGA3 PE=2 SV=2//1.96961e-58
BGIOSGA005158	LOC_Os01g71630	869.751	3.16766	8.101	1.03e-43	5.57e-40	-//-
BGIOSGA005163	LOC_Os01g72080	185.504	3.37172	5.7818	1.89e-22	1.61e-19	-//-
BGIOSGA005215	LOC_Os01g72834	88.5199	25.2369	1.8105	0.0002541	0.0090502	sp|Q9H0Z9|RBM38_HUMAN RNA-binding protein 38 OS=Homo sapiens GN=RBM38 PE=1 SV=2//6.06819e-31
BGIOSGA005222	LOC_Os01g72970	21.1826	0	Inf	2.67e-05	0.0012554	-//-
BGIOSGA005223	LOC_Os01g72970	173.756	405.844	-1.2239	0.000192	0.0071105	-//-
BGIOSGA005232	LOC_Os01g73200	296.622	47.7134	2.6362	2.57e-09	2.76e-07	sp|P84516|PER1_SORBI Cationic peroxidase SPC4 OS=Sorghum bicolor GN=SORBIDRAFT_03g046810 PE=1 SV=2//7.61016e-138
BGIOSGA005240	LOC_Os01g73450	515.682	250.122	1.0438	0.0013982	0.038581	sp|Q2JS42|PYRH_SYNJA Uridylate kinase OS=Synechococcus sp. (strain JA-3-3Ab) GN=pyrH PE=3 SV=1//4.8203e-109
BGIOSGA005246	LOC_Os01g73580	465.372	1555.72	-1.7411	2.16e-08	1.9e-06	sp|Q5JJV0|INV4_ORYSJ Beta-fructofuranosidase, insoluble isoenzyme 4 OS=Oryza sativa subsp. japonica GN=CIN4 PE=2 SV=1//0
BGIOSGA005250	LOC_Os01g73670	1675.43	148.355	3.4974	1e-13	2.37e-11	-//-
BGIOSGA005330	LOC_Os02g57850	340.224	156.943	1.1162	0.0016685	0.044621	-//-
BGIOSGA005419	LOC_Os02g55890	509.931	148.354	1.7813	1.46e-07	1.13e-05	sp|Q06572|AVP_HORVU Pyrophosphate-energized vacuolar membrane proton pump OS=Hordeum vulgare PE=2 SV=2//3.50892e-07
BGIOSGA005449	LOC_Os02g55090	457.306	896.269	-0.97077	0.0018898	0.049357	-//-
BGIOSGA005510	LOC_Os02g53450	63.5633	210.884	-1.7302	1.5e-05	0.00075386	-//-
BGIOSGA005515	LOC_Os02g53380	398.953	154.592	1.3678	9.32e-05	0.0037778	-//-
BGIOSGA005587	LOC_Os08g16700	10.5724	45.9789	-2.1207	0.00077795	0.023435	-//-
BGIOSGA005590	LOC_Os08g16700	20.7932	73.0547	-1.8129	0.00058178	0.01845	-//-
BGIOSGA005605	LOC_Os02g51730	42.5796	5.41547	2.975	9.57e-05	0.0038623	sp|Q9SIN1|TTL3_ARATH Inactive TPR repeat-containing thioredoxin TTL3 OS=Arabidopsis thaliana GN=TTL3 PE=1 SV=2//2.78841e-25
BGIOSGA005623	LOC_Os02g51320	1525.48	2989.73	-0.97076	0.0013822	0.038273	sp|Q9CA64|BH135_ARATH Transcription factor bHLH135 OS=Arabidopsis thaliana GN=BHLH135 PE=1 SV=1//2.52675e-10
BGIOSGA005767	LOC_Os02g47780	120.345	293.747	-1.2874	0.0010408	0.029988	-//-
BGIOSGA005777	LOC_Os02g47510	304.377	27.1778	3.4854	0.0015415	0.041737	sp|O49675|CCD4_ARATH Probable carotenoid cleavage dioxygenase 4, chloroplastic OS=Arabidopsis thaliana GN=CCD4 PE=1 SV=1//0
BGIOSGA005784	LOC_Os02g47320	301.783	55.9912	2.4302	2.23e-10	2.83e-08	sp|O82702|VATG1_TOBAC V-type proton ATPase subunit G 1 OS=Nicotiana tabacum GN=VATG1 PE=3 SV=1//1.07199e-18
BGIOSGA005804	LOC_Os02g46660	1658.77	3369.41	-1.0224	0.00063268	0.01965	sp|Q8L586|Y4958_ARATH Uncharacterized membrane protein At4g09580 OS=Arabidopsis thaliana GN=At4g09580 PE=1 SV=1//1.37969e-22
BGIOSGA005875	LOC_Os02g44780	1257.7	607.222	1.0505	0.00054441	0.017421	sp|Q39108|GGR_ARATH Heterodimeric geranylgeranyl pyrophosphate synthase small subunit, chloroplastic OS=Arabidopsis thaliana GN=GGR PE=1 SV=2//1.86156e-85
BGIOSGA005896	LOC_Os02g44230	1202.52	3005.32	-1.3215	0.00046794	0.015287	sp|Q75WV3|TPP1_ORYSJ Probable trehalose-phosphate phosphatase 1 OS=Oryza sativa subsp. japonica GN=TPP1 PE=1 SV=1//1.18537e-101
BGIOSGA005997	LOC_Os02g41760	21.7178	95.1231	-2.1309	1.31e-05	0.00066522	sp|Q7XA40|RGA3_SOLBU Putative disease resistance protein RGA3 OS=Solanum bulbocastanum GN=RGA3 PE=2 SV=2//2.36932e-17
BGIOSGA006011	LOC_Os08g08586	195.354	528.751	-1.4365	0.00057808	0.018363	-//-
BGIOSGA006012	LOC_Os04g07190	19.5409	80.105	-2.0354	4.49e-05	0.0019896	-//-
BGIOSGA006041	LOC_Os05g40900	36.1174	456.108	-3.6586	1.38e-21	1.04e-18	-//-
BGIOSGA006043	LOC_Os02g40340	120.697	363.336	-1.5899	2.58e-06	0.00015647	-//-
BGIOSGA006046	LOC_Os06g16140	18.5631	93.4898	-2.3324	2.02e-06	0.00012577	-//-
BGIOSGA006080	LOC_Os02g39470	41.6327	179.521	-2.1084	2.16e-07	1.61e-05	sp|A3A8W2|P2C21_ORYSJ Probable protein phosphatase 2C 21 OS=Oryza sativa subsp. japonica GN=Os02g0606900 PE=2 SV=2//6.77588e-19
BGIOSGA006082	LOC_Os02g39420	1.95563	25.747	-3.7187	0.00019004	0.0070515	sp|Q6K1Z6|CCF21_ORYSJ Putative cyclin-F2-1 OS=Oryza sativa subsp. japonica GN=CycF2-1 PE=3 SV=2//0
BGIOSGA006124	LOC_Os02g38290	27.897	168.791	-2.5971	7.12e-09	7.04e-07	sp|Q9FMY1|C86B1_ARATH Cytochrome P450 86B1 OS=Arabidopsis thaliana GN=CYP86B1 PE=2 SV=1//1.05512e-148
BGIOSGA006183	LOC_Os02g36940	443.205	170.015	1.3823	4.05e-05	0.0018157	sp|Q9LQU4|PCR2_ARATH Protein PLANT CADMIUM RESISTANCE 2 OS=Arabidopsis thaliana GN=PCR2 PE=1 SV=1//2.5607e-42
BGIOSGA006199	LOC_Os02g36505	31.3656	0.612967	5.6772	2.15e-06	0.00013225	-//-
BGIOSGA006203	LOC_Os02g36400	1023.51	475.309	1.1066	0.00037334	0.012631	sp|O24454|UBP3_ARATH Ubiquitin carboxyl-terminal hydrolase 3 OS=Arabidopsis thaliana GN=UBP3 PE=1 SV=1//5.69826e-18
BGIOSGA006353	LOC_Os02g32504	96.0216	30.1422	1.6716	0.00060941	0.019109	-//-
BGIOSGA006540	LOC_Os11g42860	30.4341	176.047	-2.5322	1.76e-09	1.96e-07	sp|Q9BYK8|HELZ2_HUMAN Helicase with zinc finger domain 2 OS=Homo sapiens GN=HELZ2 PE=1 SV=6//1.02364e-06
BGIOSGA006592	LOC_Os02g21310	373.469	1622.73	-2.1194	1.55e-11	2.46e-09	-//-
BGIOSGA006626	LOC_Os10g11870	463.902	2.65672	7.448	1e-16	3.68e-14	-//-
BGIOSGA006674	LOC_Os02g18690	50.5926	196.589	-1.9582	0.00035374	0.01205	sp|Q0E1Z0|BURP4_ORYSJ BURP domain-containing protein 4 OS=Oryza sativa subsp. japonica GN=BURP4 PE=2 SV=1//1.96102e-57
BGIOSGA006752	LOC_Os02g15710	2.36048	101.05	-5.4198	8.52e-16	2.66e-13	sp|P60496|BABL_LILLO Chemocyanin OS=Lilium longiflorum PE=1 SV=1//4.65676e-15
BGIOSGA006765	LOC_Os02g13600	385.164	99.0009	1.96	1.82e-08	1.64e-06	-//-
BGIOSGA006859	LOC_Os02g12790	127.989	29.6305	2.1109	0.0011108	0.031819	sp|Q5HZ36|GAT21_ARATH GATA transcription factor 21 OS=Arabidopsis thaliana GN=GATA21 PE=1 SV=2//1.58567e-07
BGIOSGA006887	LOC_Os02g11980	56.7271	12.9759	2.1282	0.00045677	0.01501	sp|C0LGP4|Y3475_ARATH Probable LRR receptor-like serine/threonine-protein kinase At3g47570 OS=Arabidopsis thaliana GN=At3g47570 PE=1 SV=1//1.35321e-21
BGIOSGA006966	LOC_Os02g09990	27.9055	158.162	-2.5028	4.59e-06	0.000262	-//-
BGIOSGA007022	LOC_Os02g08330	321.026	1795.97	-2.484	0.00015	0.0057245	sp|Q5UNY4|YL728_MIMIV Uncharacterized protein L728 OS=Acanthamoeba polyphaga mimivirus GN=MIMI_L728 PE=4 SV=1//2.37874e-57
BGIOSGA007024	LOC_Os02g08270	406.149	3.98468	6.6714	1.99e-29	3.39e-26	-//-
BGIOSGA007031	LOC_Os02g08110	84.9379	244.304	-1.5242	0.00010904	0.0043182	sp|Q6ETN2|CSPLM_ORYSJ CASP-like protein Os02g0177700 OS=Oryza sativa subsp. japonica GN=Os02g0177700 PE=2 SV=1//3.24395e-15
BGIOSGA007078	LOC_Os02g06790	101.491	0.510939	7.634	2.06e-17	9.13e-15	-//-
BGIOSGA007139	LOC_Os02g05430	9.27381	44.9562	-2.2773	0.0004886	0.015856	-//-
BGIOSGA007142	LOC_Os02g05199	38.9892	4.18954	3.2182	8.59e-05	0.0035207	-//-
BGIOSGA007188	LOC_Os02g03870	42.2434	6.84546	2.6255	0.00025237	0.0089982	sp|P33363|BGLX_ECOLI Periplasmic beta-glucosidase OS=Escherichia coli (strain K12) GN=bglX PE=1 SV=2//2.4586e-44
BGIOSGA007229	LOC_Os02g02820	14460.3	30718.6	-1.087	0.00022712	0.0082013	sp|Q9ZVX2|AMS_ARATH Transcription factor ABORTED MICROSPORES OS=Arabidopsis thaliana GN=AMS PE=1 SV=2//3.53761e-25
BGIOSGA007242	LOC_Os02g02590	4.40017	30.7544	-2.8052	0.00047594	0.015496	sp|Q5XET4|PP142_ARATH Pentatricopeptide repeat-containing protein At2g01860 OS=Arabidopsis thaliana GN=EMB975 PE=2 SV=1//1.27835e-88
BGIOSGA007256	LOC_Os02g02340	1399.15	266.353	2.3931	6.72e-13	1.35e-10	sp|Q9LMM0|GPAT4_ARATH Glycerol-3-phosphate 2-O-acyltransferase 4 OS=Arabidopsis thaliana GN=GPAT4 PE=1 SV=1//3.00013e-40
BGIOSGA007286	LOC_Os02g12130	21.6715	0	Inf	2.14e-05	0.00103	sp|B6SJQ0|CNR13_MAIZE Cell number regulator 13 OS=Zea mays GN=CNR13 PE=2 SV=1//6.57706e-27
BGIOSGA007293	LOC_Os02g01700	138.287	47.2048	1.5507	0.0002673	0.00946	sp|Q9FGJ6|ATL79_ARATH RING-H2 finger protein ATL79 OS=Arabidopsis thaliana GN=ATL79 PE=2 SV=1//4.04089e-13
BGIOSGA007304	LOC_Os02g01326	97.9618	21.355	2.1976	1.48e-05	0.00074341	sp|Q6J163|5NG4_PINTA Auxin-induced protein 5NG4 OS=Pinus taeda PE=2 SV=1//9.42251e-17
BGIOSGA007354	LOC_Os02g12030	58.3688	11.137	2.3898	9.27e-05	0.0037606	sp|Q9FL28|FLS2_ARATH LRR receptor-like serine/threonine-protein kinase FLS2 OS=Arabidopsis thaliana GN=FLS2 PE=1 SV=1//1.74608e-24
BGIOSGA007375	LOC_Os02g02270	347.701	1810.34	-2.3803	1.27e-13	2.95e-11	-//-
BGIOSGA007394	LOC_Os02g02640	66.8175	7.25437	3.2033	4.82e-07	3.33e-05	sp|Q7XA40|RGA3_SOLBU Putative disease resistance protein RGA3 OS=Solanum bulbocastanum GN=RGA3 PE=2 SV=2//6.46028e-74
BGIOSGA007454	LOC_Os07g11150	300.43	1.02188	8.1997	8.87e-18	4.23e-15	-//-
BGIOSGA007474	LOC_Os02g04120	297.234	784.501	-1.4002	6.64e-06	0.00036816	sp|Q9ZPV8|COAD_ARATH Phosphopantetheine adenylyltransferase OS=Arabidopsis thaliana GN=COAD PE=1 SV=1//7.62757e-73
BGIOSGA007502	LOC_Os09g27220	30.2574	0.510939	5.888	0.0014942	0.04074	-//-
BGIOSGA007504	LOC_Os02g04740	146.316	43.2186	1.7594	2.66e-05	0.0012519	sp|A2X0R4|MOC2B_ORYSI Molybdopterin synthase catalytic subunit OS=Oryza sativa subsp. indica GN=MOCS2 PE=3 SV=1//1.88771e-103
BGIOSGA007505	LOC_Os02g04740	17.0963	81.5342	-2.2537	1.15e-05	0.0005985	sp|Q6Z2X3|MOC2B_ORYSJ Molybdopterin synthase catalytic subunit OS=Oryza sativa subsp. japonica GN=MOCS2 PE=2 SV=1//2.68212e-90
BGIOSGA007510	LOC_Os02g04960	66.0764	0.612967	6.7522	8.81e-12	1.5e-09	-//-
BGIOSGA007513	LOC_Os02g05000	13.3223	74.5883	-2.4851	7.31e-06	0.00039708	-//-
BGIOSGA007520	LOC_Os02g05120	35.3455	97.4753	-1.4635	0.0013488	0.037516	-//-
BGIOSGA007532	LOC_Os02g05400	31.1752	215.178	-2.7871	1.05e-11	1.74e-09	sp|Q58CR4|DOLK_BOVIN Dolichol kinase OS=Bos taurus GN=DOLK PE=2 SV=1//4.95869e-31
BGIOSGA007533	LOC_Os02g05420	29.319	152.343	-2.3774	2.13e-08	1.88e-06	-//-
BGIOSGA007591	LOC_Os02g09790	18.479	96.7611	-2.3885	3.1e-06	0.0001841	sp|Q39214|RPM1_ARATH Disease resistance protein RPM1 OS=Arabidopsis thaliana GN=RPM1 PE=1 SV=1//1.84108e-102
BGIOSGA007594	LOC_Os07g12770	31.6795	171.961	-2.4405	3.64e-09	3.82e-07	sp|Q39214|RPM1_ARATH Disease resistance protein RPM1 OS=Arabidopsis thaliana GN=RPM1 PE=1 SV=1//1.04343e-77
BGIOSGA007596	LOC_Os07g12800	359.495	64.6756	2.4747	2.69e-11	4.07e-09	-//-
BGIOSGA007597	LOC_Os02g06820	45.8871	3.16766	3.8566	2.25e-06	0.00013768	-//-
BGIOSGA007635	LOC_Os02g07650	155.193	58.852	1.3989	0.00066008	0.020355	-//-
BGIOSGA007639	LOC_Os02g07730	52.9994	154.081	-1.5396	0.00012145	0.0047472	sp|Q5E9D6|HDHD3_BOVIN Haloacid dehalogenase-like hydrolase domain-containing protein 3 OS=Bos taurus GN=HDHD3 PE=2 SV=1//5.55106e-23
BGIOSGA007647	LOC_Os02g07820	434.815	130.379	1.7377	7.8e-07	5.19e-05	-//-
BGIOSGA007696	LOC_Os02g09410	418.912	120.76	1.7945	2.1e-05	0.0010176	sp|A6YIH8|C7D55_HYOMU Premnaspirodiene oxygenase OS=Hyoscyamus muticus GN=CYP71D55 PE=1 SV=1//1.02004e-100
BGIOSGA007760	LOC_Os02g11670	283.123	49.7595	2.5084	2.03e-10	2.58e-08	sp|Q9SCP6|U73D1_ARATH UDP-glycosyltransferase 73D1 OS=Arabidopsis thaliana GN=UGT73D1 PE=3 SV=1//1.87955e-26
BGIOSGA007774	LOC_Os11g46210	2.93345	25.3397	-3.1107	0.00061089	0.019125	sp|Q39214|RPM1_ARATH Disease resistance protein RPM1 OS=Arabidopsis thaliana GN=RPM1 PE=1 SV=1//7.02077e-56
BGIOSGA007789	LOC_Os02g12450	147.836	8.17342	4.1769	3.36e-13	7.13e-11	sp|C0LGT6|EFR_ARATH LRR receptor-like serine/threonine-protein kinase EFR OS=Arabidopsis thaliana GN=EFR PE=1 SV=1//6.21168e-165
BGIOSGA007823	LOC_Os02g13310	412.58	149.681	1.4628	1.61e-05	0.00079955	sp|P48731|ATH1_ARATH Homeobox protein ATH1 OS=Arabidopsis thaliana GN=ATH1 PE=1 SV=1//3.02e-50
BGIOSGA007915	LOC_Os02g15930	256.56	108.203	1.2456	0.00053464	0.01715	sp|O82345|BAG6_ARATH BAG family molecular chaperone regulator 6 OS=Arabidopsis thaliana GN=BAG6 PE=1 SV=1//1.60235e-29
BGIOSGA007929	LOC_Os02g16610	166.057	350.15	-1.0763	0.0018659	0.048863	-//-
BGIOSGA007991	LOC_Os02g18750	143.132	523.443	-1.8707	2.3e-08	2.02e-06	sp|Q0E1Z0|BURP4_ORYSJ BURP domain-containing protein 4 OS=Oryza sativa subsp. japonica GN=BURP4 PE=2 SV=1//1.36672e-73
BGIOSGA008059	LOC_Os02g21220	192.975	742.397	-1.9438	4.44e-09	4.53e-07	-//-
BGIOSGA008060	LOC_Os02g21230	483.69	1611.68	-1.7364	3.21e-08	2.77e-06	-//-
BGIOSGA008129	LOC_Os02g25020	3.25424	99.7279	-4.9376	0.0012271	0.034593	sp|Q9S7C9|ESCA_ARATH Putative DNA-binding protein ESCAROLA OS=Arabidopsis thaliana GN=ESC PE=2 SV=1//4.88176e-44
BGIOSGA008138	LOC_Os01g23770	69.3924	175.331	-1.3372	0.00061903	0.019334	-//-
BGIOSGA008139	LOC_Os11g42880	417.667	29.0183	3.8473	3.48e-21	2.52e-18	-//-
BGIOSGA008141	LOC_Os11g42880	155.387	1192.37	-2.9399	2.39e-19	1.42e-16	-//-
BGIOSGA008143	LOC_Os11g42880	115.592	2.14578	5.7514	8.76e-12	1.5e-09	-//-
BGIOSGA008144	LOC_Os12g10180	50.3867	136.914	-1.4422	0.00050598	0.016338	sp|Q7XA39|RGA4_SOLBU Putative disease resistance protein RGA4 OS=Solanum bulbocastanum GN=RGA4 PE=2 SV=1//9.21378e-73
BGIOSGA008235	LOC_Os02g28870	28.1422	309.689	-3.46	1.39e-17	6.24e-15	sp|Q6K762|PUB73_ORYSJ U-box domain-containing protein 73 OS=Oryza sativa subsp. japonica GN=PUB73 PE=2 SV=1//0
BGIOSGA008320	LOC_Os02g32180	16.4393	318.173	-4.2746	2.46e-23	2.35e-20	sp|Q9VL00|OTUBL_DROME Ubiquitin thioesterase otubain-like OS=Drosophila melanogaster GN=CG4968 PE=2 SV=1//2.37754e-08
BGIOSGA008321	LOC_Os02g32190	50.7006	619.577	-3.6112	6.04e-23	5.48e-20	sp|Q8LG98|OTUBL_ARATH Ubiquitin thioesterase otubain-like OS=Arabidopsis thaliana GN=At1g28120 PE=2 SV=2//2.45306e-09
BGIOSGA008384	LOC_Os02g33705	96.9686	230.404	-1.2486	0.00077524	0.02339	-//-
BGIOSGA008385	LOC_Os02g33710	5371.79	13463.8	-1.3256	1.98e-05	0.00096419	sp|P54772|DCHS_SOLLC Histidine decarboxylase OS=Solanum lycopersicum GN=HDC PE=2 SV=1//1.72452e-167
BGIOSGA008391	LOC_Os02g33840	584.777	1184.08	-1.0178	0.0011774	0.033455	-//-
BGIOSGA008405	LOC_Os02g34490	81.9736	22.683	1.8536	0.00035605	0.012097	sp|Q38834|R13L4_ARATH Disease resistance RPP13-like protein 4 OS=Arabidopsis thaliana GN=RPP13L4 PE=2 SV=2//1.93872e-12
BGIOSGA008471	LOC_Os02g36300	264.728	74.1762	1.8355	7.75e-07	5.17e-05	sp|Q8RXX9|ATL6_ARATH E3 ubiquitin-protein ligase ATL6 OS=Arabidopsis thaliana GN=ATL6 PE=1 SV=2//7.87917e-19
BGIOSGA008533	LOC_Os02g38120	54.7252	140.592	-1.3612	0.0012133	0.034302	sp|Q9C9V6|Y1790_ARATH BTB/POZ domain-containing protein At1g67900 OS=Arabidopsis thaliana GN=At1g67900 PE=1 SV=1//1.9633e-148
BGIOSGA008539	LOC_Os02g38260	15.0104	710.515	-5.5648	2.02e-39	6.57e-36	sp|P23548|GUN_PAEPO Endoglucanase OS=Paenibacillus polymyxa PE=3 SV=2//5.85966e-07
BGIOSGA008552	LOC_Os02g38710	254.064	512.81	-1.0132	0.001895	0.049458	sp|A3A8Q4|P2C18_ORYSJ Probable protein phosphatase 2C 18 OS=Oryza sativa subsp. japonica GN=Os02g0599200 PE=2 SV=2//9.85405e-06
BGIOSGA008582	LOC_Os02g39230	0	21.8651	#NAME?	7.22e-06	0.00039321	sp|Q6K8S3|CCF14_ORYSJ Putative cyclin-F1-4 OS=Oryza sativa subsp. japonica GN=CycF1-4 PE=3 SV=1//0
BGIOSGA008584	LOC_Os02g39240	4.80502	30.7536	-2.6781	0.00086636	0.025644	sp|Q6K8S1|CCF13_ORYSJ Putative cyclin-F1-3 OS=Oryza sativa subsp. japonica GN=CYCF1-3 PE=3 SV=1//0
BGIOSGA008616	#N/A	14.6364	147.438	-3.3325	3.86e-12	7.05e-10	-//-
BGIOSGA008624	LOC_Os02g40260	8.70085	177.69	-4.3521	0.0005874	0.018598	sp|Q8W3M4|Y4744_ARATH Uncharacterized protein At4g06744 OS=Arabidopsis thaliana GN=At4g06744 PE=2 SV=1//3.7445e-78
BGIOSGA008626	LOC_Os03g08570	31.6486	396.128	-3.6458	1.52e-20	1.03e-17	sp|Q0DUI8|CRTI_ORYSJ Phytoene dehydrogenase, chloroplastic/chromoplastic OS=Oryza sativa subsp. japonica GN=PDS PE=2 SV=2//5.33269e-58
BGIOSGA008634	LOC_Os02g40520	3.8272	48.1239	-3.6524	7.13e-07	4.8e-05	-//-
BGIOSGA008646	LOC_Os08g12850	82.0817	218.549	-1.4128	0.00082568	0.02457	sp|P0C941|RTNLU_ARATH Reticulon-like protein B23 OS=Arabidopsis thaliana GN=RTNLB23 PE=2 SV=1//1.22424e-20
BGIOSGA008690	LOC_Os02g42650	717.38	131.801	2.4444	4.3e-13	8.99e-11	sp|Q0DZ85|EXB16_ORYSJ Expansin-B16 OS=Oryza sativa subsp. japonica GN=EXPB16 PE=2 SV=1//8.18977e-167
BGIOSGA008730	LOC_Os02g43620	349.444	159.903	1.1279	0.0011949	0.033854	sp|O23596|GLPT4_ARATH Putative glycerol-3-phosphate transporter 4 OS=Arabidopsis thaliana GN=At4g17550 PE=2 SV=2//1.64259e-169
BGIOSGA008740	LOC_Os02g43820	321.69	83.8864	1.9392	1.3e-07	1.02e-05	sp|O80341|EF102_ARATH Ethylene-responsive transcription factor 5 OS=Arabidopsis thaliana GN=ERF5 PE=2 SV=1//5.83074e-20
BGIOSGA008776	LOC_Os02g44700	6.25631	59.5662	-3.2511	8.96e-07	5.88e-05	sp|Q8LFY8|ATL54_ARATH RING-H2 finger protein ATL54 OS=Arabidopsis thaliana GN=ATL54 PE=2 SV=2//2.6877e-09
BGIOSGA008809	LOC_Os02g45530	1757.78	5979.67	-1.7663	2.51e-07	1.85e-05	sp|Q9S746|HTH_ARATH Protein HOTHEAD OS=Arabidopsis thaliana GN=HTH PE=1 SV=1//0
BGIOSGA008839	LOC_Os02g46260	1868.16	708.186	1.3994	5.77e-06	0.00032268	sp|Q8VZU3|SCP19_ARATH Serine carboxypeptidase-like 19 OS=Arabidopsis thaliana GN=SCPL19 PE=1 SV=1//1.12121e-127
BGIOSGA008884	LOC_Os02g47500	597.235	128.741	2.2138	1.24e-10	1.68e-08	sp|Q6J163|5NG4_PINTA Auxin-induced protein 5NG4 OS=Pinus taeda PE=2 SV=1//3.16597e-47
BGIOSGA008937	LOC_Os02g48770	250.963	68.5598	1.872	1.26e-06	8.11e-05	sp|Q9SPV4|SAMT_CLABR Salicylate O-methyltransferase OS=Clarkia breweri GN=SAMT PE=1 SV=1//8.75715e-87
BGIOSGA008957	LOC_Os02g49260	611.504	1662.47	-1.4429	3.22e-06	0.00019017	sp|Q8RXL8|Y1689_ARATH Uncharacterized membrane protein At1g06890 OS=Arabidopsis thaliana GN=At1g06890 PE=1 SV=1//6.98948e-16
BGIOSGA009043	LOC_Os02g51110	94.2719	22.2741	2.0815	3.1e-05	0.0014293	sp|Q6Z2T3|NIP21_ORYSJ Aquaporin NIP2-1 OS=Oryza sativa subsp. japonica GN=NIP2-1 PE=1 SV=1//0
BGIOSGA009154	LOC_Os02g54140	302.248	80.3106	1.9121	3.33e-06	0.00019612	sp|Q6K7E9|HS186_ORYSJ 18.6 kDa class III heat shock protein OS=Oryza sativa subsp. japonica GN=HSP18.6 PE=2 SV=1//2.13608e-85
BGIOSGA009203	LOC_Os02g55270	262.932	701.73	-1.4162	1.56e-05	0.00077783	sp|Q00IB6|CPL4_ARATH RNA polymerase II C-terminal domain phosphatase-like 4 OS=Arabidopsis thaliana GN=CPL4 PE=1 SV=1//9.50941e-81
BGIOSGA009204	LOC_Os02g55280	4.62148	30.6523	-2.7296	0.0011931	0.033828	sp|Q00IB6|CPL4_ARATH RNA polymerase II C-terminal domain phosphatase-like 4 OS=Arabidopsis thaliana GN=CPL4 PE=1 SV=1//8.47781e-52
BGIOSGA009208	LOC_Os02g55400	5.92009	36.7828	-2.6353	0.00058935	0.018616	sp|Q9M2A0|PMA8_ARATH ATPase 8, plasma membrane-type OS=Arabidopsis thaliana GN=AHA8 PE=1 SV=1//0
BGIOSGA009307	LOC_Os02g57520	0	70.0919	#NAME?	2.42e-15	6.95e-13	sp|Q9S7C9|ESCA_ARATH Putative DNA-binding protein ESCAROLA OS=Arabidopsis thaliana GN=ESC PE=2 SV=1//1.06422e-28
BGIOSGA009321	LOC_Os02g57720	104.057	23.602	2.1404	0.0002285	0.0082435	sp|Q9SXF8|PIP13_ORYSJ Aquaporin PIP 1-3 OS=Oryza sativa subsp. japonica GN=PIP1-3 PE=2 SV=2//0
BGIOSGA009358	LOC_Os02g58660	10.4884	110.959	-3.4032	2.3e-10	2.9e-08	sp|Q9SIT5|CHX15_ARATH Cation/H(+) antiporter 15 OS=Arabidopsis thaliana GN=CHX15 PE=2 SV=1//2.88083e-69
BGIOSGA009363	LOC_Os04g16450	1075.27	42.7092	4.654	7.65e-06	0.00041376	sp|Q7XLR1|PIP26_ORYSJ Probable aquaporin PIP2-6 OS=Oryza sativa subsp. japonica GN=PIP2-6 PE=2 SV=2//6.85587e-93
BGIOSGA009365	LOC_Os04g15920	32.8855	1.63484	4.3302	1.35e-05	0.00068699	sp|Q7XWU3|CADH6_ORYSJ Probable cinnamyl alcohol dehydrogenase 6 OS=Oryza sativa subsp. japonica GN=CAD6 PE=2 SV=2//7.01966e-91
BGIOSGA009366	LOC_Os04g15920	1792.83	566.568	1.6619	1.09e-07	8.57e-06	sp|Q7XWU3|CADH6_ORYSJ Probable cinnamyl alcohol dehydrogenase 6 OS=Oryza sativa subsp. japonica GN=CAD6 PE=2 SV=2//5.44727e-10
BGIOSGA009369	LOC_Os04g15800	71.041	0.612967	6.8567	0.0018105	0.047666	-//-
BGIOSGA009507	LOC_Os03g61670	1767.43	8517.75	-2.2688	6.84e-08	5.58e-06	sp|Q9ZPP1|CALR_BERST Calreticulin OS=Berberis stolonifera PE=2 SV=1//7.75164e-06
BGIOSGA009529	LOC_Os03g61070	157.682	621.405	-1.9785	0.0014807	0.040513	-//-
BGIOSGA009579	LOC_Os03g59840	42.7014	182.481	-2.0954	6.29e-07	4.27e-05	sp|O49460|PHB1_ARATH Prohibitin-1, mitochondrial OS=Arabidopsis thaliana GN=PHB1 PE=1 SV=1//1.87747e-07
BGIOSGA009606	LOC_Os03g59080	1022.98	3360.23	-1.7158	1.62e-08	1.47e-06	sp|Q84P17|AEE18_ARATH Probable acyl-activating enzyme 18, peroxisomal OS=Arabidopsis thaliana GN=AAE18 PE=2 SV=1//3.87935e-08
BGIOSGA009644	LOC_Os11g19864	188.832	0	Inf	1.17e-05	0.00060523	-//-
BGIOSGA009659	LOC_Os03g57970	136.738	313.058	-1.195	0.00055461	0.017704	sp|Q9ZQI8|NLTL2_ARATH Non-specific lipid-transfer protein-like protein At2g13820 OS=Arabidopsis thaliana GN=At2g13820 PE=1 SV=1//1.82956e-11
BGIOSGA009762	LOC_Os03g55660	92.5461	242.66	-1.3907	0.00018823	0.0069908	-//-
BGIOSGA009804	LOC_Os03g53950	6487.48	22573.8	-1.7989	2.23e-09	2.43e-07	sp|P94111|STS1_ARATH Strictosidine synthase 1 OS=Arabidopsis thaliana GN=SS1 PE=2 SV=2//2.06421e-19
BGIOSGA009826	LOC_Os03g53340	86.9606	717.182	-3.0439	1.52e-06	9.69e-05	sp|Q84MN7|HFA2A_ORYSJ Heat stress transcription factor A-2a OS=Oryza sativa subsp. japonica GN=HSFA2A PE=2 SV=1//1.48639e-64
BGIOSGA009871	LOC_Os07g14514	14.6896	0	Inf	0.00064375	0.019946	-//-
BGIOSGA009874	LOC_Os03g51960	89.4222	18.3906	2.2817	0.0010851	0.031106	-//-
BGIOSGA009884	LOC_Os03g51650	5126.11	2656.91	0.94811	0.0012532	0.0352	-//-
BGIOSGA009899	LOC_Os03g51180	136.248	632.145	-2.214	1.25e-10	1.68e-08	-//-
BGIOSGA009925	LOC_Os03g50530	132.254	408.076	-1.6255	0.0001096	0.0043341	-//-
BGIOSGA009926	LOC_Os03g50490	6701.03	12924.8	-0.94768	0.001417	0.039017	sp|Q4W8D0|GLN13_ORYSJ Glutamine synthetase cytosolic isozyme 1-3 OS=Oryza sativa subsp. japonica GN=GLN1-3 PE=2 SV=1//8.76365e-08
BGIOSGA009983	LOC_Os03g49280	42.0753	0	Inf	2.66e-09	2.85e-07	-//-
BGIOSGA009984	LOC_Os03g49270	35.3301	0.510939	6.1116	3.81e-07	2.69e-05	-//-
BGIOSGA009992	LOC_Os03g48960	22.6493	2.34984	3.2688	0.0013847	0.03829	-//-
BGIOSGA010022	LOC_Os03g48320	53.55	180.337	-1.7517	3.79e-05	0.0017104	sp|Q9LRR4|R13L1_ARATH Putative disease resistance RPP13-like protein 1 OS=Arabidopsis thaliana GN=RPPL1 PE=2 SV=1//2.93553e-16
BGIOSGA010026	LOC_Os03g48220	4394.56	9024.82	-1.0382	0.00037403	0.012642	-//-
BGIOSGA010027	LOC_Os03g48200	2263.12	8686.01	-1.9404	1.24e-10	1.68e-08	-//-
BGIOSGA010106	LOC_Os03g45970	1150.59	114.129	3.3336	9.23e-14	2.2e-11	-//-
BGIOSGA010129	LOC_Os03g45150	1218.65	508.22	1.2618	5.87e-05	0.002523	-//-
BGIOSGA010195	LOC_Os11g40140	389.453	1.02188	8.5741	8.58e-11	1.19e-08	sp|Q9LSU1|PSA5_ORYSJ Proteasome subunit alpha type-5 OS=Oryza sativa subsp. japonica GN=PAE1 PE=2 SV=1//2.94039e-09
BGIOSGA010228	LOC_Os03g42380	49.1791	2.14578	4.5185	1.81e-05	0.00089012	-//-
BGIOSGA010237	LOC_Os03g42130	95.5636	340.456	-1.8329	0.00094877	0.027684	sp|Q39111|GAOX2_ARATH Gibberellin 20 oxidase 2 OS=Arabidopsis thaliana GN=20ox2 PE=2 SV=1//1.24461e-21
BGIOSGA010265	#N/A	25.4455	274.959	-3.4337	8.33e-08	6.71e-06	sp|P28522|RIPX_MAIZE Ribosome-inactivating protein OS=Zea mays PE=1 SV=1//9.28671e-12
BGIOSGA010337	LOC_Os03g39230	5.85146	65.2917	-3.48	2.55e-05	0.0012082	-//-
BGIOSGA010338	LOC_Os03g39230	30.4873	187.088	-2.6174	0.00035555	0.01209	-//-
BGIOSGA010385	LOC_Os03g37650	20.3043	0	Inf	4.46e-05	0.0019785	-//-
BGIOSGA010402	LOC_Os12g44040	157.946	869.604	-2.4609	7.53e-13	1.51e-10	-//-
BGIOSGA010417	LOC_Os03g36920	82.9738	22.7858	1.8645	0.0003167	0.01098	sp|Q9LRR4|R13L1_ARATH Putative disease resistance RPP13-like protein 1 OS=Arabidopsis thaliana GN=RPPL1 PE=2 SV=1//3.96094e-96
BGIOSGA010481	LOC_Os03g31760	53.8314	3.26969	4.0412	1.54e-07	1.18e-05	-//-
BGIOSGA010514	LOC_Os03g30660	50.3936	243.578	-2.2731	4.89e-06	0.00027738	-//-
BGIOSGA010515	LOC_Os03g30650	27.9965	108.308	-1.9518	0.0003407	0.011656	-//-
BGIOSGA010516	LOC_Os03g30640	46.3073	235.608	-2.3471	1.01e-05	0.00053285	-//-
BGIOSGA010518	LOC_Os03g30620	66.9016	421.973	-2.657	8.76e-13	1.73e-10	-//-
BGIOSGA010541	LOC_Os03g29864	81.7077	363.942	-2.1552	5.81e-09	5.85e-07	-//-
BGIOSGA010627	LOC_Os03g26490	70.866	20.5372	1.7869	0.00078032	0.023452	-//-
BGIOSGA010655	LOC_Os03g25680	45.5886	0	Inf	0.00018427	0.0068632	-//-
BGIOSGA010683	LOC_Os03g24910	958.105	2169.07	-1.1788	0.0001025	0.0040905	-//-
BGIOSGA010707	LOC_Os03g24300	9553.41	22922.1	-1.2627	2.11e-05	0.0010211	-//-
BGIOSGA010712	#N/A	9.12113	661.522	-6.1804	0.0014302	0.039295	-//-
BGIOSGA010750	LOC_Os03g22470	61.4858	10.8293	2.5053	2.22e-05	0.0010678	sp|P22242|DRPE_CRAPL Desiccation-related protein PCC13-62 OS=Craterostigma plantagineum PE=2 SV=1//2.85441e-06
BGIOSGA010770	LOC_Os03g22120	2363.47	1222.71	0.95083	0.0015067	0.040996	sp|Q10LP5|SUS4_ORYSJ Sucrose synthase 4 OS=Oryza sativa subsp. japonica GN=SUS4 PE=2 SV=1//4.00443e-10
BGIOSGA010869	LOC_Os03g19840	92.9972	8.37828	3.4725	1.23e-05	0.00063357	sp|Q9LV60|CRR55_ARATH Cysteine-rich repeat secretory protein 55 OS=Arabidopsis thaliana GN=CRRSP55 PE=2 SV=1//1.08216e-08
BGIOSGA010965	LOC_Os03g17550	41.281	135.278	-1.7124	7e-05	0.0029446	sp|Q9FE20|PBS1_ARATH Serine/threonine-protein kinase PBS1 OS=Arabidopsis thaliana GN=PBS1 PE=1 SV=1//5.43285e-20
BGIOSGA011085	LOC_Os03g15020	5124.14	10118.3	-0.98158	0.00094144	0.02752	sp|Q10NX8|BGAL6_ORYSJ Beta-galactosidase 6 OS=Oryza sativa subsp. japonica GN=Os03g0255100 PE=1 SV=2//6.91588e-13
BGIOSGA011101	LOC_Os03g14700	1530.59	3397.53	-1.1504	0.00011325	0.0044652	sp|Q8L706|SYT5_ARATH Synaptotagmin-5 OS=Arabidopsis thaliana GN=SYT5 PE=2 SV=1//1.37328e-07
BGIOSGA011124	LOC_Os03g14140	29683.6	70925	-1.2566	1.64e-05	0.0008127	-//-
BGIOSGA011165	LOC_Os03g13070	352.958	940.419	-1.4138	7.01e-06	0.0003844	sp|P28493|PR5_ARATH Pathogenesis-related protein 5 OS=Arabidopsis thaliana GN=At1g75040 PE=1 SV=1//6.3802e-83
BGIOSGA011225	LOC_Os03g11300	123.903	48.5328	1.3522	0.0015518	0.041929	-//-
BGIOSGA011273	LOC_Os03g10260	536.528	1271.58	-1.2449	4.77e-05	0.0020963	-//-
BGIOSGA011298	LOC_Os03g09170	602.588	219.877	1.4545	7.03e-06	0.00038457	sp|Q8H1E4|RAP24_ARATH Ethylene-responsive transcription factor RAP2-4 OS=Arabidopsis thaliana GN=RAP2-4 PE=1 SV=1//3.27769e-37
BGIOSGA011299	LOC_Os03g09150	1141.04	2409.7	-1.0785	0.00035319	0.012049	sp|Q9C9R6|PUM7_ARATH Putative pumilio homolog 7, chloroplastic OS=Arabidopsis thaliana GN=APUM7 PE=3 SV=2//2.48178e-10
BGIOSGA011409	LOC_Os03g06460	143.482	31.4678	2.1889	4.57e-07	3.18e-05	sp|Q9LR47|IP5P3_ARATH Type I inositol 1,4,5-trisphosphate 5-phosphatase CVP2 OS=Arabidopsis thaliana GN=CVP2 PE=1 SV=2//2.07478e-09
BGIOSGA011421	LOC_Os03g06139	49.0195	246.14	-2.3281	1.87e-09	2.06e-07	sp|Q93YS4|AB22G_ARATH ABC transporter G family member 22 OS=Arabidopsis thaliana GN=ABCG22 PE=1 SV=1//8.51805e-11
BGIOSGA011449	LOC_Os03g05450	356.998	824.051	-1.2068	0.0001219	0.0047579	-//-
BGIOSGA011468	LOC_Os03g05180	123.637	20.1275	2.6189	7.25e-05	0.0030406	-//-
BGIOSGA011472	LOC_Os11g39580	0.404851	30.0394	-6.2133	8.12e-07	5.37e-05	-//-
BGIOSGA011769	LOC_Os03g03790	38.08	5.61953	2.7605	0.00029149	0.010187	sp|Q9SS00|AAE12_ARATH Probable acyl-activating enzyme 12, peroxisomal OS=Arabidopsis thaliana GN=AAE12 PE=2 SV=1//0
BGIOSGA011841	LOC_Os11g39618	2.36048	25.7486	-3.4473	0.00027397	0.0096695	-//-
BGIOSGA011929	LOC_Os03g06920	302.036	140.287	1.1063	0.0017079	0.045404	-//-
BGIOSGA012123	LOC_Os03g11760	898.012	2938.86	-1.7104	1.92e-08	1.72e-06	sp|P35336|PGLR_ACTDE Polygalacturonase OS=Actinidia deliciosa PE=2 SV=1//2.51947e-112
BGIOSGA012181	LOC_Os03g13050	53.8777	13.793	1.9658	0.0010565	0.030397	sp|Q3UMR5|MCU_MOUSE Calcium uniporter protein, mitochondrial OS=Mus musculus GN=Mcu PE=2 SV=2//2.81905e-09
BGIOSGA012194	LOC_Os03g13310	16.592	142.126	-3.0986	5.05e-11	7.22e-09	sp|Q9FDW1|MYB44_ARATH Transcription factor MYB44 OS=Arabidopsis thaliana GN=MYB44 PE=2 SV=1//4.12352e-27
BGIOSGA012199	LOC_Os03g13450	117.227	261.16	-1.1556	0.0015025	0.040936	-//-
BGIOSGA012247	LOC_Os03g14790	151.45	477.568	-1.6569	7.84e-07	5.21e-05	sp|O04379|AGO1_ARATH Protein argonaute 1 OS=Arabidopsis thaliana GN=AGO1 PE=1 SV=1//6.05802e-16
BGIOSGA012250	LOC_Os03g14915	231.734	485.428	-1.0668	0.0015335	0.04155	sp|P0AAD5|TYRP_SHIFL Tyrosine-specific transport protein OS=Shigella flexneri GN=tyrP PE=3 SV=1//5.53667e-11
BGIOSGA012258	LOC_Os03g15320	154.315	575.348	-1.8986	1.22e-08	1.13e-06	-//-
BGIOSGA012259	LOC_Os03g15340	680.08	2124.43	-1.6433	7.43e-08	6.03e-06	sp|P60496|BABL_LILLO Chemocyanin OS=Lilium longiflorum PE=1 SV=1//7.61489e-32
BGIOSGA012310	LOC_Os12g10280	52.5019	0	Inf	8.36e-07	5.52e-05	sp|Q7EYH7|NIP32_ORYSJ Aquaporin NIP3-2 OS=Oryza sativa subsp. japonica GN=NIP3-2 PE=2 SV=1//1.26591e-79
BGIOSGA012359	LOC_Os03g17350	89.5371	396.017	-2.145	0.00015003	0.0057245	sp|Q9M2V7|AB16G_ARATH ABC transporter G family member 16 OS=Arabidopsis thaliana GN=ABCG16 PE=2 SV=2//0
BGIOSGA012441	LOC_Os03g18950	196.649	524.05	-1.4141	2.27e-05	0.0010916	sp|Q10MN8|C3H21_ORYSJ Putative zinc finger CCCH domain-containing protein 21 OS=Oryza sativa subsp. japonica GN=Os03g0301500 PE=4 SV=1//0
BGIOSGA012475	LOC_Os03g19550	1172.71	574.505	1.0295	0.0005001	0.016215	-//-
BGIOSGA012477	LOC_Os03g19600	1218.74	531.5	1.1972	8.07e-05	0.0033311	-//-
BGIOSGA012481	LOC_Os03g19670	898.833	348.211	1.3681	1.44e-05	0.00072354	sp|O23470|GDL64_ARATH GDSL esterase/lipase At4g16230 OS=Arabidopsis thaliana GN=At4g16230 PE=2 SV=2//1.71039e-156
BGIOSGA012626	LOC_Os03g22990	271.349	591.894	-1.1252	0.00065698	0.020292	-//-
BGIOSGA012725	LOC_Os03g25530	914.236	140.686	2.7001	4.5e-16	1.45e-13	-//-
BGIOSGA012745	LOC_Os03g26080	368.34	4.39359	6.3895	7.68e-23	6.82e-20	sp|O80612|APY6_ARATH Probable apyrase 6 OS=Arabidopsis thaliana GN=APY6 PE=2 SV=2//8.25523e-152
BGIOSGA012751	LOC_Os03g26229	127.061	648.193	-2.3509	1.18e-12	2.28e-10	sp|Q9FLF0|RS92_ARATH 40S ribosomal protein S9-2 OS=Arabidopsis thaliana GN=RPS9C PE=2 SV=1//1.1959e-59
BGIOSGA012766	LOC_Os03g26650	2049.04	813.097	1.3334	1.36e-05	0.00068699	sp|Q9SZN7|HIP26_ARATH Heavy metal-associated isoprenylated plant protein 26 OS=Arabidopsis thaliana GN=HIPP26 PE=1 SV=1//6.02479e-33
BGIOSGA012885	LOC_Os03g30590	93.3558	529.255	-2.5032	1.43e-12	2.73e-10	-//-
BGIOSGA012889	LOC_Os03g30680	168.01	417.482	-1.3132	0.00016813	0.0063286	-//-
BGIOSGA012890	LOC_Os03g30690	146.988	683.636	-2.2175	8.48e-09	8.29e-07	-//-
BGIOSGA012926	LOC_Os03g31594	373.176	779.702	-1.0631	0.00079918	0.023927	-//-
BGIOSGA012927	LOC_Os03g31594	3808.05	7307.48	-0.94032	0.0013307	0.037085	sp|Q7LBC6|KDM3B_HUMAN Lysine-specific demethylase 3B OS=Homo sapiens GN=KDM3B PE=1 SV=2//2.8261e-20
BGIOSGA012959	#N/A	194.829	0	Inf	4.29e-09	4.41e-07	-//-
BGIOSGA013005	LOC_Os03g38170	21.6029	69.0692	-1.6768	0.0017418	0.04617	-//-
BGIOSGA013138	#N/A	5.7674	38.8266	-2.751	0.00020597	0.0075492	-//-
BGIOSGA013181	LOC_Os11g40150	355.56	2.04375	7.4427	6.88e-19	3.79e-16	sp|Q67EU8|R51A1_MAIZE DNA repair protein RAD51 homolog A OS=Zea mays GN=RAD51A PE=2 SV=2//0
BGIOSGA013194	LOC_Os03g43790	381.376	1839.16	-2.2698	4.33e-13	9e-11	-//-
BGIOSGA013235	LOC_Os03g45250	126.715	43.6283	1.5382	0.00041108	0.013775	sp|Q6PDY2|AEDO_MOUSE 2-aminoethanethiol dioxygenase OS=Mus musculus GN=Ado PE=1 SV=2//4.3418e-15
BGIOSGA013257	LOC_Os03g45990	5.85146	54.1515	-3.2101	2.42e-06	0.00014753	sp|Q9M5K3|DLDH1_ARATH Dihydrolipoyl dehydrogenase 1, mitochondrial OS=Arabidopsis thaliana GN=LPD1 PE=1 SV=2//2.96236e-13
BGIOSGA013258	LOC_Os03g46040	223.097	79.1851	1.4944	0.00031867	0.011028	sp|P45129|HTOA_HAEIN Probable periplasmic serine protease do/HhoA-like OS=Haemophilus influenzae (strain ATCC 51907 / DSM 11121 / KW20 / Rd) GN=HI_1259 PE=3 SV=1//6.02985e-08
BGIOSGA013263	LOC_Os03g46180	58.4305	288.13	-2.3019	1.3e-09	1.47e-07	-//-
BGIOSGA013274	LOC_Os10g05860	73.525	182.073	-1.3082	0.00079407	0.023792	-//-
BGIOSGA013276	LOC_Os10g05880	215.188	28.9186	2.8955	5.46e-11	7.76e-09	sp|Q9T0I5|PRP4_ARATH Proline-rich protein 4 OS=Arabidopsis thaliana GN=PRP4 PE=2 SV=1//3.0375e-10
BGIOSGA013321	LOC_Os03g47460	10.7405	385.726	-5.1664	1.75e-05	0.00086513	sp|P22244|RIP1_HORVU Protein synthesis inhibitor I OS=Hordeum vulgare GN=RIP30 PE=1 SV=2//8.21003e-09
BGIOSGA013322	LOC_Os03g47460	25.3306	123.225	-2.2823	7.02e-06	0.00038449	-//-
BGIOSGA013341	LOC_Os03g47910	4713.07	12271.7	-1.3806	3.13e-06	0.00018557	sp|Q00531|JI60_HORVU 60 kDa jasmonate-induced protein OS=Hordeum vulgare PE=2 SV=1//4.88859e-07
BGIOSGA013370	LOC_Os03g48810	79.0024	195.353	-1.3061	0.0014054	0.038724	sp|Q41760|LPE1_MAIZE Nucleobase-ascorbate transporter LPE1 OS=Zea mays GN=LPE1 PE=1 SV=2//0
BGIOSGA013392	LOC_Os03g49350	1149.95	460.601	1.32	2.08e-05	0.0010088	sp|Q7G794|LOX3_ORYSJ Putative linoleate 9S-lipoxygenase 3 OS=Oryza sativa subsp. japonica GN=Os03g0700400 PE=3 SV=1//1.58478e-21
BGIOSGA013421	LOC_Os03g50030	737.578	1697.93	-1.2029	8.84e-05	0.0036147	sp|Q10E50|PLA23_ORYSJ Phospholipase A2 homolog 3 OS=Oryza sativa subsp. japonica GN=PLA2-III PE=1 SV=1//1.16529e-74
BGIOSGA013475	#N/A	4.72096	33.9228	-2.8451	0.00022501	0.0081394	-//-
BGIOSGA013508	LOC_Os03g52160	4283.76	10034.9	-1.2281	3.45e-05	0.001574	sp|Q3E6Y3|Y1869_ARATH Uncharacterized protein At1g28695 OS=Arabidopsis thaliana GN=At1g28695 PE=2 SV=1//4.69119e-67
BGIOSGA013563	LOC_Os03g53860	5793.55	2746.97	1.0766	0.00032179	0.011126	sp|Q23892|GLUA_DICDI Lysosomal beta glucosidase OS=Dictyostelium discoideum GN=gluA PE=1 SV=2//1.33239e-71
BGIOSGA013726	LOC_Os03g58180	54.0767	1.12391	5.5884	0.00012354	0.0048174	-//-
BGIOSGA013784	LOC_Os03g59280	138.915	33.0022	2.0736	0.00028944	0.010124	sp|P80728|MAVI_CUCPE Mavicyanin OS=Cucurbita pepo PE=1 SV=1//8.56239e-31
BGIOSGA013807	LOC_Os03g59850	12.0923	67.1275	-2.4728	2.87e-05	0.0013411	-//-
BGIOSGA013809	LOC_Os03g59880	13.2537	73.4628	-2.4706	8.44e-06	0.00045209	sp|Q9FGR9|CEP1_ARATH KDEL-tailed cysteine endopeptidase CEP1 OS=Arabidopsis thaliana GN=CEP1 PE=2 SV=1//7.07188e-07
BGIOSGA013855	LOC_Os03g61360	155.162	62.1217	1.3206	0.0011631	0.033097	sp|P34913|HYES_HUMAN Bifunctional epoxide hydrolase 2 OS=Homo sapiens GN=EPHX2 PE=1 SV=2//2.23687e-40
BGIOSGA013911	LOC_Os03g62522	1.38267	45.5716	-5.0426	9.17e-06	0.00048619	-//-
BGIOSGA013912	LOC_Os03g62530	5.37798	30.9592	-2.5252	0.00097055	0.028218	-//-
BGIOSGA013928	#N/A	932.587	3.26969	8.1559	4.17e-24	4.4e-21	-//-
BGIOSGA013929	#N/A	21.1294	0	Inf	3.27e-05	0.0014972	-//-
BGIOSGA014004	LOC_Os03g06705	18.2268	59.3621	-1.7035	0.0018625	0.048837	sp|O48780|KCS11_ARATH 3-ketoacyl-CoA synthase 11 OS=Arabidopsis thaliana GN=KCS11 PE=1 SV=1//2.54771e-48
BGIOSGA014005	LOC_Os04g15550	324.851	2.04375	7.3124	2.03e-15	5.92e-13	sp|Q42456|ASPR1_ORYSJ Aspartic proteinase oryzasin-1 OS=Oryza sativa subsp. japonica GN=Os05g0567100 PE=2 SV=2//1.44297e-11
BGIOSGA014008	LOC_Os04g15660	323.309	1.63484	7.6276	1.23e-32	2.67e-29	sp|C0LGP4|Y3475_ARATH Probable LRR receptor-like serine/threonine-protein kinase At3g47570 OS=Arabidopsis thaliana GN=At3g47570 PE=1 SV=1//7.66156e-06
BGIOSGA014017	LOC_Os11g23770	74.0841	401.751	-2.4391	4.14e-12	7.52e-10	-//-
BGIOSGA014038	LOC_Os04g59260	1313.86	476.848	1.4622	3.54e-06	0.00020616	sp|Q96520|PER12_ARATH Peroxidase 12 OS=Arabidopsis thaliana GN=PER12 PE=1 SV=1//8.28692e-50
BGIOSGA014040	LOC_Os04g59190	483.554	155.301	1.6386	1.17e-06	7.56e-05	sp|Q96520|PER12_ARATH Peroxidase 12 OS=Arabidopsis thaliana GN=PER12 PE=1 SV=1//7.04358e-50
BGIOSGA014102	LOC_Os04g57850	349.437	161.534	1.1132	0.0012156	0.034341	sp|Q9FFE6|AAE5_ARATH Probable acyl-activating enzyme 5, peroxisomal OS=Arabidopsis thaliana GN=AAE5 PE=2 SV=1//3.98667e-15
BGIOSGA014129	LOC_Os04g57410	363.53	1082.04	-1.5736	4.67e-07	3.24e-05	sp|Q7XR60|MTK2_ORYSJ Methylthioribose kinase 2 OS=Oryza sativa subsp. japonica GN=MTK2 PE=2 SV=1//7.77888e-18
BGIOSGA014277	LOC_Os04g54240	163.343	1139.16	-2.802	2.47e-13	5.38e-11	-//-
BGIOSGA014325	LOC_Os04g53070	9.18976	73.6684	-3.0029	2.37e-07	1.75e-05	sp|Q7Y214|GTE7_ARATH Transcription factor GTE7 OS=Arabidopsis thaliana GN=GTE7 PE=2 SV=1//4.7394e-15
BGIOSGA014405	LOC_Os04g51440	1465.5	127.615	3.5215	9.85e-25	1.13e-21	sp|O65570|VILI4_ARATH Villin-4 OS=Arabidopsis thaliana GN=VLN4 PE=1 SV=1//4.31165e-06
BGIOSGA014424	LOC_Os04g51070	3256.85	1681.32	0.95388	0.0016768	0.04472	sp|Q84TK1|BH010_ARATH Transcription factor bHLH10 OS=Arabidopsis thaliana GN=BHLH10 PE=2 SV=1//2.24525e-31
BGIOSGA014456	LOC_Os04g50000	8.86896	70.6028	-2.9929	3.54e-07	2.52e-05	sp|P0C2F6|RNHX1_ARATH Putative ribonuclease H protein At1g65750 OS=Arabidopsis thaliana GN=At1g65750 PE=3 SV=1//2.29912e-18
BGIOSGA014462	LOC_Os04g49920	2024.5	687.728	1.5577	3.31e-07	2.39e-05	sp|Q8GWZ6|SRR1_ARATH Protein SENSITIVITY TO RED LIGHT REDUCED 1 OS=Arabidopsis thaliana GN=SRR1 PE=2 SV=2//1.54744e-09
BGIOSGA014507	LOC_Os04g48970	630.701	5.92641	6.7337	1.08e-43	5.57e-40	-//-
BGIOSGA014524	LOC_Os04g48170	15.7669	88.5845	-2.4902	2.01e-06	0.00012547	sp|Q7XU38|C87A3_ORYSJ Cytochrome P450 87A3 OS=Oryza sativa subsp. japonica GN=CYP87A3 PE=2 SV=3//3.96362e-11
BGIOSGA014540	LOC_Os04g47640	198.512	85.0111	1.2235	0.0014721	0.040305	sp|O81791|RKD5_ARATH Protein RKD5 OS=Arabidopsis thaliana GN=RKD5 PE=2 SV=1//5.33782e-20
BGIOSGA014542	LOC_Os01g08660	3125.87	6745.98	-1.1098	0.0001483	0.0056807	sp|Q5VR89|SIP11_ORYSJ Aquaporin SIP1-1 OS=Oryza sativa subsp. japonica GN=SIP1-1 PE=2 SV=2//8.55438e-22
BGIOSGA014559	LOC_Os04g47200	66.7643	158.983	-1.2517	0.0018125	0.047689	-//-
BGIOSGA014623	LOC_Os04g46020	202.744	0	Inf	6.96e-30	1.24e-26	-//-
BGIOSGA014679	LOC_Os04g44510	501.716	1016.55	-1.0187	0.0010348	0.029838	sp|Q9FTA0|GEML4_ARATH GEM-like protein 4 OS=Arabidopsis thaliana GN=At5g08350 PE=2 SV=1//8.09002e-56
BGIOSGA014703	LOC_Os04g43800	336.18	888.73	-1.4025	5.48e-05	0.0023765	sp|Q43210|PALY_WHEAT Phenylalanine ammonia-lyase OS=Triticum aestivum GN=PAL PE=3 SV=1//1.88562e-48
BGIOSGA014759	LOC_Os04g42720	349.266	1197.71	-1.7779	2.11e-08	1.88e-06	-//-
BGIOSGA014777	LOC_Os04g42350	54.0149	5.21062	3.3738	1.6e-06	0.00010159	-//-
BGIOSGA014790	LOC_Os04g42134	635.972	1477.54	-1.2162	8.04e-05	0.003329	sp|Q96319|ERH_ARATH Enhancer of rudimentary homolog OS=Arabidopsis thaliana GN=At5g10810 PE=2 SV=1//2.95814e-10
BGIOSGA014835	LOC_Os04g41070	24.9258	141.818	-2.5083	4.68e-08	3.93e-06	sp|Q9ZU51|RHA2B_ARATH Probable E3 ubiquitin-protein ligase RHA2B OS=Arabidopsis thaliana GN=RHA2B PE=1 SV=2//1.69629e-06
BGIOSGA014836	LOC_Os04g41050	23.0696	83.1706	-1.8501	0.00023163	0.0083334	sp|Q5RF74|RN128_PONAB E3 ubiquitin-protein ligase RNF128 OS=Pongo abelii GN=RNF128 PE=2 SV=1//1.64378e-07
BGIOSGA014838	LOC_Os04g41000	13.2691	81.6378	-2.6212	8.14e-07	5.38e-05	-//-
BGIOSGA014866	LOC_Os04g40470	59.4924	14.8148	2.0057	0.00060555	0.019004	sp|P24465|C71A1_PERAE Cytochrome P450 71A1 OS=Persea americana GN=CYP71A1 PE=1 SV=2//8.87121e-25
BGIOSGA014867	LOC_Os04g40470	191.372	8.27625	4.5313	1.34e-06	8.57e-05	sp|P24465|C71A1_PERAE Cytochrome P450 71A1 OS=Persea americana GN=CYP71A1 PE=1 SV=2//1.61283e-08
BGIOSGA014876	LOC_Os04g40250	6.99739	51.2915	-2.8738	1.26e-05	0.0006456	-//-
BGIOSGA014879	LOC_Os04g40190	255.299	1501.76	-2.5564	4e-16	1.3e-13	-//-
BGIOSGA014912	LOC_Os04g39470	140.564	638.081	-2.1825	1.37e-10	1.84e-08	sp|Q38851|MYB6_ARATH Transcription repressor MYB6 OS=Arabidopsis thaliana GN=MYB6 PE=1 SV=1//4.37984e-07
BGIOSGA015012	LOC_Os04g36800	88.1305	209.459	-1.249	0.00088264	0.026027	sp|P23902|KASC1_HORVU 3-oxoacyl-[acyl-carrier-protein] synthase I, chloroplastic OS=Hordeum vulgare GN=KAS12 PE=1 SV=1//4.12727e-35
BGIOSGA015154	LOC_Os04g33200	868.638	1981.18	-1.1895	8.63e-05	0.0035306	-//-
BGIOSGA015155	LOC_Os04g33150	5357.86	16458.3	-1.6191	3.85e-08	3.28e-06	sp|P22242|DRPE_CRAPL Desiccation-related protein PCC13-62 OS=Craterostigma plantagineum PE=2 SV=1//1.35733e-24
BGIOSGA015240	LOC_Os04g30470	36.9958	308.153	-3.0582	1.04e-13	2.44e-11	sp|Q9SRT0|PUB9_ARATH U-box domain-containing protein 9 OS=Arabidopsis thaliana GN=PUB9 PE=1 SV=1//1.80446e-13
BGIOSGA015241	LOC_Os04g30510	22.8329	2.24781	3.3445	0.0014914	0.04072	-//-
BGIOSGA015284	LOC_Os04g28480	166.378	604.662	-1.8617	1.59e-08	1.45e-06	sp|Q7ZV90|PIF1_DANRE ATP-dependent DNA helicase PIF1 OS=Danio rerio GN=pif1 PE=2 SV=1//1.28138e-13
BGIOSGA015285	LOC_Os02g40180	3.74315	27.4855	-2.8763	0.00080082	0.023939	sp|C0LGP4|Y3475_ARATH Probable LRR receptor-like serine/threonine-protein kinase At3g47570 OS=Arabidopsis thaliana GN=At3g47570 PE=1 SV=1//6.95079e-08
BGIOSGA015290	LOC_Os04g28280	37.4006	4.39359	3.0896	0.0014402	0.039542	sp|Q9CAA9|BH049_ARATH Transcription factor bHLH49 OS=Arabidopsis thaliana GN=BHLH49 PE=2 SV=1//2.33567e-09
BGIOSGA015293	LOC_Os04g28210	145.24	15.8375	3.197	5.83e-08	4.81e-06	sp|Q9C9H7|RLP12_ARATH Receptor-like protein 12 OS=Arabidopsis thaliana GN=RLP12 PE=2 SV=2//5.46206e-79
BGIOSGA015323	#N/A	9.61004	77.3462	-3.0087	9.62e-08	7.66e-06	-//-
BGIOSGA015339	LOC_Os04g26350	232.803	56.2997	2.0479	0.00014994	0.0057245	-//-
BGIOSGA015345	LOC_Os04g25740	37.6597	0	Inf	2.84e-08	2.45e-06	-//-
BGIOSGA015357	LOC_Os04g24530	6763.95	24858.2	-1.8778	1.05e-05	0.00055091	sp|Q7XXL2|4CLL9_ORYSJ 4-coumarate--CoA ligase-like 9 OS=Oryza sativa subsp. japonica GN=4CLL9 PE=2 SV=2//1.85766e-37
BGIOSGA015361	LOC_Os04g24220	13.0324	81.5358	-2.6453	5.68e-07	3.89e-05	-//-
BGIOSGA015367	LOC_Os04g24165	8.14332	40.6655	-2.3201	0.00053358	0.01713	sp|O23342|SECE1_ARATH Preprotein translocase subunit SECE1 OS=Arabidopsis thaliana GN=SECE1 PE=1 SV=1//2.72062e-12
BGIOSGA015368	LOC_Os04g24165	25.8041	1.12391	4.521	0.00024329	0.0086969	sp|O23342|SECE1_ARATH Preprotein translocase subunit SECE1 OS=Arabidopsis thaliana GN=SECE1 PE=1 SV=1//2.78646e-12
BGIOSGA015379	LOC_Os04g23700	82.7525	1.63484	5.6616	3.86e-13	8.12e-11	sp|Q39688|EP1G_DAUCA Epidermis-specific secreted glycoprotein EP1 OS=Daucus carota GN=EP1 PE=1 SV=1//2.41449e-16
BGIOSGA015380	LOC_Os04g23700	45.4753	186.977	-2.0397	3.46e-07	2.48e-05	sp|Q39688|EP1G_DAUCA Epidermis-specific secreted glycoprotein EP1 OS=Daucus carota GN=EP1 PE=1 SV=1//4.53184e-17
BGIOSGA015382	LOC_Os04g23720	44.489	1.02188	5.4442	4.45e-08	3.74e-06	sp|Q8RWZ5|SD25_ARATH G-type lectin S-receptor-like serine/threonine-protein kinase SD2-5 OS=Arabidopsis thaliana GN=SD25 PE=1 SV=1//9.00512e-119
BGIOSGA015384	LOC_Os04g23600	29.2727	126.799	-2.1149	2.09e-06	0.00012958	sp|Q39688|EP1G_DAUCA Epidermis-specific secreted glycoprotein EP1 OS=Daucus carota GN=EP1 PE=1 SV=1//9.70379e-29
BGIOSGA015385	LOC_Os10g33840	29.0669	159.903	-2.4598	7.07e-09	7.01e-07	-//-
BGIOSGA015387	LOC_Os10g09240	69.8041	18.5955	1.9084	0.00069631	0.021254	-//-
BGIOSGA015397	LOC_Os04g23040	123.2	1.02188	6.9136	3.16e-09	3.37e-07	-//-
BGIOSGA015399	LOC_Os04g22990	86.5488	1.02188	6.4042	1.87e-14	5e-12	sp|Q9SZL8|FRS5_ARATH Protein FAR1-RELATED SEQUENCE 5 OS=Arabidopsis thaliana GN=FRS5 PE=2 SV=1//3.95238e-10
BGIOSGA015402	LOC_Os04g24300	10.9927	43.323	-1.9786	0.0017474	0.046287	sp|Q9LMP1|WAK2_ARATH Wall-associated receptor kinase 2 OS=Arabidopsis thaliana GN=WAK2 PE=1 SV=1//5.10903e-11
BGIOSGA015405	LOC_Os04g22860	137.303	7.96937	4.1068	4.98e-14	1.26e-11	-//-
BGIOSGA015451	LOC_Os02g12480	437.163	16.3492	4.7409	3.5e-27	5.48e-24	-//-
BGIOSGA015482	LOC_Os04g17660	34.8566	3.37172	3.3699	9.18e-05	0.0037266	-//-
BGIOSGA015488	LOC_Os04g17100	9795.84	4795.29	1.0306	0.0004625	0.015134	sp|Q9SZN7|HIP26_ARATH Heavy metal-associated isoprenylated plant protein 26 OS=Arabidopsis thaliana GN=HIPP26 PE=1 SV=1//3.18216e-43
BGIOSGA015497	LOC_Os04g09654	104.348	3.47375	4.9088	6.1e-14	1.53e-11	sp|Q7XXD4|METL_ORYSJ Probable inactive methyltransferase Os04g0175900 OS=Oryza sativa subsp. japonica GN=Os04g0175900 PE=1 SV=2//2.28646e-56
BGIOSGA015499	LOC_Os12g36400	18.0279	1.02188	4.1409	0.0018839	0.049234	sp|Q9FHE1|GSTT3_ARATH Glutathione S-transferase T3 OS=Arabidopsis thaliana GN=GSTT3 PE=2 SV=1//4.94304e-14
BGIOSGA015505	LOC_Os04g10214	94.2719	0.612967	7.2649	1.95e-16	6.57e-14	-//-
BGIOSGA015508	LOC_Os04g10350	450.013	112.185	2.0041	0.00087427	0.0258	sp|Q9LTH8|ACH11_ARATH 1-aminocyclopropane-1-carboxylate oxidase homolog 11 OS=Arabidopsis thaliana GN=At5g59530 PE=2 SV=1//9.42984e-17
BGIOSGA015544	LOC_Os04g14690	63.7245	0	Inf	1.28e-11	2.12e-09	sp|Q9FKE7|FMO2_ARATH Putative flavin-containing monooxygenase 2 OS=Arabidopsis thaliana GN=FMO2 PE=3 SV=2//5.11546e-21
BGIOSGA015562	LOC_Os11g38260	112.353	21.2522	2.4024	7.71e-07	5.15e-05	sp|Q9LW57|PAP6_ARATH Probable plastid-lipid-associated protein 6, chloroplastic OS=Arabidopsis thaliana GN=PAP6 PE=1 SV=1//7.00408e-14
BGIOSGA015576	LOC_Os04g13150	96.4025	8.99124	3.4225	0.00031331	0.010872	sp|Q9LJF8|FBL47_ARATH F-box/LRR-repeat protein At3g26922 OS=Arabidopsis thaliana GN=At3g26922 PE=2 SV=2//2.9911e-14
BGIOSGA015577	LOC_Os04g13150	96.6701	0	Inf	7.09e-12	1.24e-09	-//-
BGIOSGA015587	LOC_Os04g12970	26.5074	2.24781	3.5598	0.0015571	0.042014	sp|Q9SKC1|U74C1_ARATH UDP-glycosyltransferase 74C1 OS=Arabidopsis thaliana GN=UGT74C1 PE=2 SV=1//3.53929e-15
BGIOSGA015598	LOC_Os04g12580	8.95302	66.2108	-2.8866	3.35e-06	0.0001969	sp|Q39202|RLK1_ARATH G-type lectin S-receptor-like serine/threonine-protein kinase RLK1 OS=Arabidopsis thaliana GN=RLK1 PE=2 SV=2//1.41727e-29
BGIOSGA015603	LOC_Os04g12480	380.572	766.706	-1.0105	0.0017786	0.046954	sp|Q9ZW02|PUM3_ARATH Pumilio homolog 3 OS=Arabidopsis thaliana GN=APUM3 PE=1 SV=1//2.41982e-06
BGIOSGA015611	LOC_Os05g38290	247.571	103.906	1.2526	0.00095449	0.02781	sp|Q7XP01|P2C37_ORYSJ Probable protein phosphatase 2C 37 OS=Oryza sativa subsp. japonica GN=Os04g0167900 PE=2 SV=2//4.3288e-15
BGIOSGA015631	LOC_Os04g07830	162.649	48.8389	1.7357	2.98e-05	0.0013828	-//-
BGIOSGA015680	LOC_Os11g15670	50.0058	339.629	-2.7638	7.23e-14	1.78e-11	sp|Q7XA39|RGA4_SOLBU Putative disease resistance protein RGA4 OS=Solanum bulbocastanum GN=RGA4 PE=2 SV=1//4.64517e-80
BGIOSGA015893	LOC_Os01g41980	10.3357	80.7187	-2.9653	9.14e-08	7.3e-06	-//-
BGIOSGA015897	LOC_Os04g12980	63.3436	286.189	-2.1757	9.88e-08	7.82e-06	sp|O22822|U74F2_ARATH UDP-glycosyltransferase 74F2 OS=Arabidopsis thaliana GN=UGT74F2 PE=1 SV=1//3.00836e-102
BGIOSGA015901	LOC_Os04g12660	8.38006	37.5998	-2.1657	0.001771	0.046792	sp|P43156|CYSP_HEMSP Thiol protease SEN102 OS=Hemerocallis sp. GN=SEN102 PE=2 SV=1//3.66755e-114
BGIOSGA015903	LOC_Os04g12980	390.885	169.302	1.2071	0.00037821	0.012761	sp|O22822|U74F2_ARATH UDP-glycosyltransferase 74F2 OS=Arabidopsis thaliana GN=UGT74F2 PE=1 SV=1//6.41472e-111
BGIOSGA015907	LOC_Os11g11240	43.741	180.644	-2.0461	4.59e-07	3.19e-05	-//-
BGIOSGA015908	LOC_Os11g11240	47.8358	174.616	-1.868	2.68e-06	0.00016251	-//-
BGIOSGA015909	LOC_Os11g11256	17.0809	111.369	-2.7049	4.01e-08	3.4e-06	-//-
BGIOSGA015914	LOC_Os04g13260	51.7093	214.978	-2.0557	4.15e-05	0.001851	-//-
BGIOSGA015915	LOC_Os04g13260	3.74315	29.6305	-2.9848	0.00043262	0.014373	-//-
BGIOSGA015925	LOC_Os04g14150	123.483	1.12391	6.7796	1.14e-18	6.13e-16	sp|Q9C6S7|PMTK_ARATH Probable methyltransferase PMT20 OS=Arabidopsis thaliana GN=At1g31850 PE=1 SV=1//5.03483e-06
BGIOSGA015938	LOC_Os11g38130	1.46672	25.0336	-4.0932	7.4e-05	0.0030918	-//-
BGIOSGA015947	LOC_Os04g11890	12.9483	111.269	-3.1032	6.44e-10	7.64e-08	sp|Q9C6J3|FB52_ARATH Putative F-box protein At1g50870 OS=Arabidopsis thaliana GN=At1g50870 PE=4 SV=1//3.99393e-10
BGIOSGA015948	LOC_Os04g11890	3.17018	27.6895	-3.1267	0.00047719	0.015524	sp|Q9LU24|FB145_ARATH Putative F-box protein At3g16210 OS=Arabidopsis thaliana GN=At3g16210 PE=4 SV=1//8.47293e-09
BGIOSGA015959	LOC_Os04g11440	154.147	499.628	-1.6965	5.33e-07	3.67e-05	-//-
BGIOSGA015979	LOC_Os04g10210	4.55285	27.8936	-2.6151	0.001881	0.049191	-//-
BGIOSGA015980	LOC_Os04g10060	187.055	21.6611	3.1103	6.94e-12	1.22e-09	sp|Q66QH3|KSL4_ORYSI Syn-pimara-7,15-diene synthase OS=Oryza sativa subsp. indica GN=KSL4 PE=2 SV=1//0
BGIOSGA015988	LOC_Os04g09680	96.3887	24.7251	1.9629	5.78e-05	0.0024949	sp|Q7XXD4|METL_ORYSJ Probable inactive methyltransferase Os04g0175900 OS=Oryza sativa subsp. japonica GN=Os04g0175900 PE=1 SV=2//8.82733e-174
BGIOSGA016000	LOC_Os04g17050	132.542	1.73687	6.2538	3.42e-10	4.16e-08	-//-
BGIOSGA016010	LOC_Os04g17700	640.63	206.397	1.6341	8.59e-07	5.65e-05	-//-
BGIOSGA016017	LOC_Os10g10750	284.083	2.04375	7.1189	5.01e-27	7.53e-24	-//-
BGIOSGA016022	LOC_Os04g19740	50.9357	0	Inf	0.00046093	0.015095	sp|Q7SIC9|TKTC_MAIZE Transketolase, chloroplastic OS=Zea mays PE=1 SV=1//2.6913e-90
BGIOSGA016055	LOC_Os04g21320	7361.05	14174.3	-0.9453	0.0011803	0.033513	sp|Q0JEF7|CSPLA_ORYSJ CASP-like protein Os04g0281900 OS=Oryza sativa subsp. japonica GN=Os04g0281900 PE=2 SV=1//1.56987e-134
BGIOSGA016069	LOC_Os04g21880	13.7272	55.992	-2.0282	0.00058939	0.018616	sp|Q9LIQ7|PP252_ARATH Pentatricopeptide repeat-containing protein At3g24000, mitochondrial OS=Arabidopsis thaliana GN=PCMP-H87 PE=2 SV=1//9.91617e-36
BGIOSGA016072	LOC_Os04g21850	268.797	1.12391	7.9019	3.55e-11	5.23e-09	-//-
BGIOSGA016080	LOC_Os04g22270	182.02	42.4031	2.1019	4.74e-07	3.27e-05	-//-
BGIOSGA016082	LOC_Os04g22380	6.34037	47.7158	-2.9118	2.21e-05	0.001061	-//-
BGIOSGA016083	LOC_Os04g22380	64.8172	863.364	-3.7355	1.66e-25	2.09e-22	sp|Q6RVV4|TIC32_PEA Short-chain dehydrogenase TIC 32, chloroplastic OS=Pisum sativum GN=TIC32 PE=1 SV=1//3.15885e-77
BGIOSGA016097	LOC_Os04g23140	1841.1	38.2136	5.5903	1.12e-21	8.61e-19	-//-
BGIOSGA016098	LOC_Os04g23140	1711.44	18.9031	6.5004	4.76e-25	5.81e-22	-//-
BGIOSGA016102	LOC_Os02g17390	124.829	367.216	-1.5567	4.47e-06	0.0002553	sp|Q8W1L6|MFP_ORYSJ Peroxisomal fatty acid beta-oxidation multifunctional protein OS=Oryza sativa subsp. japonica GN=MFP PE=1 SV=2//3.35542e-08
BGIOSGA016107	LOC_Os08g05750	180.479	471.019	-1.384	2.85e-05	0.0013331	sp|Q9M4P3|PP316_ARATH Pentatricopeptide repeat-containing protein At4g16835, mitochondrial OS=Arabidopsis thaliana GN=DYW10 PE=2 SV=3//3.92818e-24
BGIOSGA016110	LOC_Os04g24110	115.454	20.8433	2.4697	3.33e-07	2.4e-05	sp|Q9ZVX4|U90A1_ARATH UDP-glycosyltransferase 90A1 OS=Arabidopsis thaliana GN=UGT90A1 PE=2 SV=1//2.6805e-54
BGIOSGA016149	LOC_Os07g11150	49.5993	0	Inf	1.03e-10	1.41e-08	-//-
BGIOSGA016171	LOC_Os04g28260	161.99	0	Inf	5.39e-11	7.68e-09	sp|Q8L7Y8|KN12B_ARATH Kinesin-like protein KIN12B OS=Arabidopsis thaliana GN=KIN12B PE=1 SV=1//1.72057e-98
BGIOSGA016217	LOC_Os04g30490	93.5239	258.1	-1.4645	0.0014886	0.040673	sp|Q9SIA4|MATE5_ARATH MATE efflux family protein 5 OS=Arabidopsis thaliana GN=DTXL1 PE=2 SV=1//5.92437e-103
BGIOSGA016268	LOC_Os04g31710	83.4781	27.6895	1.5921	0.0013711	0.03802	-//-
BGIOSGA016293	LOC_Os04g32210	260.808	661.988	-1.3438	4.12e-05	0.0018417	-//-
BGIOSGA016294	LOC_Os04g32220	47.0862	159.598	-1.7611	2.52e-05	0.0011975	-//-
BGIOSGA016303	LOC_Os04g32340	338.055	731.158	-1.1129	0.00040459	0.013569	sp|Q0JDM0|C3H27_ORYSJ Zinc finger CCCH domain-containing protein 27 OS=Oryza sativa subsp. japonica GN=Os04g0394300 PE=2 SV=2//1.30479e-10
BGIOSGA016411	LOC_Os04g34530	8.51731	68.7615	-3.0131	5.43e-06	0.00030492	-//-
BGIOSGA016412	LOC_Os04g34530	337.599	2273.24	-2.7514	1.69e-15	5.08e-13	sp|Q6J163|5NG4_PINTA Auxin-induced protein 5NG4 OS=Pinus taeda PE=2 SV=1//2.21721e-57
BGIOSGA016504	LOC_Os04g37680	4604.89	11777.5	-1.3548	6.68e-06	0.00036956	sp|Q9SX78|CXE2_ARATH Probable carboxylesterase 2 OS=Arabidopsis thaliana GN=CXE2 PE=2 SV=1//1.16365e-74
BGIOSGA016528	LOC_Os04g38390	1283.57	558.164	1.2014	0.00062538	0.019516	-//-
BGIOSGA016550	LOC_Os04g38840	4960.8	1913.53	1.3743	5.34e-06	0.00030099	sp|Q8VYI9|NLTL5_ARATH Non-specific lipid-transfer protein-like protein At5g64080 OS=Arabidopsis thaliana GN=At5g64080 PE=1 SV=1//2.85888e-07
BGIOSGA016586	LOC_Os04g39520	12.1078	59.7703	-2.3035	0.00020032	0.0073726	-//-
BGIOSGA016606	LOC_Os04g40100	306.758	110.957	1.4671	5.29e-05	0.0022985	sp|Q9C9V6|Y1790_ARATH BTB/POZ domain-containing protein At1g67900 OS=Arabidopsis thaliana GN=At1g67900 PE=1 SV=1//3.8083e-133
BGIOSGA016608	LOC_Os04g40180	52.0833	386.223	-2.8905	4.11e-15	1.14e-12	sp|P25250|CYSP2_HORVU Cysteine proteinase EP-B 2 OS=Hordeum vulgare GN=EPB2 PE=1 SV=1//1.73527e-07
BGIOSGA016610	LOC_Os04g40370	85.8471	244.609	-1.5106	2.88e-05	0.0013443	sp|Q9FM93|FBD38_ARATH FBD-associated F-box protein At5g56380 OS=Arabidopsis thaliana GN=At5g56380 PE=2 SV=2//5.66076e-08
BGIOSGA016616	LOC_Os04g40490	20.0675	73.7704	-1.8782	0.00033167	0.011417	-//-
BGIOSGA016618	LOC_Os04g40490	23.1845	135.996	-2.5523	1.57e-08	1.44e-06	-//-
BGIOSGA016639	LOC_Os04g40890	47.491	0	Inf	2.46e-10	3.07e-08	-//-
BGIOSGA016642	LOC_Os04g41080	27.1868	105.647	-1.9583	5.28e-05	0.0022949	-//-
BGIOSGA016798	LOC_Os04g44570	219.184	479.098	-1.1282	0.00068493	0.020991	sp|Q7XKI5|TIP32_ORYSJ Probable aquaporin TIP3-2 OS=Oryza sativa subsp. japonica GN=TIP3-2 PE=2 SV=2//2.00615e-129
BGIOSGA016800	LOC_Os04g44600	17629.4	39616.5	-1.1681	5.22e-05	0.0022717	-//-
BGIOSGA016809	LOC_Os04g44740	2075.09	7615.8	-1.8758	8.38e-10	9.74e-08	sp|P0C8Q4|Y4990_ARATH Uncharacterized protein At4g19900 OS=Arabidopsis thaliana GN=At4g19900 PE=2 SV=1//5.54967e-30
BGIOSGA016881	LOC_Os04g46390	1218.22	3125.99	-1.3595	2.96e-05	0.001376	sp|Q04960|DNJH_CUCSA DnaJ protein homolog OS=Cucumis sativus GN=DNAJ1 PE=2 SV=1//0
BGIOSGA016917	LOC_Os04g47320	130.137	295.486	-1.1831	0.00087406	0.0258	sp|F4IME2|MSL8_ARATH Mechanosensitive ion channel protein 8 OS=Arabidopsis thaliana GN=MSL8 PE=2 SV=2//0
BGIOSGA016926	LOC_Os04g47670	304.159	125.573	1.2763	0.00032879	0.011338	-//-
BGIOSGA016954	LOC_Os04g48390	300.591	68.9695	2.1238	2.04e-08	1.83e-06	sp|Q0JAW2|SPXM2_ORYSJ SPX domain-containing membrane protein Os04g0573000 OS=Oryza sativa subsp. japonica GN=Os04g0573000 PE=2 SV=2//0
BGIOSGA016965	LOC_Os04g48730	4164.84	448.544	3.2149	4.22e-17	1.75e-14	-//-
BGIOSGA016980	LOC_Os04g49150	73.8303	22.785	1.6961	0.0012362	0.034772	sp|Q7XUN2|MAD17_ORYSJ MADS-box transcription factor 17 OS=Oryza sativa subsp. japonica GN=MADS17 PE=1 SV=2//0
BGIOSGA016992	LOC_Os04g49440	96.701	32.7981	1.5599	0.00090239	0.026489	sp|Q28IQ9|CIRBP_XENTR Cold-inducible RNA-binding protein OS=Xenopus tropicalis GN=cirbp PE=2 SV=1//1.02335e-17
BGIOSGA017012	LOC_Os07g27140	676.136	318.479	1.0861	0.00067459	0.020721	sp|Q2YDW2|MSTO1_MOUSE Protein misato homolog 1 OS=Mus musculus GN=Msto1 PE=2 SV=1//4.08911e-22
BGIOSGA017018	LOC_Os04g49980	946.57	210.887	2.1662	3.22e-11	4.76e-09	-//-
BGIOSGA017036	LOC_Os04g50850	1150.64	3584.02	-1.6391	5.59e-08	4.63e-06	sp|Q766C2|NEP2_NEPGR Aspartic proteinase nepenthesin-2 OS=Nepenthes gracilis GN=nep2 PE=1 SV=1//6.77419e-29
BGIOSGA017083	LOC_Os04g53770	30.5405	0.612967	5.6388	2.82e-06	0.00016877	sp|P15645|GSPE_KLEPN Type II secretion system protein E OS=Klebsiella pneumoniae GN=pulE PE=3 SV=1//4.3022e-134
BGIOSGA017096	LOC_Os04g52230	97.9618	0.612967	7.3203	7.25e-17	2.8e-14	sp|Q0JA82|KS1_ORYSJ Ent-kaur-16-ene synthase, chloroplastic OS=Oryza sativa subsp. japonica GN=KS1 PE=1 SV=1//0
BGIOSGA017114	LOC_Os04g52440	3426.59	107.183	4.9986	8.58e-06	0.00045799	sp|Q7XN12|GATP2_ORYSJ Probable gamma-aminobutyrate transaminase 2, mitochondrial OS=Oryza sativa subsp. japonica GN=Os04g0614500 PE=2 SV=2//0
BGIOSGA017117	LOC_Os04g52479	27.5075	0.510939	5.7505	0.00010034	0.0040167	sp|A4WG51|ARLY_ENT38 Argininosuccinate lyase OS=Enterobacter sp. (strain 638) GN=argH PE=3 SV=1//0
BGIOSGA017125	LOC_Os04g52550	662.912	2718.34	-2.0358	3.17e-11	4.71e-09	sp|Q7XTS3|AGO3_ORYSJ Protein argonaute 3 OS=Oryza sativa subsp. japonica GN=AGO3 PE=2 SV=2//0
BGIOSGA017128	LOC_Os04g52650	88.3055	8.48031	3.3803	8.85e-06	0.00047044	-//-
BGIOSGA017131	LOC_Os10g17780	14.1166	0	Inf	0.00096233	0.028017	-//-
BGIOSGA017138	LOC_Os04g52750	111.682	312.448	-1.4842	2.43e-05	0.0011557	-//-
BGIOSGA017159	LOC_Os04g53120	198.054	18.3914	3.4288	7.5e-14	1.83e-11	sp|Q7XA39|RGA4_SOLBU Putative disease resistance protein RGA4 OS=Solanum bulbocastanum GN=RGA4 PE=2 SV=1//3.3646e-17
BGIOSGA017162	LOC_Os04g53160	371.862	103.809	1.8408	1.95e-07	1.46e-05	sp|Q7XA39|RGA4_SOLBU Putative disease resistance protein RGA4 OS=Solanum bulbocastanum GN=RGA4 PE=2 SV=1//3.85697e-69
BGIOSGA017177	LOC_Os04g53430	95.5859	4.59845	4.3776	1.29e-11	2.12e-09	sp|Q9M8J9|BPM2_ARATH BTB/POZ and MATH domain-containing protein 2 OS=Arabidopsis thaliana GN=BPM2 PE=1 SV=1//1.08008e-63
BGIOSGA017195	LOC_Os04g53780	8.46411	44.242	-2.386	0.00026524	0.0093954	sp|Q9SEV0|BAN_ARATH Anthocyanidin reductase OS=Arabidopsis thaliana GN=BAN PE=1 SV=2//1.85158e-71
BGIOSGA017199	LOC_Os04g53950	281.439	2287	-3.0226	1.14e-16	4.11e-14	sp|Q8LDW9|XTH9_ARATH Xyloglucan endotransglucosylase/hydrolase protein 9 OS=Arabidopsis thaliana GN=XTH9 PE=2 SV=2//4.64869e-103
BGIOSGA017258	LOC_Os04g55840	1043.44	2838.96	-1.444	5.94e-05	0.0025502	sp|Q8LG98|OTUBL_ARATH Ubiquitin thioesterase otubain-like OS=Arabidopsis thaliana GN=At1g28120 PE=2 SV=2//2.66789e-18
BGIOSGA017351	LOC_Os04g58080	383.925	179.727	1.095	0.0014032	0.038691	sp|O82318|Y2579_ARATH Probably inactive leucine-rich repeat receptor-like protein kinase At2g25790 OS=Arabidopsis thaliana GN=At2g25790 PE=1 SV=1//3.51239e-37
BGIOSGA017352	LOC_Os04g58120	44430.6	128775	-1.5352	1.7e-07	1.3e-05	-//-
BGIOSGA017422	LOC_Os04g53950	1604.39	0	Inf	2.22e-07	1.64e-05	sp|Q8LDW9|XTH9_ARATH Xyloglucan endotransglucosylase/hydrolase protein 9 OS=Arabidopsis thaliana GN=XTH9 PE=2 SV=2//3.75728e-101
BGIOSGA017509	LOC_Os05g50020	80.392	274.338	-1.7708	2.12e-06	0.00013094	-//-
BGIOSGA017555	LOC_Os05g14360	55.4971	147.745	-1.4126	0.00051353	0.016554	-//-
BGIOSGA017588	LOC_Os05g48390	554.587	269.332	1.042	0.0013415	0.037359	sp|Q8VY10|UBC24_ARATH Probable ubiquitin-conjugating enzyme E2 24 OS=Arabidopsis thaliana GN=UBC24 PE=2 SV=1//7.75957e-12
BGIOSGA017690	LOC_Os05g45230	18.0587	85.9278	-2.2504	1.04e-05	0.00054854	sp|Q9FYA2|WRK75_ARATH Probable WRKY transcription factor 75 OS=Arabidopsis thaliana GN=WRKY75 PE=2 SV=1//2.15746e-11
BGIOSGA017695	LOC_Os05g45150	38.1795	131.602	-1.7853	3.84e-05	0.0017298	sp|Q4R1I9|ANGLT_ROSHC Anthocyanidin 5,3-O-glucosyltransferase OS=Rosa hybrid cultivar GN=RhGT1 PE=2 SV=1//1.05496e-92
BGIOSGA017726	LOC_Os05g43960	9.52598	94.31	-3.3075	1.11e-05	0.00058228	sp|Q9FIW5|NAC94_ARATH Putative NAC domain-containing protein 94 OS=Arabidopsis thaliana GN=ANAC094 PE=2 SV=1//2.69487e-08
BGIOSGA017749	LOC_Os01g72320	53.2446	212.625	-1.9976	3.13e-06	0.00018557	sp|Q9M667|RPP13_ARATH Disease resistance protein RPP13 OS=Arabidopsis thaliana GN=RPP13 PE=2 SV=2//4.32153e-26
BGIOSGA017759	LOC_Os05g43050	2.27643	53.3345	-4.5502	9.02e-09	8.7e-07	-//-
BGIOSGA017788	LOC_Os05g41870	956.684	4494.68	-2.2321	4.95e-13	1.02e-10	-//-
BGIOSGA017804	LOC_Os05g41460	898.747	397.051	1.1786	0.00022433	0.0081231	sp|P20907|CYT2_ORYSJ Cysteine proteinase inhibitor 2 OS=Oryza sativa subsp. japonica GN=Os05g0494200 PE=2 SV=3//1.19314e-22
BGIOSGA017807	LOC_Os05g40730	72.1114	3.37172	4.4187	4.99e-10	5.99e-08	-//-
BGIOSGA017829	LOC_Os05g40920	279.568	10.7289	4.7036	1.37e-11	2.23e-09	-//-
BGIOSGA017835	LOC_Os05g40770	20.9613	0	Inf	3.41e-05	0.0015583	sp|Q9LVI6|RLK90_ARATH Probable inactive receptor kinase RLK902 OS=Arabidopsis thaliana GN=RLK902 PE=1 SV=1//6.87295e-14
BGIOSGA017836	LOC_Os05g40770	52.2051	4.49562	3.5376	0.0017713	0.046792	sp|C0LGD7|Y1684_ARATH Probable LRR receptor-like serine/threonine-protein kinase At1g06840 OS=Arabidopsis thaliana GN=At1g06840 PE=1 SV=2//3.97071e-12
BGIOSGA017840	LOC_Os05g40610	146.575	384.38	-1.3909	8.03e-05	0.0033272	-//-
BGIOSGA017842	LOC_Os05g40550	140.77	1491.01	-3.4049	2.46e-23	2.35e-20	-//-
BGIOSGA017843	LOC_Os05g40520	98.3667	667.809	-2.7632	2.52e-15	7.14e-13	-//-
BGIOSGA017844	LOC_Os05g40500	283.479	1347.26	-2.2487	5.16e-12	9.25e-10	-//-
BGIOSGA017845	LOC_Os05g40500	149.249	380.503	-1.3502	8.37e-05	0.0034415	-//-
BGIOSGA017869	LOC_Os05g39880	155.948	352.812	-1.1778	0.00068918	0.021086	-//-
BGIOSGA017897	LOC_Os05g38890	48.1635	124.755	-1.3731	0.0013936	0.038479	-//-
BGIOSGA017905	LOC_Os05g38740	44.6965	283.131	-2.6632	8.91e-08	7.15e-06	sp|P0CG89|H4_SOYBN Histone H4 OS=Glycine max PE=3 SV=1//3.50271e-51
BGIOSGA017928	LOC_Os05g38230	46.3228	143.963	-1.6359	9.6e-05	0.0038679	sp|Q84TF0|AKRCA_ARATH Aldo-keto reductase family 4 member C10 OS=Arabidopsis thaliana GN=AKR4C10 PE=1 SV=1//5.14868e-11
BGIOSGA017929	LOC_Os05g38219	20.083	127.002	-2.6608	1.73e-08	1.57e-06	sp|Q84TF0|AKRCA_ARATH Aldo-keto reductase family 4 member C10 OS=Arabidopsis thaliana GN=AKR4C10 PE=1 SV=1//1.29544e-19
BGIOSGA017934	LOC_Os05g38130	3.91126	27.8936	-2.8342	0.00076403	0.023123	-//-
BGIOSGA017962	LOC_Os05g37080	80.5686	7.96937	3.3377	0.00017455	0.0065575	sp|Q9FMR3|NAC90_ARATH NAC domain-containing protein 90 OS=Arabidopsis thaliana GN=NAC090 PE=2 SV=1//8.0341e-09
BGIOSGA017964	LOC_Os05g37060	204.968	87.463	1.2287	0.0013491	0.037516	sp|Q8S9H7|DIV_ANTMA Transcription factor DIVARICATA OS=Antirrhinum majus GN=DIVARICATA PE=2 SV=1//2.30124e-12
BGIOSGA017991	LOC_Os05g35760	14.705	0	Inf	0.00070714	0.021535	sp|Q6ZI44|SAPK6_ORYSJ Serine/threonine-protein kinase SAPK6 OS=Oryza sativa subsp. japonica GN=SAPK6 PE=2 SV=1//3.99192e-07
BGIOSGA017999	LOC_Os05g35570	133.971	355.371	-1.4074	0.00042151	0.014052	sp|Q5R7Q3|NIPA2_PONAB Magnesium transporter NIPA2 OS=Pongo abelii GN=NIPA2 PE=2 SV=1//2.1621e-07
BGIOSGA018007	LOC_Os05g35440	488.432	181.255	1.4301	1.4e-05	0.00070489	sp|Q54EW1|GLYC2_DICDI Serine hydroxymethyltransferase 2 OS=Dictyostelium discoideum GN=shmt2 PE=3 SV=1//1.78329e-51
BGIOSGA018019	LOC_Os05g35266	20237.3	42320.8	-1.0644	0.00028167	0.0098841	sp|A8MRC7|B3GT2_ARATH Probable beta-1,3-galactosyltransferase 2 OS=Arabidopsis thaliana GN=B3GALT2 PE=2 SV=1//1.07431e-42
BGIOSGA018043	LOC_Os05g34550	86.0222	197.507	-1.1991	0.001311	0.036588	sp|O49621|MLO1_ARATH MLO-like protein 1 OS=Arabidopsis thaliana GN=MLO1 PE=1 SV=1//7.92487e-13
BGIOSGA018061	LOC_Os05g34010	380.604	69.785	2.4473	4.66e-11	6.76e-09	sp|Q9SX20|PTR18_ARATH Probable nitrite transporter At1g68570 OS=Arabidopsis thaliana GN=At1g68570 PE=2 SV=1//6.1012e-65
BGIOSGA018070	LOC_Os05g33670	11.8024	92.6712	-2.973	2.43e-08	2.12e-06	-//-
BGIOSGA018145	LOC_Os05g31744	19.2887	74.8944	-1.9571	0.00011802	0.0046298	-//-
BGIOSGA018170	LOC_Os05g31110	9.66323	45.1619	-2.2245	0.00069544	0.021244	sp|Q2KNB5|HXK10_ORYSJ Hexokinase-10 OS=Oryza sativa subsp. japonica GN=HXK10 PE=2 SV=1//9.14237e-14
BGIOSGA018184	LOC_Os05g30740	95.296	14.2019	2.7463	2.51e-07	1.85e-05	-//-
BGIOSGA018193	LOC_Os05g30400	17437.6	74844.9	-2.1017	3.03e-12	5.58e-10	-//-
BGIOSGA018238	LOC_Os05g28320	454.148	1052.18	-1.2121	0.00015883	0.0060309	sp|Q9FDW1|MYB44_ARATH Transcription factor MYB44 OS=Arabidopsis thaliana GN=MYB44 PE=2 SV=1//2.05762e-49
BGIOSGA018239	LOC_Os05g28320	966.492	2108.04	-1.1251	0.00027838	0.0097968	sp|Q9FDW1|MYB44_ARATH Transcription factor MYB44 OS=Arabidopsis thaliana GN=MYB44 PE=2 SV=1//4.13827e-44
BGIOSGA018430	LOC_Os05g16240	20.0984	63.9622	-1.6701	0.001259	0.035337	-//-
BGIOSGA018448	LOC_Os11g26570	613.627	248.995	1.3012	4.7e-05	0.002066	-//-
BGIOSGA018485	LOC_Os05g14260	0.488908	139.478	-8.1563	0.0012728	0.035648	sp|Q9LSP0|PER29_ARATH Peroxidase 29 OS=Arabidopsis thaliana GN=PER29 PE=2 SV=2//3.12574e-10
BGIOSGA018498	LOC_Os12g17600	101.369	289.155	-1.5122	2.81e-05	0.0013186	sp|Q0INY7|RBS1_ORYSJ Ribulose bisphosphate carboxylase small chain, chloroplastic OS=Oryza sativa subsp. japonica GN=RBCS PE=1 SV=1//5.53252e-12
BGIOSGA018501	LOC_Os12g17480	5.20987	31.6734	-2.604	0.00093726	0.027431	sp|Q39214|RPM1_ARATH Disease resistance protein RPM1 OS=Arabidopsis thaliana GN=RPM1 PE=1 SV=1//3.59624e-10
BGIOSGA018508	LOC_Os12g17430	537.883	17.9825	4.9026	2.79e-22	2.22e-19	sp|Q39214|RPM1_ARATH Disease resistance protein RPM1 OS=Arabidopsis thaliana GN=RPM1 PE=1 SV=1//1.65173e-12
BGIOSGA018514	LOC_Os12g17160	537.132	49.9644	3.4263	1.46e-19	8.76e-17	sp|P52836|F3ST_FLACH Flavonol 3-sulfotransferase OS=Flaveria chlorifolia PE=1 SV=2//3.51642e-17
BGIOSGA018526	LOC_Os12g16490	34.1533	0	Inf	0.00019121	0.0070878	-//-
BGIOSGA018527	LOC_Os12g16480	32.8015	0	Inf	1.33e-07	1.03e-05	sp|Q8GXG6|B3GTH_ARATH Probable beta-1,3-galactosyltransferase 17 OS=Arabidopsis thaliana GN=B3GALT17 PE=2 SV=2//3.90808e-07
BGIOSGA018531	LOC_Os12g16250	140.214	16.9606	3.0474	2.81e-06	0.00016876	sp|P52581|IFRH_LUPAL Isoflavone reductase homolog OS=Lupinus albus PE=2 SV=1//1.52315e-18
BGIOSGA018546	LOC_Os05g13940	1655.62	760.697	1.122	0.00032452	0.011201	-//-
BGIOSGA018574	LOC_Os05g12670	153.26	513.64	-1.7448	2e-07	1.51e-05	-//-
BGIOSGA018608	LOC_Os05g11790	71.3172	12.7719	2.4813	1.77e-05	0.00087353	sp|Q60EY8|CIPKK_ORYSJ CBL-interacting protein kinase 20 OS=Oryza sativa subsp. japonica GN=CIPK20 PE=2 SV=1//0
BGIOSGA018774	LOC_Os05g06480	484.807	106.664	2.1843	2.32e-10	2.92e-08	sp|Q06572|AVP_HORVU Pyrophosphate-energized vacuolar membrane proton pump OS=Hordeum vulgare PE=2 SV=2//3.83295e-66
BGIOSGA018908	LOC_Os05g03110	51.9907	12.8731	2.0139	0.00081644	0.02432	-//-
BGIOSGA018928	LOC_Os05g02564	30.4187	303.965	-3.3209	1.8e-16	6.21e-14	-//-
BGIOSGA018968	LOC_Os05g01550	8.46411	62.7347	-2.8898	2.06e-06	0.00012758	sp|Q2V3L3|Y4634_ARATH Uncharacterized zinc finger protein At4g06634 OS=Arabidopsis thaliana GN=At4g06634 PE=1 SV=1//3.21296e-06
BGIOSGA018976	LOC_Os05g01330	545.435	19.312	4.8198	3.37e-30	6.26e-27	-//-
BGIOSGA019001	LOC_Os05g01280	213.632	54.7653	1.9638	0.0015327	0.04155	-//-
BGIOSGA019047	LOC_Os05g02240	151.189	52.209	1.534	0.0001399	0.0053695	sp|Q9M353|CHX20_ARATH Cation/H(+) antiporter 20 OS=Arabidopsis thaliana GN=CHX20 PE=2 SV=1//0
BGIOSGA019049	LOC_Os05g02220	14.4151	68.9671	-2.2583	3.01e-05	0.0013925	-//-
BGIOSGA019136	LOC_Os05g04470	147.607	57.524	1.3595	0.0010195	0.029484	sp|Q9FEQ8|PER2_MAIZE Peroxidase 2 OS=Zea mays GN=PER2 PE=2 SV=1//2.2032e-91
BGIOSGA019190	LOC_Os05g05920	261.94	4632.55	-4.1445	2.74e-06	0.00016539	sp|P22242|DRPE_CRAPL Desiccation-related protein PCC13-62 OS=Craterostigma plantagineum PE=2 SV=1//3.55528e-59
BGIOSGA019191	LOC_Os05g05930	35.529	5.21062	2.7695	0.0017257	0.045836	-//-
BGIOSGA019274	LOC_Os05g08620	532.262	175.324	1.6021	0.00059802	0.018813	-//-
BGIOSGA019327	LOC_Os05g10930	443.457	1385.16	-1.6432	1.72e-07	1.31e-05	sp|Q0DK35|GRXC7_ORYSJ Glutaredoxin-C7 OS=Oryza sativa subsp. japonica GN=GRXC7 PE=3 SV=1//1.00302e-65
BGIOSGA019402	LOC_Os12g16130	82.5535	22.2749	1.8899	0.00052519	0.016881	sp|P03010|TRAC9_MAIZE Putative AC9 transposase OS=Zea mays PE=4 SV=1//1.44378e-13
BGIOSGA019424	LOC_Os12g17350	40.7852	235.205	-2.5278	1.1e-10	1.5e-08	-//-
BGIOSGA019425	LOC_Os12g01200	58.4545	260.85	-2.1578	1.5e-07	1.16e-05	sp|C0LGI2|Y1677_ARATH Probable LRR receptor-like serine/threonine-protein kinase At1g67720 OS=Arabidopsis thaliana GN=At1g67720 PE=2 SV=1//0
BGIOSGA019430	LOC_Os05g14160	77.3591	25.4417	1.6044	0.0015563	0.042014	-//-
BGIOSGA019561	LOC_Os05g45980	71.1714	222.227	-1.6427	2.99e-05	0.0013867	sp|Q9FHM4|MA653_ARATH 65-kDa microtubule-associated protein 3 OS=Arabidopsis thaliana GN=MAP65-3 PE=1 SV=1//2.08369e-14
BGIOSGA019679	LOC_Os05g28740	296.736	32.386	3.1957	9.05e-08	7.25e-06	sp|Q8LGG8|USPAL_ARATH Universal stress protein A-like protein OS=Arabidopsis thaliana GN=At3g01520 PE=1 SV=2//6.02308e-13
BGIOSGA019723	LOC_Os05g30350	550.128	222.945	1.3031	9.4e-05	0.0038021	sp|Q60DX8|BGL22_ORYSJ Beta-glucosidase 22 OS=Oryza sativa subsp. japonica GN=BGLU22 PE=2 SV=1//0
BGIOSGA019724	LOC_Os05g30390	113.056	517.311	-2.194	2.59e-10	3.21e-08	sp|Q60DX8|BGL22_ORYSJ Beta-glucosidase 22 OS=Oryza sativa subsp. japonica GN=BGLU22 PE=2 SV=1//0
BGIOSGA019828	LOC_Os05g33090	573.106	8.99204	5.994	1.07e-06	6.93e-05	sp|Q9ZT66|E134_MAIZE Endo-1,3;1,4-beta-D-glucanase OS=Zea mays PE=1 SV=1//1.33024e-53
BGIOSGA019932	LOC_Os05g36260	681.435	1618.76	-1.2482	3.12e-05	0.0014361	sp|O48556|IPYR_MAIZE Soluble inorganic pyrophosphatase OS=Zea mays GN=IPP PE=2 SV=1//5.22398e-139
BGIOSGA019947	LOC_Os05g37340	258.531	572.898	-1.1479	0.00043619	0.014454	-//-
BGIOSGA019979	LOC_Os05g38350	73.525	317.459	-2.1103	8.59e-09	8.37e-07	sp|Q9CAY3|GPAT5_ARATH Glycerol-3-phosphate acyltransferase 5 OS=Arabidopsis thaliana GN=GPAT5 PE=1 SV=1//4.06532e-142
BGIOSGA019980	LOC_Os05g38360	124.98	3.47375	5.1691	1.93e-16	6.54e-14	sp|Q93VV0|ZDHC6_ARATH Probable S-acyltransferase At3g09320 OS=Arabidopsis thaliana GN=At3g09320 PE=2 SV=1//4.17201e-105
BGIOSGA020005	LOC_Os05g38984	83.0509	214.975	-1.3721	0.00023668	0.0084838	-//-
BGIOSGA020018	LOC_Os05g39240	875.602	292.412	1.5823	3.73e-05	0.0016853	sp|Q84KJ7|AMT21_ORYSJ Ammonium transporter 2 member 1 OS=Oryza sativa subsp. japonica GN=AMT2-1 PE=2 SV=1//0
BGIOSGA020057	LOC_Os05g40240	12.6121	221.206	-4.1325	4.45e-19	2.48e-16	-//-
BGIOSGA020058	LOC_Os05g40250	0.404851	42.7116	-6.7211	0.0018242	0.047931	-//-
BGIOSGA020066	LOC_Os05g40430	117.983	542.233	-2.2003	2.96e-10	3.63e-08	-//-
BGIOSGA020067	LOC_Os05g40450	25.4679	183.2	-2.8467	1.59e-10	2.08e-08	-//-
BGIOSGA020068	LOC_Os05g40510	18.2337	172.88	-3.2451	5.21e-12	9.3e-10	-//-
BGIOSGA020069	LOC_Os05g40570	71.1028	593.935	-3.0623	3.77e-17	1.6e-14	-//-
BGIOSGA020070	LOC_Os05g40580	254.414	1291.98	-2.3443	7.76e-13	1.55e-10	-//-
BGIOSGA020071	LOC_Os05g40620	589.725	1352.58	-1.1976	0.0001189	0.0046549	-//-
BGIOSGA020095	LOC_Os05g41390	901.33	1798.17	-0.99641	0.0012182	0.034377	sp|Q0DH40|CCB15_ORYSJ Cyclin-B1-5 OS=Oryza sativa subsp. japonica GN=CYCB1-5 PE=3 SV=1//0
BGIOSGA020119	LOC_Os05g42000	98.9396	348.115	-1.8149	2.77e-07	2.03e-05	sp|O23044|PER3_ARATH Peroxidase 3 OS=Arabidopsis thaliana GN=PER3 PE=2 SV=1//1.41736e-95
BGIOSGA020146	LOC_Os05g43040	149.052	325.126	-1.1252	0.0015502	0.041922	-//-
BGIOSGA020230	LOC_Os05g45090	164.894	60.997	1.4347	0.00033327	0.011462	sp|Q4R1I9|ANGLT_ROSHC Anthocyanidin 5,3-O-glucosyltransferase OS=Rosa hybrid cultivar GN=RhGT1 PE=2 SV=1//4.51308e-89
BGIOSGA020246	LOC_Os05g45490	625.429	1318.17	-1.0756	0.00045656	0.01501	-//-
BGIOSGA020269	LOC_Os05g46050	88.5199	425.045	-2.2635	2.78e-10	3.43e-08	-//-
BGIOSGA020270	LOC_Os05g46060	51.4246	450.176	-3.13	2.62e-16	8.76e-14	-//-
BGIOSGA020274	LOC_Os05g46170	16.7979	110.041	-2.7117	9.76e-08	7.75e-06	-//-
BGIOSGA020276	LOC_Os05g46190	463.669	2309.83	-2.3166	2.53e-13	5.46e-11	-//-
BGIOSGA020297	LOC_Os05g46610	137.944	42.0962	1.7123	8.92e-05	0.0036313	sp|P20027|MYB3_HORVU Myb-related protein Hv33 OS=Hordeum vulgare GN=MYB2 PE=2 SV=3//1.40416e-110
BGIOSGA020315	LOC_Os05g47650	529.701	265.643	0.99569	0.0016265	0.043707	sp|Q6L4H4|Y5498_ORYSJ AP2/ERF and B3 domain-containing protein Os05g0549800 OS=Oryza sativa subsp. japonica GN=Os05g0549800 PE=2 SV=1//0
BGIOSGA020390	LOC_Os05g49430	1550.89	3194.49	-1.0425	0.00046026	0.015086	sp|Q40784|AAPC_CENCI Putative glucose-6-phosphate 1-epimerase OS=Cenchrus ciliaris PE=2 SV=1//8.72436e-150
BGIOSGA020393	LOC_Os05g49490	276.101	657.898	-1.2527	0.00012672	0.0049264	-//-
BGIOSGA020412	LOC_Os05g49930	17.3708	85.9262	-2.3064	0.0002055	0.0075492	sp|Q7Y1B6|GAI_SOLLC DELLA protein GAI OS=Solanum lycopersicum GN=GAI PE=2 SV=1//1.4846e-84
BGIOSGA020562	LOC_Os06g49350	167.315	10.6261	3.9769	8.12e-12	1.4e-09	sp|Q7XBQ9|RGA2_SOLBU Disease resistance protein RGA2 OS=Solanum bulbocastanum GN=RGA2 PE=1 SV=1//2.35246e-13
BGIOSGA020602	LOC_Os06g48300	156.399	64.9825	1.2671	0.0014935	0.04074	sp|Q5Z6F5|P2C59_ORYSJ Probable protein phosphatase 2C 59 OS=Oryza sativa subsp. japonica GN=Os06g0698300 PE=2 SV=1//4.19968e-14
BGIOSGA020621	LOC_Os06g47800	39.7457	2.24781	4.1442	3.6e-06	0.00020918	sp|Q7XA42|RGA1_SOLBU Putative disease resistance protein RGA1 OS=Solanum bulbocastanum GN=RGA1 PE=2 SV=2//3.37486e-95
BGIOSGA020624	LOC_Os06g47800	25.6823	1.22593	4.3888	8.87e-05	0.0036179	sp|Q7XA39|RGA4_SOLBU Putative disease resistance protein RGA4 OS=Solanum bulbocastanum GN=RGA4 PE=2 SV=1//1.15538e-10
BGIOSGA020648	LOC_Os06g47250	58.3997	269.127	-2.2043	9.72e-09	9.22e-07	-//-
BGIOSGA020756	LOC_Os06g44660	1.78752	66.925	-5.2265	1.58e-11	2.49e-09	sp|Q9LTW9|FLA14_ARATH Fasciclin-like arabinogalactan protein 14 OS=Arabidopsis thaliana GN=FLA14 PE=2 SV=1//5.19479e-26
BGIOSGA020778	LOC_Os06g44010	1194.99	520.254	1.1997	0.001824	0.047931	sp|Q9SK33|WRK60_ARATH Probable WRKY transcription factor 60 OS=Arabidopsis thaliana GN=WRKY60 PE=1 SV=1//1.54915e-37
BGIOSGA020784	LOC_Os06g43880	878.951	1983.74	-1.1744	0.00010009	0.004011	sp|B7FA90|HPT1_ORYSJ Probable homogentisate phytyltransferase 1, chloroplastic OS=Oryza sativa subsp. japonica GN=HPT1 PE=2 SV=1//1.83934e-24
BGIOSGA020821	LOC_Os06g43020	174.405	45.5692	1.9363	2.91e-06	0.00017356	sp|Q9FZ45|Y1686_ARATH Uncharacterized membrane protein At1g16860 OS=Arabidopsis thaliana GN=At1g16860 PE=1 SV=1//6.81574e-06
BGIOSGA020837	LOC_Os06g42310	126.097	13.384	3.2359	0.0001956	0.0072302	sp|Q67VU7|BGA10_ORYSJ Putative beta-galactosidase 10 OS=Oryza sativa subsp. japonica GN=Os06g0628500 PE=3 SV=1//4.0681e-09
BGIOSGA020864	LOC_Os06g41710	1063.91	3967.43	-1.8988	6.49e-10	7.68e-08	-//-
BGIOSGA021077	LOC_Os06g35490	4.62148	31.5722	-2.7722	0.00085359	0.025304	sp|P00434|PERP7_BRARA Peroxidase P7 OS=Brassica rapa PE=1 SV=3//1.21206e-20
BGIOSGA021165	LOC_Os11g41540	310.43	12.0569	4.6863	2.18e-13	4.81e-11	sp|Q9SX38|DRL4_ARATH Putative disease resistance protein At1g50180 OS=Arabidopsis thaliana GN=At1g50180 PE=2 SV=2//3.72092e-06
BGIOSGA021178	LOC_Os06g30780	43.8628	10.3192	2.0877	0.0015042	0.040956	sp|Q6Z1I5|STAD7_ORYSJ Acyl-[acyl-carrier-protein] desaturase 7, chloroplastic OS=Oryza sativa subsp. japonica GN=Os08g0200100 PE=2 SV=1//8.04249e-45
BGIOSGA021257	LOC_Os06g27860	181.471	69.3761	1.3872	0.00042499	0.014144	-//-
BGIOSGA021581	LOC_Os06g12950	25.1556	86.1334	-1.7757	0.00018637	0.0069284	-//-
BGIOSGA021582	LOC_Os06g12940	33.7878	120.975	-1.8401	0.00012982	0.0050368	-//-
BGIOSGA021583	LOC_Os06g12910	4.148	79.6961	-4.264	5.02e-11	7.21e-09	sp|Q9DCD2|SYF1_MOUSE Pre-mRNA-splicing factor SYF1 OS=Mus musculus GN=Xab2 PE=2 SV=1//0
BGIOSGA021622	LOC_Os06g12140	2.76533	30.3455	-3.456	0.00011142	0.0044018	-//-
BGIOSGA021628	LOC_Os06g12060	77.0074	0	Inf	2.06e-07	1.54e-05	-//-
BGIOSGA021635	LOC_Os06g12060	20.7246	0.510939	5.342	0.00021783	0.0079023	-//-
BGIOSGA021662	LOC_Os06g11330	76.1067	211.811	-1.4767	9.37e-05	0.0037924	sp|Q69TG5|MAD55_ORYSJ MADS-box transcription factor 55 OS=Oryza sativa subsp. japonica GN=MADS55 PE=2 SV=2//7.98211e-07
BGIOSGA021671	LOC_Os06g11270	55.0768	1.63484	5.0742	4.34e-09	4.45e-07	sp|Q9LTA3|U91C1_ARATH UDP-glycosyltransferase 91C1 OS=Arabidopsis thaliana GN=UGT91C1 PE=2 SV=1//2.80613e-87
BGIOSGA021673	LOC_Os06g11230	87.3053	0.510939	7.4168	1.98e-15	5.85e-13	-//-
BGIOSGA021683	LOC_Os06g11050	174.231	1387.48	-2.9934	0.00042327	0.014099	sp|Q283L3|KRP2_ORYSJ Cyclin-dependent kinase inhibitor 2 OS=Oryza sativa subsp. japonica GN=KRP2 PE=2 SV=1//5.25024e-07
BGIOSGA021797	LOC_Os06g08154	118.64	34.8419	1.7677	9.99e-05	0.0040091	sp|Q9FIZ3|GSO2_ARATH LRR receptor-like serine/threonine-protein kinase GSO2 OS=Arabidopsis thaliana GN=GSO2 PE=2 SV=2//1.03577e-15
BGIOSGA021803	LOC_Os06g07887	74.3038	313.071	-2.075	2.93e-05	0.0013645	sp|Q3E7Q9|GLYT6_ARATH Probable glycosyltransferase At5g25310 OS=Arabidopsis thaliana GN=At5g25310 PE=3 SV=2//1.61618e-40
BGIOSGA021824	LOC_Os06g07330	102.384	28.1997	1.8602	7.84e-05	0.0032532	sp|Q9LMN7|WAK5_ARATH Wall-associated receptor kinase 5 OS=Arabidopsis thaliana GN=WAK5 PE=2 SV=1//2.00404e-10
BGIOSGA021828	LOC_Os06g07240	8.14332	37.8047	-2.2149	0.001138	0.032454	-//-
BGIOSGA021837	LOC_Os06g06940	7.9752	58.4439	-2.8735	3.95e-06	0.00022806	sp|P17801|KPRO_MAIZE Putative receptor protein kinase ZmPK1 OS=Zea mays GN=PK1 PE=2 SV=2//2.27621e-08
BGIOSGA021881	LOC_Os06g06100	61.4395	1.73687	5.1446	2.03e-07	1.52e-05	sp|Q9SF23|FOLB1_ARATH Dihydroneopterin aldolase OS=Arabidopsis thaliana GN=FOLB1 PE=1 SV=1//1.27269e-14
BGIOSGA021901	LOC_Os06g05740	33.383	168.693	-2.3372	1.13e-06	7.31e-05	-//-
BGIOSGA021905	LOC_Os06g05640	140.74	304.885	-1.1152	0.0014205	0.039072	-//-
BGIOSGA021909	LOC_Os11g42270	36.0025	1.73687	4.3735	4.87e-06	0.0002763	sp|P46416|GSHB_ARATH Glutathione synthetase, chloroplastic OS=Arabidopsis thaliana GN=GSH2 PE=2 SV=3//8.42415e-13
BGIOSGA021917	LOC_Os06g05520	215.456	15.4278	3.8038	1.88e-16	6.45e-14	sp|Q9S7U9|M2K2_ARATH Mitogen-activated protein kinase kinase 2 OS=Arabidopsis thaliana GN=MKK2 PE=1 SV=2//8.38502e-19
BGIOSGA021918	LOC_Os06g05510	49.1567	0	Inf	1.57e-10	2.06e-08	-//-
BGIOSGA021919	LOC_Os06g05480	1152.98	0.510939	11.14	4.89e-43	2.12e-39	-//-
BGIOSGA021922	LOC_Os06g05410	116.494	3.26969	5.155	2.07e-15	6e-13	-//-
BGIOSGA021928	LOC_Os11g42470	0	26.1567	#NAME?	7.55e-07	5.06e-05	-//-
BGIOSGA021936	LOC_Os11g42540	14.7359	100.743	-2.7733	3.99e-08	3.39e-06	sp|P0A9T5|TAS_SHIFL Protein tas OS=Shigella flexneri GN=tas PE=3 SV=1//1.94182e-09
BGIOSGA021968	LOC_Os06g04830	84.8933	434.136	-2.3544	1.54e-11	2.45e-09	sp|C0LGQ5|GSO1_ARATH LRR receptor-like serine/threonine-protein kinase GSO1 OS=Arabidopsis thaliana GN=GSO1 PE=2 SV=1//5.11114e-45
BGIOSGA021973	LOC_Os06g04690	806.078	1585.55	-0.97599	0.0011479	0.032688	-//-
BGIOSGA021986	LOC_Os06g04450	73.4409	201.897	-1.459	0.00013835	0.0053151	sp|Q5VNU3|SEC1B_ORYSJ Probable protein transport Sec1b OS=Oryza sativa subsp. japonica GN=Os06g0135900 PE=2 SV=1//2.74088e-12
BGIOSGA021993	LOC_Os06g04350	199.938	720.536	-1.8495	4.4e-07	3.09e-05	-//-
BGIOSGA022006	LOC_Os06g04090	70.6293	205.373	-1.5399	7e-05	0.0029446	sp|Q84WP6|NAC43_ARATH NAC domain-containing protein 43 OS=Arabidopsis thaliana GN=NAC043 PE=2 SV=2//8.64547e-25
BGIOSGA022074	LOC_Os06g02270	33.5957	5.10859	2.7173	0.0018516	0.048585	-//-
BGIOSGA022075	LOC_Os06g02270	7.9752	95.8412	-3.5871	1.34e-10	1.8e-08	-//-
BGIOSGA022098	LOC_Os06g01680	1066.61	175.127	2.6066	4.64e-15	1.28e-12	sp|Q0VFP5|CWC15_XENTR Protein CWC15 homolog OS=Xenopus tropicalis GN=cwc15 PE=2 SV=1//5.78907e-13
BGIOSGA022105	LOC_Os06g01500	246.422	1.73687	7.1485	3.26e-07	2.36e-05	-//-
BGIOSGA022166	LOC_Os06g02144	251.743	699.706	-1.4748	0.00027025	0.0095469	sp|Q9LI00|6PGD1_ORYSJ 6-phosphogluconate dehydrogenase, decarboxylating 1 OS=Oryza sativa subsp. japonica GN=G6PGH1 PE=2 SV=1//3.60901e-54
BGIOSGA022172	LOC_Os06g02230	95.6253	344.943	-1.8509	1.23e-07	9.66e-06	sp|Q9LHY9|Y6112_ORYSJ B3 domain-containing protein Os06g0112300 OS=Oryza sativa subsp. japonica GN=Os06g0112300 PE=2 SV=1//5.7526e-111
BGIOSGA022266	LOC_Os06g04734	714.15	3079.78	-2.1085	5.74e-06	0.00032195	-//-
BGIOSGA022270	LOC_Os06g04850	173.336	35.3528	2.2937	1.34e-07	1.04e-05	sp|Q5VPE5|HOX28_ORYSJ Homeobox-leucine zipper protein HOX28 OS=Oryza sativa subsp. japonica GN=HOX28 PE=2 SV=1//2.26527e-97
BGIOSGA022291	LOC_Os11g42580	28.1114	1.12391	4.6446	3.22e-05	0.0014785	-//-
BGIOSGA022296	LOC_Os11g42480	0.404851	18.0845	-5.4812	0.00028182	0.0098841	sp|Q94CD1|HHT1_ARATH Omega-hydroxypalmitate O-feruloyl transferase OS=Arabidopsis thaliana GN=HHT1 PE=1 SV=1//3.71866e-18
BGIOSGA022365	LOC_Os06g06670	25.5296	223.761	-3.1317	1.61e-13	3.67e-11	-//-
BGIOSGA022380	LOC_Os06g07030	1259	301.302	2.063	1.08e-05	0.00056708	sp|Q9SW63|RA210_ARATH Ethylene-responsive transcription factor RAP2-10 OS=Arabidopsis thaliana GN=RAP2-10 PE=2 SV=1//3.60333e-26
BGIOSGA022394	LOC_Os06g07470	2.84939	62.2269	-4.4488	8.35e-05	0.0034387	-//-
BGIOSGA022416	LOC_Os06g08032	43.9623	295.087	-2.7468	3.71e-07	2.64e-05	sp|Q39224|SRG1_ARATH Protein SRG1 OS=Arabidopsis thaliana GN=SRG1 PE=2 SV=1//5.46953e-81
BGIOSGA022420	LOC_Os06g08100	316.175	773.872	-1.2914	6.1e-05	0.0026078	-//-
BGIOSGA022459	#N/A	73.5627	0.510939	7.1697	1.79e-13	4.04e-11	-//-
BGIOSGA022474	LOC_Os11g42410	19.3951	0	Inf	6.25e-05	0.0026641	-//-
BGIOSGA022488	LOC_Os06g09980	107.213	26.9737	1.9909	0.00038566	0.012967	-//-
BGIOSGA022492	LOC_Os06g10100	184.595	74.1778	1.3153	0.00064614	0.019973	-//-
BGIOSGA022549	LOC_Os06g11090	226.365	98.8001	1.1961	0.00098378	0.028536	sp|Q9SX78|CXE2_ARATH Probable carboxylesterase 2 OS=Arabidopsis thaliana GN=CXE2 PE=2 SV=1//1.64778e-75
BGIOSGA022596	LOC_Os05g44550	2.68128	22.3769	-3.061	0.0017833	0.047047	-//-
BGIOSGA022600	LOC_Os06g12950	11.3821	71.5242	-2.6517	2.9e-05	0.0013529	-//-
BGIOSGA022630	LOC_Os06g13960	14.7582	76.7325	-2.3783	2.33e-05	0.0011129	-//-
BGIOSGA022631	LOC_Os06g13990	39.6153	146.215	-1.884	9.91e-05	0.0039847	-//-
BGIOSGA022635	LOC_Os06g14180	316.008	54.5588	2.5341	2.47e-11	3.81e-09	-//-
BGIOSGA022671	LOC_Os06g15990	6230.95	14822.8	-1.2503	3.05e-05	0.0014095	sp|Q8S528|AL2B7_ARATH Aldehyde dehydrogenase family 2 member B7, mitochondrial OS=Arabidopsis thaliana GN=ALDH2B7 PE=2 SV=2//0
BGIOSGA022727	LOC_Os06g18670	56.8111	14.5079	1.9693	0.00078013	0.023452	sp|Q4R1I9|ANGLT_ROSHC Anthocyanidin 5,3-O-glucosyltransferase OS=Rosa hybrid cultivar GN=RhGT1 PE=2 SV=1//9.05895e-54
BGIOSGA022810	LOC_Os06g22060	1090.92	3684.25	-1.7558	9.12e-09	8.77e-07	sp|Q41140|PFPA_RICCO Pyrophosphate--fructose 6-phosphate 1-phosphotransferase subunit alpha OS=Ricinus communis GN=PFP-ALPHA PE=3 SV=1//0
BGIOSGA022945	LOC_Os11g44680	5.37798	29.3236	-2.4469	0.0018731	0.049019	-//-
BGIOSGA022995	LOC_Os11g41600	60.9591	15.9387	1.9353	0.00077999	0.023452	-//-
BGIOSGA023013	LOC_Os06g32860	320.446	130.886	1.2918	0.00025517	0.00908	sp|Q5Z5Q3|C3H43_ORYSJ Zinc finger CCCH domain-containing protein 43 OS=Oryza sativa subsp. japonica GN=Os06g0520600 PE=2 SV=1//0
BGIOSGA023021	LOC_Os06g33330	1344.63	3271.42	-1.2827	1.93e-05	0.00094221	-//-
BGIOSGA023304	LOC_Os06g42280	710.863	254.924	1.4795	4.28e-06	0.00024516	sp|Q6NUT3|MFS12_HUMAN Major facilitator superfamily domain-containing protein 12 OS=Homo sapiens GN=MFSD12 PE=2 SV=2//9.48045e-06
BGIOSGA023382	LOC_Os06g44240	1205.5	2636.27	-1.1289	0.0002252	0.0081394	sp|Q5UNY4|YL728_MIMIV Uncharacterized protein L728 OS=Acanthamoeba polyphaga mimivirus GN=MIMI_L728 PE=4 SV=1//4.43005e-57
BGIOSGA023392	LOC_Os06g44410	794.828	2650.73	-1.7377	1.78e-08	1.61e-06	sp|Q3S4A7|AHK5_ARATH Histidine kinase 5 OS=Arabidopsis thaliana GN=AHK5 PE=2 SV=1//0
BGIOSGA023393	LOC_Os06g44420	254.483	91.0403	1.483	8.07e-05	0.0033311	sp|Q9FHH5|GDU3_ARATH Protein GLUTAMINE DUMPER 3 OS=Arabidopsis thaliana GN=GDU3 PE=2 SV=1//4.03729e-07
BGIOSGA023412	LOC_Os06g44920	74.5937	279.447	-1.9054	4.86e-07	3.35e-05	-//-
BGIOSGA023447	LOC_Os06g45940	675.944	2400.72	-1.8285	3.3e-09	3.51e-07	sp|Q652J4|HAK13_ORYSJ Probable potassium transporter 13 OS=Oryza sativa subsp. japonica GN=HAK13 PE=2 SV=1//0
BGIOSGA023457	LOC_Os06g46270	131.787	46.3894	1.5063	0.00076694	0.023193	sp|Q84TE6|NAC22_ARATH NAC domain-containing protein 21/22 OS=Arabidopsis thaliana GN=NAC021 PE=1 SV=2//7.15431e-86
BGIOSGA023657	#N/A	49.4312	3.78063	3.7087	2.14e-06	0.00013186	-//-
BGIOSGA023667	LOC_Os07g49290	0.977815	21.968	-4.4897	0.00011715	0.0046049	sp|Q8TDI0|CHD5_HUMAN Chromodomain-helicase-DNA-binding protein 5 OS=Homo sapiens GN=CHD5 PE=1 SV=1//6.89248e-07
BGIOSGA023957	LOC_Os07g40830	45.7807	476.341	-3.3792	1.41e-19	8.62e-17	-//-
BGIOSGA024029	LOC_Os07g38890	227.891	788.191	-1.7902	1.24e-05	0.00063734	sp|Q6ZLA3|GH39_ORYSJ Probable indole-3-acetic acid-amido synthetase GH3.9 OS=Oryza sativa subsp. japonica GN=GH3.9 PE=2 SV=1//0
BGIOSGA024129	LOC_Os07g36370	310.896	1449.34	-2.2209	5.28e-12	9.38e-10	-//-
BGIOSGA024130	LOC_Os07g36360	370.464	954.51	-1.3654	2.11e-05	0.0010213	-//-
BGIOSGA024131	LOC_Os07g36340	213.37	637.772	-1.5797	2.04e-06	0.0001266	-//-
BGIOSGA024132	LOC_Os07g36330	167.95	878.281	-2.3867	1.13e-12	2.2e-10	-//-
BGIOSGA024156	LOC_Os07g35610	2195.42	1141.7	0.94332	0.0017001	0.045249	sp|Q9P2G9|KLHL8_HUMAN Kelch-like protein 8 OS=Homo sapiens GN=KLHL8 PE=2 SV=4//1.38821e-07
BGIOSGA024170	LOC_Os07g35350	485.877	77.9576	2.6398	4.03e-11	5.9e-09	sp|Q9FJU9|E1313_ARATH Glucan endo-1,3-beta-glucosidase 13 OS=Arabidopsis thaliana GN=At5g56590 PE=1 SV=1//4.03812e-13
BGIOSGA024203	LOC_Os07g34006	180.217	1.12391	7.3251	4.88e-17	2.01e-14	sp|Q94B38|GPT2_ARATH Glucose-6-phosphate/phosphate translocator 2, chloroplastic OS=Arabidopsis thaliana GN=GPT2 PE=2 SV=2//2.35503e-23
BGIOSGA024211	LOC_Os07g33690	43.916	3.26969	3.7475	3.78e-06	0.00021874	sp|Q7XA40|RGA3_SOLBU Putative disease resistance protein RGA3 OS=Solanum bulbocastanum GN=RGA3 PE=2 SV=2//5.16601e-15
BGIOSGA024212	LOC_Os07g33690	36.5138	0.510939	6.1591	4.82e-05	0.0021155	-//-
BGIOSGA024213	#N/A	10.9086	99.5175	-3.1895	1.82e-09	2.01e-07	sp|Q9LRR4|R13L1_ARATH Putative disease resistance RPP13-like protein 1 OS=Arabidopsis thaliana GN=RPPL1 PE=2 SV=1//9.73694e-68
BGIOSGA024257	LOC_Os07g31884	1035.34	272.801	1.9242	1.55e-09	1.73e-07	sp|Q9LUH2|ALF5_ARATH MATE efflux family protein ALF5 OS=Arabidopsis thaliana GN=ALF5 PE=2 SV=1//2.61716e-17
BGIOSGA024284	#N/A	13.2691	48.532	-1.8709	0.0017404	0.046164	-//-
BGIOSGA024286	LOC_Os07g30820	2779.97	6083.62	-1.1299	0.00013298	0.0051389	sp|Q8GZ43|YZR3_ARATH RanBP2-type zinc finger protein At1g67325 OS=Arabidopsis thaliana GN=At1g67325 PE=1 SV=1//4.1817e-06
BGIOSGA024328	LOC_Os07g28920	5.86689	41.1764	-2.8111	6.45e-05	0.0027382	-//-
BGIOSGA024352	LOC_Os07g27960	159.166	448.957	-1.496	6.35e-06	0.00035453	-//-
BGIOSGA024375	LOC_Os07g26740	339.645	717.981	-1.0799	0.00046917	0.015314	sp|Q96499|RL44_GOSHI 60S ribosomal protein L44 OS=Gossypium hirsutum GN=RPL44 PE=3 SV=3//9.45987e-07
BGIOSGA024379	LOC_Os07g26560	40.449	194.028	-2.2621	1.78e-08	1.61e-06	-//-
BGIOSGA024396	LOC_Os07g25410	134.949	27.4847	2.2957	4.64e-07	3.22e-05	sp|Q9FV52|AMP1B_ARATH Methionine aminopeptidase 1B, chloroplastic OS=Arabidopsis thaliana GN=MAP1B PE=2 SV=2//1.90908e-08
BGIOSGA024413	LOC_Os05g07880	798.927	2726.48	-1.7709	0.00034056	0.011656	sp|Q41142|PLDA1_RICCO Phospholipase D alpha 1 OS=Ricinus communis GN=PLD1 PE=1 SV=1//5.10152e-16
BGIOSGA024415	LOC_Os10g08190	235.832	628.065	-1.4132	8.31e-06	0.0004458	-//-
BGIOSGA024420	LOC_Os07g23340	79.7813	24.2142	1.7202	0.00059851	0.018813	sp|Q08891|FACR2_ARATH Fatty acyl-CoA reductase 2 OS=Arabidopsis thaliana GN=FAR2 PE=2 SV=2//1.54896e-22
BGIOSGA024426	LOC_Os07g22850	5641.57	23656.4	-2.0681	2.66e-11	4.04e-09	sp|P48386|CHS1_CAMSI Chalcone synthase 1 OS=Camellia sinensis GN=CHS1 PE=2 SV=1//5.36789e-67
BGIOSGA024435	LOC_Os07g22620	1509.16	3686.89	-1.2887	1.51e-05	0.00075407	sp|Q9SMB1|SPD1_ORYSJ Spermidine synthase 1 OS=Oryza sativa subsp. japonica GN=SPDSYN1 PE=2 SV=1//1.38954e-20
BGIOSGA024478	LOC_Os07g18050	331.868	887.283	-1.4188	6.42e-06	0.00035788	sp|Q6Z358|C3H49_ORYSJ Zinc finger CCCH domain-containing protein 49 OS=Oryza sativa subsp. japonica GN=Os07g0281000 PE=2 SV=1//1.94115e-17
BGIOSGA024479	LOC_Os07g18050	454.254	1055.24	-1.216	0.0017525	0.04636	-//-
BGIOSGA024486	LOC_Os07g17230	109.244	25.1348	2.1198	1.01e-05	0.00053536	sp|Q9RBS2|POPC_RALSO Protein PopC OS=Ralstonia solanacearum (strain GMI1000) GN=popC PE=4 SV=2//4.34745e-08
BGIOSGA024488	LOC_Os07g17184	106.41	0.612967	7.4396	5.65e-18	2.72e-15	-//-
BGIOSGA024509	LOC_Os07g15440	861.237	1.53282	9.1341	1.68e-13	3.81e-11	-//-
BGIOSGA024528	LOC_Os07g14514	55.4508	0	Inf	1.04e-11	1.74e-09	-//-
BGIOSGA024551	LOC_Os07g13520	28.1954	80.9236	-1.5211	0.0016631	0.044507	-//-
BGIOSGA024557	LOC_Os07g13370	13.391	0	Inf	0.001237	0.034772	-//-
BGIOSGA024571	LOC_Os07g12730	164.193	35.4548	2.2113	0.00012918	0.0050172	sp|Q9SF24|LOR10_ARATH Protein LURP-one-related 10 OS=Arabidopsis thaliana GN=At3g11740 PE=2 SV=2//4.38347e-10
BGIOSGA024572	LOC_Os07g12710	64.8241	193.726	-1.5794	4.32e-05	0.0019211	sp|P0CN80|SLX1_CRYNJ Structure-specific endonuclease subunit SLX1 OS=Cryptococcus neoformans var. neoformans serotype D (strain JEC21 / ATCC MYA-565) GN=SLX1 PE=3 SV=1//4.8342e-11
BGIOSGA024580	LOC_Os07g12560	77.5889	207.106	-1.4164	0.00021732	0.0078911	-//-
BGIOSGA024581	LOC_Os07g12540	116.135	312.142	-1.4264	4.88e-05	0.0021391	-//-
BGIOSGA024605	LOC_Os07g11490	47.4464	320.524	-2.7561	2.14e-13	4.76e-11	-//-
BGIOSGA024633	LOC_Os07g10550	248.501	2.34984	6.7245	4.78e-20	2.96e-17	-//-
BGIOSGA024667	LOC_Os07g09710	173.962	73.3607	1.2457	0.0016412	0.044053	-//-
BGIOSGA024709	LOC_Os07g08520	66.0301	288.947	-2.1296	3.67e-08	3.14e-06	sp|A3BH85|ARFT_ORYSJ Putative auxin response factor 20 OS=Oryza sativa subsp. japonica GN=ARF20 PE=3 SV=1//7.59938e-13
BGIOSGA024715	LOC_Os09g38660	1.87157	20.9461	-3.4844	0.0010062	0.029142	-//-
BGIOSGA024765	LOC_Os07g07030	997.85	211.606	2.2374	1.04e-11	1.74e-09	-//-
BGIOSGA024820	LOC_Os07g05510	199.432	553.785	-1.4734	5.4e-06	0.00030359	-//-
BGIOSGA024826	LOC_Os02g37309	18.4327	0	Inf	0.00010745	0.0042666	-//-
BGIOSGA024850	LOC_Os07g04620	35.903	183.404	-2.3528	2.13e-08	1.88e-06	-//-
BGIOSGA024852	LOC_Os07g04580	792.529	2758.68	-1.7994	8.14e-09	8.03e-07	sp|Q8GW05|C3H47_ORYSJ Zinc finger CCCH domain-containing protein 47 OS=Oryza sativa subsp. japonica GN=Os07g0138400 PE=2 SV=1//2.95661e-174
BGIOSGA025046	LOC_Os07g02470	219.482	524.254	-1.2562	0.00014969	0.0057245	-//-
BGIOSGA025094	LOC_Os07g03960	85.5795	22.2733	1.942	0.0001348	0.0052009	sp|Q07423|HEX6_RICCO Hexose carrier protein HEX6 OS=Ricinus communis GN=HEX6 PE=2 SV=1//0
BGIOSGA025139	LOC_Os07g05110	121.025	875.308	-2.8545	1.44e-08	1.33e-06	sp|Q2MY36|PAT15_SOLTU Patatin-15 OS=Solanum tuberosum PE=2 SV=1//1.11846e-09
BGIOSGA025147	LOC_Os07g05510	133.601	611.319	-2.194	5.24e-06	0.00029575	-//-
BGIOSGA025151	LOC_Os07g05420	96.3887	5.21062	4.2093	2.55e-11	3.91e-09	sp|P16166|UFOG1_MAIZE Anthocyanidin 3-O-glucosyltransferase OS=Zea mays GN=BZ1 PE=3 SV=1//6.61864e-128
BGIOSGA025157	LOC_Os07g05630	882.361	157.956	2.4818	8.03e-14	1.94e-11	sp|Q7XIZ1|GRXC9_ORYSJ Glutaredoxin-C9 OS=Oryza sativa subsp. japonica GN=GRXC9 PE=3 SV=1//3.68165e-52
BGIOSGA025158	LOC_Os07g05640	1470.01	549.387	1.4199	3.71e-06	0.00021492	sp|Q9C757|INT2_ARATH Probable inositol transporter 2 OS=Arabidopsis thaliana GN=INT2 PE=1 SV=1//0
BGIOSGA025169	LOC_Os07g05940	62.1051	4.80171	3.6931	6.86e-06	0.00037811	sp|O24592|NCED1_MAIZE 9-cis-epoxycarotenoid dioxygenase 1, chloroplastic OS=Zea mays GN=VP14 PE=1 SV=2//0
BGIOSGA025186	LOC_Os07g06620	215.274	86.3367	1.3181	0.00054983	0.01758	sp|Q7XIM7|YAB1_ORYSJ Protein YABBY 1 OS=Oryza sativa subsp. japonica GN=YAB1 PE=2 SV=1//1.26976e-112
BGIOSGA025232	LOC_Os08g35910	3.74315	36.2719	-3.2765	4.25e-05	0.0018915	-//-
BGIOSGA025240	LOC_Os07g07920	11.0613	51.6989	-2.2246	0.00033594	0.011542	-//-
BGIOSGA025272	LOC_Os07g08530	170.753	690.38	-2.0155	1.58e-08	1.44e-06	sp|Q8H507|Y7832_ORYSJ B3 domain-containing protein Os07g0183200 OS=Oryza sativa subsp. japonica GN=Os07g0183200 PE=2 SV=1//0
BGIOSGA025273	LOC_Os07g08540	152.236	648.702	-2.0912	7.99e-10	9.35e-08	sp|Q8H506|Y7833_ORYSJ B3 domain-containing protein Os07g0183300/Os07g0183600 OS=Oryza sativa subsp. japonica GN=Os07g0183300/Os07g0183600 PE=2 SV=1//2.83129e-38
BGIOSGA025274	LOC_Os07g08550	0	14.8156	#NAME?	0.00027597	0.0097226	-//-
BGIOSGA025276	LOC_Os07g08600	21.5188	85.0087	-1.982	0.00010909	0.0043182	sp|A3BH91|Y7838_ORYSJ B3 domain-containing protein Os07g0183700 OS=Oryza sativa subsp. japonica GN=Os07g0183700 PE=3 SV=1//0
BGIOSGA025278	LOC_Os07g08650	449.772	1795.79	-1.9973	1.54e-08	1.42e-06	-//-
BGIOSGA025303	LOC_Os07g09140	245.295	631.538	-1.3644	2.57e-05	0.0012148	sp|Q67YC9|Y4141_ARATH Uncharacterized protein At4g14100 OS=Arabidopsis thaliana GN=At4g14100 PE=2 SV=1//1.04661e-57
BGIOSGA025321	LOC_Os07g09420	791.503	226.308	1.8063	2.08e-08	1.86e-06	sp|Q54DY9|BCS1B_DICDI Probable mitochondrial chaperone BCS1-B OS=Dictyostelium discoideum GN=bcsl1b PE=3 SV=1//7.57093e-24
BGIOSGA025334	LOC_Os07g09814	108.121	20.027	2.4326	5.14e-05	0.0022438	sp|O49420|FBK86_ARATH F-box/kelch-repeat protein At4g19930 OS=Arabidopsis thaliana GN=At4g19930 PE=1 SV=1//3.98345e-07
BGIOSGA025364	LOC_Os07g10480	232.238	64.6772	1.8443	1.97e-06	0.00012314	sp|Q9SKI2|VPS2A_ARATH Vacuolar protein sorting-associated protein 2 homolog 1 OS=Arabidopsis thaliana GN=VPS2.1 PE=1 SV=2//7.29156e-08
BGIOSGA025365	LOC_Os07g10490	1388.12	2860.1	-1.0429	0.00050229	0.016259	sp|Q9ZTP4|ZDS_MAIZE Zeta-carotene desaturase, chloroplastic/chromoplastic OS=Zea mays GN=ZDS1 PE=2 SV=1//0
BGIOSGA025420	LOC_Os07g12770	486.958	82.5576	2.5603	1.04e-12	2.04e-10	sp|Q7Z2H8|S36A1_HUMAN Proton-coupled amino acid transporter 1 OS=Homo sapiens GN=SLC36A1 PE=1 SV=1//1.15579e-36
BGIOSGA025454	LOC_Os07g14270	20206.9	44696.4	-1.1453	7.74e-05	0.0032189	sp|Q9SLY8|CALR_ORYSJ Calreticulin OS=Oryza sativa subsp. japonica GN=Os07g0246200 PE=1 SV=2//0
BGIOSGA025518	LOC_Os07g17970	16.8442	74.6903	-2.1487	3.72e-05	0.0016823	sp|Q69RG7|4CLL7_ORYSJ 4-coumarate--CoA ligase-like 7 OS=Oryza sativa subsp. japonica GN=4CLL7 PE=2 SV=1//0
BGIOSGA025540	#N/A	152.061	6.43735	4.562	3.32e-16	1.1e-13	-//-
BGIOSGA025556	LOC_Os07g22680	206.501	827.619	-2.0028	1.84e-05	0.00090227	sp|Q9FHW7|SKP1B_ARATH SKP1-like protein 1B OS=Arabidopsis thaliana GN=SKP1B PE=1 SV=1//3.56388e-26
BGIOSGA025561	LOC_Os07g23150	25.3152	1.63484	3.9528	0.0013127	0.036609	sp|Q9ZWR8|ANTA_GENTR Anthocyanin 5-aromatic acyltransferase OS=Gentiana triflora PE=1 SV=1//2.07467e-50
BGIOSGA025565	LOC_Os07g23244	41.9689	165.934	-1.9832	9.81e-07	6.39e-05	-//-
BGIOSGA025571	LOC_Os09g35920	40.449	255.335	-2.6582	8.75e-12	1.5e-09	sp|F4HPA7|MD10B_ARATH Mediator of RNA polymerase II transcription subunit 10b OS=Arabidopsis thaliana GN=MED10B PE=1 SV=1//7.9118e-42
BGIOSGA025607	LOC_Os07g26000	705.058	262.076	1.4278	8.71e-06	0.00046441	sp|Q3E8L4|FBL86_ARATH F-box/LRR-repeat protein At5g38396 OS=Arabidopsis thaliana GN=At5g38396 PE=4 SV=1//9.84407e-07
BGIOSGA025616	LOC_Os07g26630	415.288	1123.93	-1.4364	6.51e-06	0.00036257	sp|Q8GRT8|PIP24_ORYSJ Aquaporin PIP2-4 OS=Oryza sativa subsp. japonica GN=PIP2-4 PE=2 SV=1//0
BGIOSGA025651	LOC_Os07g27940	601.105	1670.45	-1.4746	1.07e-06	6.93e-05	sp|Q9FIT2|NLTPE_ARATH Putative non-specific lipid-transfer protein 14 OS=Arabidopsis thaliana GN=LTP14 PE=3 SV=2//6.08109e-10
BGIOSGA025655	LOC_Os07g28090	565.547	1321.34	-1.2243	6.86e-05	0.0029007	sp|Q8LPQ6|AB28B_ARATH ABC transporter B family member 28 OS=Arabidopsis thaliana GN=ABCB28 PE=2 SV=1//0
BGIOSGA025660	LOC_Os07g28260	960.367	481.854	0.99499	0.0013754	0.038113	sp|Q8U4K7|PGK2_PYRFU 2-phosphoglycerate kinase OS=Pyrococcus furiosus (strain ATCC 43587 / DSM 3638 / JCM 8422 / Vc1) GN=pgk2 PE=3 SV=1//1.39119e-14
BGIOSGA025665	LOC_Os07g28480	785.877	296.21	1.4077	1.36e-05	0.00068699	sp|Q10CE7|GSTU1_ORYSJ Probable glutathione S-transferase GSTU1 OS=Oryza sativa subsp. japonica GN=GSTU1 PE=1 SV=1//2.15691e-67
BGIOSGA025696	LOC_Os07g29794	266.501	594.749	-1.1581	0.00032924	0.011344	-//-
BGIOSGA025714	LOC_Os07g30280	194.774	933.772	-2.2613	9.38e-12	1.58e-09	-//-
BGIOSGA025725	LOC_Os07g30860	90.8426	377.53	-2.0552	1.02e-08	9.66e-07	-//-
BGIOSGA025739	LOC_Os07g31210	30.0824	105.649	-1.8123	7.35e-05	0.0030735	sp|Q7X8C5|WAKLB_ARATH Wall-associated receptor kinase-like 2 OS=Arabidopsis thaliana GN=WAKL2 PE=2 SV=1//3.07181e-19
BGIOSGA025783	LOC_Os07g32680	1009.88	222.937	2.1795	1.52e-11	2.44e-09	-//-
BGIOSGA025789	LOC_Os07g32950	23.3526	140.385	-2.5877	1.12e-08	1.05e-06	sp|P25685|DNJB1_HUMAN DnaJ homolog subfamily B member 1 OS=Homo sapiens GN=DNAJB1 PE=1 SV=4//4.40923e-21
BGIOSGA025790	LOC_Os07g32960	1.46672	22.8862	-3.9638	0.00026426	0.0093692	-//-
BGIOSGA025806	LOC_Os07g33290	71.5917	0.510939	7.1305	1.39e-10	1.85e-08	-//-
BGIOSGA025816	LOC_Os07g33410	7.9752	66.4133	-3.0579	4.55e-07	3.18e-05	sp|P32839|BCS1_YEAST Mitochondrial chaperone BCS1 OS=Saccharomyces cerevisiae (strain ATCC 204508 / S288c) GN=BCS1 PE=1 SV=2//2.63184e-21
BGIOSGA025817	LOC_Os03g38790	22.7111	121.281	-2.4169	1.31e-07	1.02e-05	-//-
BGIOSGA025822	LOC_Os07g33610	331.569	722.674	-1.124	0.00041926	0.014001	sp|Q50EK1|C16B1_PICSI Cytochrome P450 716B1 OS=Picea sitchensis GN=CYP716B1 PE=2 SV=1//3.74973e-112
BGIOSGA025828	#N/A	6.99739	44.3448	-2.6639	7.78e-05	0.003235	-//-
BGIOSGA025829	#N/A	2.93345	43.6291	-3.8946	6.55e-07	4.44e-05	-//-
BGIOSGA026073	LOC_Os07g40690	70.1404	196.793	-1.4884	0.00053976	0.0173	sp|Q9SEV0|BAN_ARATH Anthocyanidin reductase OS=Arabidopsis thaliana GN=BAN PE=1 SV=2//8.68846e-48
BGIOSGA026087	LOC_Os07g41240	178.584	31.4686	2.5046	5.95e-09	5.96e-07	sp|O65012|C78A4_PINRA Cytochrome P450 78A4 OS=Pinus radiata GN=CYP78A4 PE=2 SV=1//9.409e-143
BGIOSGA026174	LOC_Os07g43220	211.232	569.93	-1.432	1.24e-05	0.00063572	sp|Q9LNT9|ASK4_ARATH SKP1-like protein 4 OS=Arabidopsis thaliana GN=ASK4 PE=1 SV=1//7.23603e-23
BGIOSGA026178	LOC_Os07g43270	54.0149	211.194	-1.9671	7.15e-07	4.81e-05	sp|O49484|ASK11_ARATH SKP1-like protein 11 OS=Arabidopsis thaliana GN=ASK11 PE=1 SV=1//1.94357e-40
BGIOSGA026421	LOC_Os07g48710	326.358	681.821	-1.0629	0.00081507	0.02431	-//-
BGIOSGA026521	LOC_Os08g43654	32.2971	3.47375	3.2168	0.00077304	0.023341	sp|Q9LYT3|TT12_ARATH Protein TRANSPARENT TESTA 12 OS=Arabidopsis thaliana GN=TT12 PE=2 SV=1//2.10927e-07
BGIOSGA026522	LOC_Os08g43654	67.0697	11.0342	2.6037	8.51e-06	0.00045479	sp|Q9LYT3|TT12_ARATH Protein TRANSPARENT TESTA 12 OS=Arabidopsis thaliana GN=TT12 PE=2 SV=1//1.25998e-30
BGIOSGA026542	LOC_Os08g43240	14809.9	35853.4	-1.2756	0.00043035	0.01431	-//-
BGIOSGA026556	LOC_Os08g43000	16.8596	86.5415	-2.3598	2.79e-06	0.00016776	sp|Q7XA40|RGA3_SOLBU Putative disease resistance protein RGA3 OS=Solanum bulbocastanum GN=RGA3 PE=2 SV=2//1.52492e-07
BGIOSGA026561	LOC_Os02g53830	415.466	832.725	-1.0031	0.0014878	0.040673	-//-
BGIOSGA026582	LOC_Os08g42350	4560.97	10681.9	-1.2278	3.57e-05	0.0016222	sp|Q6YZF3|SWT11_ORYSJ Bidirectional sugar transporter SWEET11 OS=Oryza sativa subsp. japonica GN=SWEET11 PE=1 SV=1//2.67154e-19
BGIOSGA026678	LOC_Os08g40460	319.811	1497.1	-2.2269	5.74e-05	0.0024837	sp|Q500U8|TKPR1_ARATH Tetraketide alpha-pyrone reductase 1 OS=Arabidopsis thaliana GN=TKPR1 PE=2 SV=1//1.15902e-07
BGIOSGA026682	LOC_Os08g40440	1207.81	6407.39	-2.4073	0.00083505	0.024801	sp|Q500U8|TKPR1_ARATH Tetraketide alpha-pyrone reductase 1 OS=Arabidopsis thaliana GN=TKPR1 PE=2 SV=1//6.35713e-07
BGIOSGA026683	LOC_Os08g40430	625.767	2737.51	-2.1292	5.18e-09	5.25e-07	-//-
BGIOSGA026802	LOC_Os08g37345	60.4016	5.92641	3.3494	8.47e-05	0.0034815	-//-
BGIOSGA026936	LOC_Os08g33630	1750.09	3371.13	-0.9458	0.0013838	0.03829	sp|B9G125|GDT15_ORYSJ GDT1-like protein 5 OS=Oryza sativa subsp. japonica GN=Os08g0433100 PE=2 SV=1//5.32186e-08
BGIOSGA026949	LOC_Os08g33210	135.21	43.1173	1.6489	0.00015101	0.0057504	sp|Q6NLC8|Y1648_ARATH Uncharacterized protein At1g66480 OS=Arabidopsis thaliana GN=At1g66480 PE=1 SV=1//1.64154e-25
BGIOSGA026964	LOC_Os08g32310	138.03	589.55	-2.0946	2.44e-10	3.05e-08	-//-
BGIOSGA026973	LOC_Os08g32080	689.064	341.874	1.0112	0.0015287	0.041479	sp|Q9XH36|HOX5_ORYSI Homeobox-leucine zipper protein HOX5 OS=Oryza sativa subsp. indica GN=HOX5 PE=1 SV=1//1.37391e-55
BGIOSGA027010	LOC_Os08g31130	378.206	65.8011	2.523	3.96e-10	4.78e-08	-//-
BGIOSGA027022	LOC_Os08g30634	80.1037	397.555	-2.3112	3.06e-07	2.23e-05	sp|Q6L400|R1B16_SOLDE Putative late blight resistance protein homolog R1B-16 OS=Solanum demissum GN=R1B-16 PE=3 SV=1//9.00024e-28
BGIOSGA027023	LOC_Os08g30634	55.9259	201.382	-1.8483	0.00062961	0.019601	-//-
BGIOSGA027043	LOC_Os08g29600	17.822	66.8206	-1.9066	0.00070961	0.021593	-//-
BGIOSGA027044	LOC_Os08g29600	168.272	3.88266	5.4376	8.43e-09	8.25e-07	-//-
BGIOSGA027050	LOC_Os08g29340	42.969	114.637	-1.4157	0.0016619	0.044505	-//-
BGIOSGA027082	LOC_Os08g27840	65.1997	308.977	-2.2446	5.48e-10	6.53e-08	sp|P29194|CAPP2_SORBI Phosphoenolpyruvate carboxylase 2 OS=Sorghum bicolor PE=3 SV=1//5.77513e-08
BGIOSGA027084	LOC_Os08g27840	1539.49	585.15	1.3956	4.84e-06	0.00027524	sp|P29194|CAPP2_SORBI Phosphoenolpyruvate carboxylase 2 OS=Sorghum bicolor PE=3 SV=1//1.13498e-07
BGIOSGA027085	LOC_Os08g27840	197.608	797.66	-2.0131	0.00011736	0.0046083	sp|P29193|CAPP1_SACHY Phosphoenolpyruvate carboxylase, housekeeping isozyme OS=Saccharum hybrid PE=3 SV=1//2.29676e-45
BGIOSGA027098	LOC_Os08g27630	162.693	3.16766	5.6826	4.11e-17	1.73e-14	sp|Q8LCY2|ISAM2_ARATH Iron-sulfur assembly protein IscA-like 2, mitochondrial OS=Arabidopsis thaliana GN=At5g03905 PE=2 SV=2//7.79362e-11
BGIOSGA027136	LOC_Os08g25710	136.133	346.161	-1.3464	0.0002004	0.0073726	sp|Q7EZW6|CSLD3_ORYSJ Cellulose synthase-like protein D3 OS=Oryza sativa subsp. japonica GN=CSLD3 PE=2 SV=2//3.49845e-75
BGIOSGA027137	LOC_Os08g25690	351.407	115.662	1.6032	6.58e-06	0.00036504	-//-
BGIOSGA027173	LOC_Os08g24300	29.9984	3.37172	3.1533	0.00050292	0.016266	-//-
BGIOSGA027177	LOC_Os08g24170	6.3558	41.0728	-2.692	0.0010837	0.031106	-//-
BGIOSGA027236	LOC_Os08g19910	7.24956	52.8236	-2.8652	8.8e-06	0.00046826	-//-
BGIOSGA027327	LOC_Os08g16130	10.4197	61.8164	-2.5687	1.04e-05	0.00055017	-//-
BGIOSGA027342	LOC_Os03g24410	262.014	2.14578	6.932	2.7e-13	5.77e-11	-//-
BGIOSGA027359	LOC_Os06g09688	88.5731	0	Inf	7.09e-17	2.77e-14	-//-
BGIOSGA027362	LOC_Os08g15090	46.1924	9.29813	2.3126	0.00058022	0.018416	-//-
BGIOSGA027379	LOC_Os11g42800	242.471	820.764	-1.7592	2.5e-08	2.17e-06	sp|Q9BVG8|KIFC3_HUMAN Kinesin-like protein KIFC3 OS=Homo sapiens GN=KIFC3 PE=1 SV=4//9.66296e-09
BGIOSGA027381	LOC_Os11g42800	278.484	34.6378	3.0072	2.4e-13	5.27e-11	sp|P35978|KINH_STRPU Kinesin heavy chain OS=Strongylocentrotus purpuratus PE=2 SV=1//1.16709e-16
BGIOSGA027403	LOC_Os08g13900	39.9361	0.510939	6.2884	5.05e-08	4.21e-06	sp|Q9LU91|SKI14_ARATH F-box protein SKIP14 OS=Arabidopsis thaliana GN=SKIP14 PE=1 SV=1//2.89524e-07
BGIOSGA027425	LOC_Os08g13060	15.1407	96.6559	-2.6744	1.46e-07	1.13e-05	sp|Q8L765|BPM1_ARATH BTB/POZ and MATH domain-containing protein 1 OS=Arabidopsis thaliana GN=BPM1 PE=1 SV=1//2.6558e-31
BGIOSGA027427	LOC_Os08g13070	172.761	5.92641	4.8655	9.33e-16	2.87e-13	sp|Q9M8J9|BPM2_ARATH BTB/POZ and MATH domain-containing protein 2 OS=Arabidopsis thaliana GN=BPM2 PE=1 SV=1//1.34537e-77
BGIOSGA027429	LOC_Os08g13050	28.379	85.5204	-1.5914	0.00080269	0.023977	-//-
BGIOSGA027445	LOC_Os08g12410	640.198	26.8717	4.5744	4.01e-05	0.0018019	sp|Q9FF78|PME46_ARATH Probable pectinesterase/pectinesterase inhibitor 46 OS=Arabidopsis thaliana GN=PME46 PE=2 SV=1//1.15257e-65
BGIOSGA027451	LOC_Os01g15280	56.6808	14.5087	1.9659	0.00088785	0.026161	sp|P08770|TRA1_MAIZE Putative AC transposase OS=Zea mays PE=2 SV=2//1.99655e-16
BGIOSGA027457	LOC_Os04g32150	82.3631	0	Inf	6.91e-16	2.2e-13	-//-
BGIOSGA027459	LOC_Os08g10730	279.416	0	Inf	5.29e-21	3.76e-18	-//-
BGIOSGA027501	#N/A	66.3903	227.34	-1.7758	2.86e-06	0.00017087	sp|Q9M0U9|SKI19_ARATH F-box protein SKIP19 OS=Arabidopsis thaliana GN=SKIP19 PE=1 SV=1//6.38097e-31
BGIOSGA027595	LOC_Os08g06700	29.3259	1471.4	-5.6489	1.98e-47	1.55e-43	-//-
BGIOSGA027596	LOC_Os08g06690	61.8683	1320.78	-4.416	5.97e-17	2.41e-14	-//-
BGIOSGA027609	LOC_Os08g06415	47.7826	229.993	-2.267	3.99e-09	4.13e-07	-//-
BGIOSGA027619	LOC_Os03g03660	50.982	0	Inf	5.99e-11	8.42e-09	-//-
BGIOSGA027626	LOC_Os08g06100	1176.45	551.751	1.0924	0.00058485	0.018533	sp|Q6ZD89|OMT1_ORYSJ Flavone 3&apos;-O-methyltransferase 1 OS=Oryza sativa subsp. japonica GN=ROMT-9 PE=1 SV=1//7.52779e-70
BGIOSGA027635	LOC_Os08g05910	3983.56	1332.09	1.5804	0.0011318	0.032347	sp|Q05085|PTR7_ARATH Nitrate transporter 1.1 OS=Arabidopsis thaliana GN=NRT1.1 PE=1 SV=1//3.36879e-31
BGIOSGA027639	LOC_Os08g05820	3182.83	6815.02	-1.0984	0.00018322	0.0068309	sp|Q8VXX5|SKS1_ARATH Monocopper oxidase-like protein SKS1 OS=Arabidopsis thaliana GN=SKS1 PE=1 SV=1//1.56277e-08
BGIOSGA027661	LOC_Os08g05440	32.237	204.861	-2.6679	6.08e-11	8.51e-09	-//-
BGIOSGA027662	LOC_Os08g05440	12.2073	68.8659	-2.4961	8.04e-06	0.00043398	sp|Q84W80|FBL42_ARATH F-box/LRR-repeat protein At3g03360 OS=Arabidopsis thaliana GN=At3g03360 PE=2 SV=2//9.35834e-07
BGIOSGA027665	#N/A	16.9282	143.862	-3.0872	3.98e-11	5.85e-09	-//-
BGIOSGA027685	LOC_Os08g04450	11.3135	75.917	-2.7464	6.28e-07	4.27e-05	sp|Q38732|DAG_ANTMA DAG protein, chloroplastic OS=Antirrhinum majus GN=DAG PE=2 SV=1//1.27284e-13
BGIOSGA027703	LOC_Os08g03770	36.6218	120.975	-1.7239	5.17e-05	0.0022561	-//-
BGIOSGA027708	LOC_Os08g03620	379.321	169.302	1.1638	0.0007118	0.021643	-//-
BGIOSGA027709	LOC_Os08g03610	78.0315	19.7186	1.9845	0.0001117	0.0044083	sp|Q84UR0|LOL4_ORYSJ Protein LOL4 OS=Oryza sativa subsp. japonica GN=LOL4 PE=2 SV=1//2.16877e-06
BGIOSGA027722	LOC_Os08g03300	17.3022	80.1042	-2.2109	3.18e-05	0.0014599	-//-
BGIOSGA027796	LOC_Os08g01410	2468.26	5104.88	-1.0484	0.00039474	0.013261	sp|Q9C521|UGAL1_ARATH UDP-galactose transporter 1 OS=Arabidopsis thaliana GN=UDP-GALT1 PE=2 SV=1//2.54909e-07
BGIOSGA027814	LOC_Os08g01100	137.133	3.57657	5.2609	1.28e-05	0.00064967	sp|P93047|HMGB3_ARATH High mobility group B protein 3 OS=Arabidopsis thaliana GN=HMGB3 PE=1 SV=1//6.39795e-13
BGIOSGA027819	LOC_Os08g01100	108.802	250.639	-1.2039	0.00064606	0.019973	sp|P93047|HMGB3_ARATH High mobility group B protein 3 OS=Arabidopsis thaliana GN=HMGB3 PE=1 SV=1//6.39795e-13
BGIOSGA027936	LOC_Os08g03840	21.0917	119.647	-2.504	5.28e-08	4.4e-06	-//-
BGIOSGA027937	LOC_Os08g03850	21.0762	70.6036	-1.7441	0.00054215	0.017363	-//-
BGIOSGA027938	LOC_Os08g03790	10.5038	50.2705	-2.2588	0.00019453	0.0071974	-//-
BGIOSGA027939	LOC_Os08g03870	274.307	558.383	-1.0255	0.0015747	0.042402	sp|Q556I2|AEDO_DICDI Probable 2-aminoethanethiol dioxygenase OS=Dictyostelium discoideum GN=ado-1 PE=3 SV=2//1.02967e-18
BGIOSGA027941	LOC_Os08g03990	211.807	874.112	-2.0451	1.52e-10	2e-08	-//-
BGIOSGA027945	LOC_Os08g04090	162.132	807.901	-2.317	1.89e-10	2.42e-08	-//-
BGIOSGA027979	LOC_Os08g05340	104.348	229.382	-1.1363	0.0016502	0.044222	sp|Q8CT52|HTRAL_STAES Serine protease HtrA-like OS=Staphylococcus epidermidis (strain ATCC 12228) GN=SE_0722/SE_0723 PE=3 SV=2//4.81949e-07
BGIOSGA027981	LOC_Os08g05440	54.9087	0.612967	6.4851	1.66e-10	2.16e-08	-//-
BGIOSGA027982	LOC_Os08g05440	126.653	1.63484	6.2756	1.05e-18	5.69e-16	sp|Q9SX38|DRL4_ARATH Putative disease resistance protein At1g50180 OS=Arabidopsis thaliana GN=At1g50180 PE=2 SV=2//1.54789e-13
BGIOSGA027990	LOC_Os08g05530	147.714	388.262	-1.3942	5.98e-05	0.0025634	sp|A1XQR9|RUXE_PIG Small nuclear ribonucleoprotein E OS=Sus scrofa GN=SNRPE PE=3 SV=1//1.59266e-29
BGIOSGA027998	LOC_Os08g05620	717.943	4294.43	-2.5805	3.97e-15	1.11e-12	sp|Q42602|C89A2_ARATH Cytochrome P450 89A2 OS=Arabidopsis thaliana GN=CYP89A2 PE=2 SV=2//6.28701e-141
BGIOSGA028022	LOC_Os12g24710	135.208	0.510939	8.0478	1.11e-09	1.26e-07	-//-
BGIOSGA028023	LOC_Os08g06240	456.946	205.062	1.156	0.00045942	0.015071	sp|Q6NWJ4|DNJC2_DANRE DnaJ homolog subfamily C member 2 OS=Danio rerio GN=dnajc2 PE=2 SV=1//3.76498e-10
BGIOSGA028044	LOC_Os08g06720	26.4079	323.376	-3.6142	2.68e-17	1.16e-14	-//-
BGIOSGA028045	LOC_Os08g06730	32.7174	322.153	-3.2996	3.81e-16	1.25e-13	-//-
BGIOSGA028052	LOC_Os08g06890	96.6478	1303.32	-3.7533	6.65e-21	4.64e-18	-//-
BGIOSGA028141	LOC_Os08g09715	87.3053	294.466	-1.754	1.83e-06	0.00011463	sp|Q1PED9|FBL63_ARATH F-box/LRR-repeat protein At3g59190 OS=Arabidopsis thaliana GN=At3g59190 PE=2 SV=1//1.07503e-08
BGIOSGA028180	LOC_Os08g10480	38.5311	0.510939	6.2367	1.78e-07	1.35e-05	sp|Q9TT99|ATOX1_CANFA Copper transport protein ATOX1 OS=Canis familiaris GN=ATOX1 PE=3 SV=1//2.55197e-11
BGIOSGA028208	#N/A	119.213	5.5175	4.4334	7.6e-14	1.84e-11	-//-
BGIOSGA028243	LOC_Os08g13780	93.8979	398.678	-2.0861	6.83e-09	6.79e-07	sp|C6L7U1|LIN1_LOTJA Putative E3 ubiquitin-protein ligase LIN-1 OS=Lotus japonicus GN=CERBERUS PE=2 SV=2//6.75913e-08
BGIOSGA028258	LOC_Os08g14320	370.979	956.975	-1.3671	1.1e-05	0.00057485	-//-
BGIOSGA028302	LOC_Os08g15080	2.27643	26.4628	-3.5391	0.00025557	0.0090814	sp|O74452|SCW1_SCHPO Cell wall integrity protein scw1 OS=Schizosaccharomyces pombe (strain 972 / ATCC 24843) GN=scw1 PE=1 SV=1//1.9835e-16
BGIOSGA028304	LOC_Os08g15204	33.8564	159.599	-2.237	2.15e-06	0.00013235	sp|O64628|TXND9_ARATH Thioredoxin domain-containing protein 9 homolog OS=Arabidopsis thaliana GN=At2g18990 PE=2 SV=1//1.69527e-34
BGIOSGA028306	LOC_Os08g15204	138.363	6.02844	4.5205	7.54e-06	0.00040883	sp|O64628|TXND9_ARATH Thioredoxin domain-containing protein 9 homolog OS=Arabidopsis thaliana GN=At2g18990 PE=2 SV=1//8.65234e-35
BGIOSGA028326	LOC_Os08g16460	32.1753	5.10859	2.655	0.0011438	0.032595	sp|Q7XA42|RGA1_SOLBU Putative disease resistance protein RGA1 OS=Solanum bulbocastanum GN=RGA1 PE=2 SV=2//1.1328e-17
BGIOSGA028327	LOC_Os08g16480	144.278	9.29733	3.9559	4.82e-08	4.03e-06	-//-
BGIOSGA028342	LOC_Os08g16740	15.7137	135.482	-3.108	7.01e-11	9.79e-09	-//-
BGIOSGA028355	LOC_Os08g17500	296.093	26.5648	3.4785	9.68e-17	3.64e-14	sp|Q9S9N9|CCR1_ARATH Cinnamoyl-CoA reductase 1 OS=Arabidopsis thaliana GN=CCR1 PE=1 SV=1//4.7667e-123
BGIOSGA028445	LOC_Os11g39660	220.633	1120.44	-2.3443	4.92e-11	7.09e-09	-//-
BGIOSGA028468	LOC_Os08g24310	454.266	167.562	1.4388	1.77e-05	0.00087359	sp|C0LGP4|Y3475_ARATH Probable LRR receptor-like serine/threonine-protein kinase At3g47570 OS=Arabidopsis thaliana GN=At3g47570 PE=1 SV=1//1.29056e-56
BGIOSGA028538	LOC_Os08g27540	466.568	0	Inf	4.41e-19	2.48e-16	-//-
BGIOSGA028539	LOC_Os08g27580	90.4447	1.63484	5.7898	3.21e-14	8.48e-12	-//-
BGIOSGA028541	LOC_Os08g27700	11.5502	55.89	-2.2747	0.0001239	0.0048264	-//-
BGIOSGA028542	LOC_Os08g27700	33.7639	0.510939	6.0462	6.4e-07	4.34e-05	-//-
BGIOSGA028543	LOC_Os08g27720	1283.21	223.774	2.5197	4.86e-14	1.24e-11	sp|Q9SEE4|PIRL_SOLLC Pirin-like protein OS=Solanum lycopersicum PE=2 SV=1//1.49177e-96
BGIOSGA028550	LOC_Os08g27850	2939.49	23.8077	6.948	1.31e-64	5.13e-60	sp|Q9SJI8|MBF1A_ARATH Multiprotein-bridging factor 1a OS=Arabidopsis thaliana GN=MBF1A PE=2 SV=1//1.25529e-80
BGIOSGA028551	LOC_Os08g27850	688.635	3230.66	-2.23	1.67e-10	2.16e-08	sp|Q9SJI8|MBF1A_ARATH Multiprotein-bridging factor 1a OS=Arabidopsis thaliana GN=MBF1A PE=2 SV=1//1.25529e-80
BGIOSGA028552	LOC_Os08g27950	19.1584	0	Inf	7.31e-05	0.0030624	-//-
BGIOSGA028623	LOC_Os08g30870	64.4587	331.858	-2.3641	3.47e-09	3.67e-07	-//-
BGIOSGA028636	LOC_Os04g25520	74.4187	2.34984	4.985	2.64e-11	4.03e-09	sp|Q2G9U8|RL27_NOVAD 50S ribosomal protein L27 OS=Novosphingobium aromaticivorans (strain DSM 12444) GN=rpmA PE=3 SV=1//1.14412e-29
BGIOSGA028639	LOC_Os08g31228	34.7417	3.6778	3.2398	7.58e-05	0.0031651	sp|Q2G9U8|RL27_NOVAD 50S ribosomal protein L27 OS=Novosphingobium aromaticivorans (strain DSM 12444) GN=rpmA PE=3 SV=1//4.16062e-30
BGIOSGA028640	LOC_Os08g31228	407.533	1143.54	-1.4885	1.25e-06	8.02e-05	sp|Q2G9U8|RL27_NOVAD 50S ribosomal protein L27 OS=Novosphingobium aromaticivorans (strain DSM 12444) GN=rpmA PE=3 SV=1//3.58014e-30
BGIOSGA028655	LOC_Os08g31670	45.3673	0	Inf	6.32e-08	5.21e-06	sp|Q6GBD5|NORA_STAAS Quinolone resistance protein NorA OS=Staphylococcus aureus (strain MSSA476) GN=norA PE=3 SV=1//7.06014e-07
BGIOSGA028666	LOC_Os08g32060	537.154	129.755	2.0496	9.38e-10	1.08e-07	sp|Q9XIJ5|PUB18_ARATH U-box domain-containing protein 18 OS=Arabidopsis thaliana GN=PUB18 PE=2 SV=1//2.17028e-06
BGIOSGA028669	LOC_Os08g31910	64.8464	0.510939	6.9877	3.32e-08	2.86e-06	-//-
BGIOSGA028672	LOC_Os08g32290	93.5308	15.5298	2.5904	6.21e-07	4.24e-05	-//-
BGIOSGA028673	LOC_Os08g32330	140.581	327.47	-1.22	0.0002952	0.010307	-//-
BGIOSGA028674	LOC_Os08g32350	28.4098	127.003	-2.1604	9.06e-07	5.94e-05	-//-
BGIOSGA028676	LOC_Os08g32370	62.0295	403.18	-2.7004	6.4e-14	1.59e-11	-//-
BGIOSGA028681	LOC_Os08g32420	152.062	646.148	-2.0872	2.8e-10	3.44e-08	-//-
BGIOSGA028923	LOC_Os08g38810	1107.43	3452.05	-1.6402	2.51e-07	1.85e-05	sp|Q7F8U7|BURPD_ORYSJ BURP domain-containing protein 13 OS=Oryza sativa subsp. japonica GN=BURP13 PE=1 SV=1//3.07388e-41
BGIOSGA029006	LOC_Os08g40590	252.827	108.509	1.2203	0.0010242	0.029599	sp|Q9SW00|ORP4B_ARATH Oxysterol-binding protein-related protein 4B OS=Arabidopsis thaliana GN=ORP4B PE=2 SV=2//2.17671e-125
BGIOSGA029112	LOC_Os08g43290	1924.48	15331.3	-2.9939	2.21e-22	1.83e-19	sp|Q40190|M7_LILHE Protein M7 OS=Lilium henryi GN=M7 PE=2 SV=1//1.92611e-10
BGIOSGA029121	LOC_Os08g43500	2.59722	31.2653	-3.5895	7.62e-05	0.0031782	-//-
BGIOSGA029245	LOC_Os09g39370	100.773	31.5706	1.6745	0.00033619	0.011542	-//-
BGIOSGA029273	LOC_Os09g38680	205.208	633.58	-1.6264	3.98e-07	2.8e-05	-//-
BGIOSGA029344	LOC_Os09g37012	387.248	158.066	1.2927	0.00018447	0.0068644	sp|Q9LX20|ASPL1_ARATH Aspartic proteinase-like protein 1 OS=Arabidopsis thaliana GN=At5g10080 PE=1 SV=1//6.34563e-10
BGIOSGA029364	LOC_Os09g36700	23.284	95.842	-2.0413	0.00097068	0.028218	sp|P80196|RNLX_SOLLC Intracellular ribonuclease LX OS=Solanum lycopersicum GN=RNALX PE=1 SV=2//6.31692e-08
BGIOSGA029378	LOC_Os09g36280	434.214	1107.75	-1.3512	0.0003396	0.011639	sp|P49237|E13B_MAIZE Glucan endo-1,3-beta-glucosidase, acidic isoform OS=Zea mays PE=2 SV=1//6.76327e-58
BGIOSGA029386	LOC_Os09g36180	67.4762	263.197	-1.9637	6.04e-05	0.0025826	sp|Q9FE20|PBS1_ARATH Serine/threonine-protein kinase PBS1 OS=Arabidopsis thaliana GN=PBS1 PE=1 SV=1//6.48131e-12
BGIOSGA029394	LOC_Os09g35980	29.2195	107.487	-1.8792	3.09e-05	0.0014232	-//-
BGIOSGA029400	LOC_Os09g35810	1806.56	3794.23	-1.0706	0.00036784	0.012476	-//-
BGIOSGA029402	LOC_Os09g35800	519.43	6.84546	6.2456	1.05e-08	9.84e-07	sp|Q43070|GALE1_PEA UDP-glucose 4-epimerase OS=Pisum sativum GN=GALE PE=2 SV=1//8.54149e-11
BGIOSGA029421	LOC_Os09g34920	1477.59	648.486	1.1881	8.62e-05	0.0035298	sp|Q7XUR3|FUCO1_ORYSJ Putative alpha-L-fucosidase 1 OS=Oryza sativa subsp. japonica GN=Os04g0560400 PE=3 SV=2//2.83673e-21
BGIOSGA029431	LOC_Os09g34190	2382	4824.9	-1.0183	0.00064572	0.019973	sp|Q32MW3|ACO10_MOUSE Acyl-coenzyme A thioesterase 10, mitochondrial OS=Mus musculus GN=Acot10 PE=2 SV=1//9.00811e-19
BGIOSGA029450	LOC_Os09g33710	3.17018	26.2595	-3.0502	0.00073113	0.022161	sp|Q0J0G1|BGL33_ORYSJ Probable inactive beta-glucosidase 33 OS=Oryza sativa subsp. japonica GN=BGLU33 PE=2 SV=2//5.78367e-07
BGIOSGA029455	LOC_Os11g38610	60.6383	222.839	-1.8777	1.2e-06	7.74e-05	-//-
BGIOSGA029538	LOC_Os09g31450	1140.31	171.75	2.731	1.56e-16	5.53e-14	sp|Q8GT95|PGIP1_ORYSJ Polygalacturonase inhibitor 1 OS=Oryza sativa subsp. japonica GN=FOR1 PE=2 SV=1//2.09897e-57
BGIOSGA029654	LOC_Os09g27750	401.095	996.297	-1.3126	4.53e-05	0.0020061	sp|A2Z1W9|ACCO1_ORYSI 1-aminocyclopropane-1-carboxylate oxidase 1 OS=Oryza sativa subsp. indica GN=ACO1 PE=2 SV=1//2.06092e-08
BGIOSGA029665	LOC_Os09g27450	315.879	640.425	-1.0197	0.0013077	0.036522	sp|Q67UE2|HOX11_ORYSJ Homeobox-leucine zipper protein HOX11 OS=Oryza sativa subsp. japonica GN=HOX11 PE=2 SV=1//3.27316e-75
BGIOSGA029709	LOC_Os09g26260	719.116	189.12	1.9269	4.28e-09	4.41e-07	sp|Q9P6Q3|BCS1_SCHPO Probable mitochondrial chaperone bcs1 OS=Schizosaccharomyces pombe (strain 972 / ATCC 24843) GN=SPAC644.07 PE=2 SV=1//9.27172e-27
BGIOSGA029754	LOC_Os09g25290	571.836	1341.24	-1.2299	6.87e-05	0.0029007	sp|Q7VG78|GUAA_HELHP Probable GMP synthase [glutamine-hydrolyzing] OS=Helicobacter hepaticus (strain ATCC 51449 / 3B1) GN=guaA PE=3 SV=1//1.36586e-19
BGIOSGA029798	LOC_Os09g23540	949.349	2110.86	-1.1528	0.00013061	0.0050627	sp|Q6ERW9|CAD8B_ORYSJ Probable cinnamyl alcohol dehydrogenase 8B OS=Oryza sativa subsp. japonica GN=CAD8B PE=3 SV=2//2.29587e-33
BGIOSGA029821	LOC_Os09g22090	45.3913	447.948	-3.3028	1.79e-05	0.00087843	sp|Q9FZH5|MPI2_ARATH Mannose-6-phosphate isomerase 2 OS=Arabidopsis thaliana GN=PMI2 PE=1 SV=1//8.82355e-13
BGIOSGA029824	LOC_Os11g09395	391.371	107.898	1.8589	0.0016841	0.044884	-//-
BGIOSGA029850	LOC_Os09g21290	372.857	907.112	-1.2827	4.14e-05	0.0018505	-//-
BGIOSGA029980	LOC_Os09g15700	1053.83	2874.37	-1.4476	2.25e-06	0.00013768	sp|Q9SGP2|HSL1_ARATH Receptor-like protein kinase HSL1 OS=Arabidopsis thaliana GN=HSL1 PE=2 SV=1//1.39235e-08
BGIOSGA030082	LOC_Os09g10980	108.634	25.2361	2.1059	9.58e-06	0.00050734	sp|Q8VWG3|TT1_ARATH Protein TRANSPARENT TESTA 1 OS=Arabidopsis thaliana GN=TT1 PE=2 SV=1//4.06144e-10
BGIOSGA030154	LOC_Os07g17210	114.912	35.148	1.709	0.00016473	0.0062184	sp|B2ZX90|FAS1_ORYSJ Chromatin assembly factor 1 subunit FSM OS=Oryza sativa subsp. japonica GN=FSM PE=2 SV=1//9.23669e-12
BGIOSGA030166	LOC_Os09g07450	84.2964	7.96937	3.4029	7.37e-06	0.00040002	-//-
BGIOSGA030249	LOC_Os09g01660	15.2625	85.9286	-2.4931	3.27e-06	0.00019316	-//-
BGIOSGA030266	LOC_Os09g01670	172.168	711.639	-2.0473	5.37e-10	6.41e-08	sp|Q93ZG9|FKB53_ARATH Peptidyl-prolyl cis-trans isomerase FKBP53 OS=Arabidopsis thaliana GN=FKBP53 PE=1 SV=1//3.73232e-20
BGIOSGA030292	LOC_Os06g07220	519.758	109.121	2.2519	1.33e-05	0.00067334	sp|Q00451|PRF1_SOLLC 36.4 kDa proline-rich protein OS=Solanum lycopersicum GN=TPRP-F1 PE=2 SV=1//7.81169e-24
BGIOSGA030295	LOC_Os08g10670	2612.46	8966.67	-1.7792	2.79e-09	2.99e-07	sp|Q766C2|NEP2_NEPGR Aspartic proteinase nepenthesin-2 OS=Nepenthes gracilis GN=nep2 PE=1 SV=1//3.63656e-15
BGIOSGA030337	LOC_Os09g06680	33.5117	103.297	-1.6241	0.00066472	0.02045	sp|Q54MZ3|CDC20_DICDI Anaphase-promoting complex subunit cdc20 OS=Dictyostelium discoideum GN=cdc20 PE=1 SV=1//6.68086e-126
BGIOSGA030375	LOC_Os09g08190	58.3534	9.09407	2.6818	0.00061087	0.019125	sp|Q8L5A7|SOT15_ARATH Cytosolic sulfotransferase 15 OS=Arabidopsis thaliana GN=SOT15 PE=1 SV=1//2.83376e-63
BGIOSGA030490	LOC_Os09g13930	395.251	1812.36	-2.197	7.99e-12	1.39e-09	-//-
BGIOSGA030495	LOC_Os09g14550	163.388	1238.68	-2.9224	1.14e-11	1.89e-09	sp|Q93W34|RP45C_ARATH Polyadenylate-binding protein RBP45C OS=Arabidopsis thaliana GN=RBP45C PE=2 SV=1//5.33617e-11
BGIOSGA030522	LOC_Os09g15780	286.523	623.263	-1.1212	0.00043682	0.014454	-//-
BGIOSGA030623	LOC_Os09g20340	4.148	27.4855	-2.7282	0.0012715	0.035648	-//-
BGIOSGA030724	LOC_Os09g23550	1472.11	2909.56	-0.98292	0.00094235	0.02752	sp|Q6ERW7|CAD8C_ORYSJ Probable cinnamyl alcohol dehydrogenase 8C OS=Oryza sativa subsp. japonica GN=CAD8C PE=2 SV=2//0
BGIOSGA030796	LOC_Os09g25890	24.6358	96.1473	-1.9645	3.57e-05	0.0016221	sp|Q9LRA7|TPS9_ARATH Probable alpha,alpha-trehalose-phosphate synthase [UDP-forming] 9 OS=Arabidopsis thaliana GN=TPS9 PE=1 SV=1//0
BGIOSGA030830	LOC_Os04g39470	89.4136	227.95	-1.3501	0.00035097	0.011987	sp|Q9FF99|AAP7_ARATH Probable amino acid permease 7 OS=Arabidopsis thaliana GN=AAP7 PE=1 SV=1//6.45134e-99
BGIOSGA030843	LOC_Os09g26999	416.399	947.154	-1.1856	0.0001595	0.0060504	sp|Q6AWT8|GG3_ARATH Guanine nucleotide-binding protein subunit gamma 3 OS=Arabidopsis thaliana GN=GG3 PE=2 SV=1//1.24677e-16
BGIOSGA030879	LOC_Os09g27820	244.085	552.258	-1.178	0.00037299	0.012631	sp|A2Z1W9|ACCO1_ORYSI 1-aminocyclopropane-1-carboxylate oxidase 1 OS=Oryza sativa subsp. indica GN=ACO1 PE=2 SV=1//0
BGIOSGA030919	LOC_Os09g28720	304.894	837.224	-1.4573	4.09e-06	0.00023512	sp|Q9SX78|CXE2_ARATH Probable carboxylesterase 2 OS=Arabidopsis thaliana GN=CXE2 PE=2 SV=1//5.70608e-74
BGIOSGA030975	LOC_Os12g35430	87.2521	24.9308	1.8073	0.00034861	0.011916	-//-
BGIOSGA030984	LOC_Os09g30390	266.301	26.564	3.3255	2.01e-15	5.9e-13	-//-
BGIOSGA031030	LOC_Os09g32370	2720.51	6452.09	-1.2459	7.04e-05	0.002957	sp|Q5UNY4|YL728_MIMIV Uncharacterized protein L728 OS=Acanthamoeba polyphaga mimivirus GN=MIMI_L728 PE=4 SV=1//1.85641e-57
BGIOSGA031034	#N/A	22.1759	1.73687	3.6744	0.00085897	0.025444	sp|Q94BT2|AIR12_ARATH Auxin-induced in root cultures protein 12 OS=Arabidopsis thaliana GN=AIR12 PE=1 SV=3//1.02334e-34
BGIOSGA031087	LOC_Os09g33940	507.866	211.91	1.261	0.00013574	0.005225	-//-
BGIOSGA031119	LOC_Os09g35700	12007.5	55760.6	-2.2153	1.87e-13	4.18e-11	sp|O23810|YY1_ORYSJ Protein YY1 OS=Oryza sativa subsp. japonica GN=Os09g0525500 PE=2 SV=1//8.58639e-35
BGIOSGA031121	LOC_Os09g35890	2.68128	30.2442	-3.4957	9.77e-05	0.0039298	sp|Q652A1|IAA26_ORYSJ Auxin-responsive protein IAA26 OS=Oryza sativa subsp. japonica GN=IAA26 PE=2 SV=1//6.00029e-06
BGIOSGA031143	LOC_Os03g12430	120.582	420.039	-1.8005	1.26e-07	9.88e-06	sp|Q9LVS3|PP422_ARATH Pentatricopeptide repeat-containing protein At5g47360 OS=Arabidopsis thaliana GN=At5g47360 PE=2 SV=1//5.35318e-18
BGIOSGA031148	LOC_Os09g36370	1.70346	21.7631	-3.6753	0.00079378	0.023792	sp|O81117|C94A1_VICSA Cytochrome P450 94A1 OS=Vicia sativa GN=CYP94A1 PE=2 SV=2//1.39491e-39
BGIOSGA031155	LOC_Os09g36490	454.563	1103.16	-1.2791	4.94e-05	0.0021593	-//-
BGIOSGA031161	LOC_Os09g36619	48.0262	133.85	-1.4787	0.00038425	0.012944	-//-
BGIOSGA031280	LOC_Os09g39020	1407.36	2918.2	-1.0521	0.00047332	0.015424	sp|P37707|B2_DAUCA B2 protein OS=Daucus carota PE=2 SV=1//6.18097e-17
BGIOSGA031288	LOC_Os09g39330	76.0913	0	Inf	5.49e-15	1.5e-12	-//-
BGIOSGA031315	LOC_Os09g39920	119.58	21.9672	2.4446	3.81e-07	2.69e-05	sp|Q9LZR3|CSLA9_ARATH Glucomannan 4-beta-mannosyltransferase 9 OS=Arabidopsis thaliana GN=CSLA9 PE=2 SV=1//0
BGIOSGA031322	LOC_Os10g42820	685.17	12.0569	5.8285	1.32e-34	3.23e-31	sp|Q9M9M9|NDUAC_ARATH Probable NADH dehydrogenase [ubiquinone] 1 alpha subcomplex subunit 12 OS=Arabidopsis thaliana GN=At3g03100 PE=1 SV=1//2.0536e-18
BGIOSGA031337	LOC_Os10g42660	48.2853	0	Inf	3.13e-07	2.27e-05	-//-
BGIOSGA031344	#N/A	63.5941	13.793	2.205	0.0001215	0.0047472	-//-
BGIOSGA031350	LOC_Os10g42230	993.625	2.34984	8.724	1.84e-10	2.37e-08	-//-
BGIOSGA031364	LOC_Os10g42066	1.95563	53.5409	-4.7749	8.9e-09	8.63e-07	-//-
BGIOSGA031365	LOC_Os10g42150	29.5627	0.612967	5.5918	4.19e-06	0.00024021	-//-
BGIOSGA031367	LOC_Os10g41950	5.7674	34.8419	-2.5948	0.00066413	0.020448	-//-
BGIOSGA031371	LOC_Os10g41870	217.496	70.8053	1.6191	2.03e-05	0.00098428	-//-
BGIOSGA031396	LOC_Os10g41260	296.131	7.05031	5.3924	8.01e-27	1.16e-23	sp|Q8S9H7|DIV_ANTMA Transcription factor DIVARICATA OS=Antirrhinum majus GN=DIVARICATA PE=2 SV=1//2.05536e-26
BGIOSGA031529	LOC_Os10g37860	375.17	144.681	1.3747	6.96e-05	0.002935	-//-
BGIOSGA031534	LOC_Os10g37670	121.443	33.82	1.8443	4.32e-05	0.0019211	sp|Q337A5|ADF10_ORYSJ Actin-depolymerizing factor 10 OS=Oryza sativa subsp. japonica GN=ADF10 PE=2 SV=1//1.93022e-27
BGIOSGA031540	LOC_Os10g37630	192.066	2.65672	6.1758	9.53e-24	9.55e-21	-//-
BGIOSGA031615	LOC_Os10g35520	16.7755	176.558	-3.3957	6.81e-14	1.68e-11	-//-
BGIOSGA031618	LOC_Os10g35300	72.1423	20.5372	1.8126	0.00077066	0.023287	sp|Q43385|DOF37_ARATH Dof zinc finger protein DOF3.7 OS=Arabidopsis thaliana GN=DOF3.7 PE=1 SV=2//2.62694e-15
BGIOSGA031624	LOC_Os10g35250	909.718	30.2442	4.9107	6.6e-32	1.29e-28	sp|Q76C99|RF1_ORYSI Protein Rf1, mitochondrial OS=Oryza sativa subsp. indica GN=Rf1 PE=2 SV=1//6.20224e-08
BGIOSGA031626	LOC_Os10g35300	36.5978	3.26969	3.4845	0.0005126	0.016538	sp|Q43385|DOF37_ARATH Dof zinc finger protein DOF3.7 OS=Arabidopsis thaliana GN=DOF3.7 PE=1 SV=2//3.00601e-15
BGIOSGA031638	LOC_Os10g34970	83.4936	2.24781	5.2151	1.42e-12	2.73e-10	-//-
BGIOSGA031659	LOC_Os10g34480	491.409	1118.19	-1.1862	0.00010431	0.0041542	sp|Q9FMY1|C86B1_ARATH Cytochrome P450 86B1 OS=Arabidopsis thaliana GN=CYP86B1 PE=2 SV=1//1.1562e-39
BGIOSGA031691	LOC_Os10g33700	123.078	1.73687	6.1469	2.66e-18	1.37e-15	-//-
BGIOSGA031694	LOC_Os10g33670	32.6642	178.186	-2.4476	0.00062685	0.019542	-//-
BGIOSGA031696	LOC_Os10g33540	272.236	96.856	1.4909	2.33e-05	0.0011129	sp|B5WWZ8|FAO1_LOTJA Long-chain-alcohol oxidase FAO1 OS=Lotus japonicus GN=FAO1 PE=1 SV=1//5.34789e-10
BGIOSGA031710	LOC_Os10g33250	383.385	0	Inf	8.46e-06	0.00045254	sp|F4HVY0|CER1_ARATH Protein ECERIFERUM 1 OS=Arabidopsis thaliana GN=CER1 PE=1 SV=1//2.37074e-07
BGIOSGA031713	LOC_Os10g33130	26.95	0	Inf	1.81e-06	0.00011361	sp|Q9LP24|Y1571_ARATH Probable leucine-rich repeat receptor-like protein kinase At1g35710 OS=Arabidopsis thaliana GN=At1g35710 PE=2 SV=1//9.45024e-06
BGIOSGA031714	LOC_Os10g33104	34.016	0.510939	6.0569	6.05e-07	4.13e-05	sp|Q8VZG8|Y4885_ARATH Probable LRR receptor-like serine/threonine-protein kinase At4g08850 OS=Arabidopsis thaliana GN=At4g08850 PE=1 SV=3//6.51265e-33
BGIOSGA031716	LOC_Os10g33130	26.118	141.613	-2.4388	3.88e-08	3.3e-06	sp|Q9FL28|FLS2_ARATH LRR receptor-like serine/threonine-protein kinase FLS2 OS=Arabidopsis thaliana GN=FLS2 PE=1 SV=1//2.06849e-07
BGIOSGA031718	LOC_Os10g33080	16.5234	85.3164	-2.3683	3.22e-06	0.00019017	sp|Q9LP24|Y1571_ARATH Probable leucine-rich repeat receptor-like protein kinase At1g35710 OS=Arabidopsis thaliana GN=At1g35710 PE=2 SV=1//9.22517e-48
BGIOSGA031720	LOC_Os10g33104	45.5439	158.679	-1.8008	8.27e-06	0.00044427	sp|Q9LP24|Y1571_ARATH Probable leucine-rich repeat receptor-like protein kinase At1g35710 OS=Arabidopsis thaliana GN=At1g35710 PE=2 SV=1//2.43963e-06
BGIOSGA031759	LOC_Os10g32400	6.01957	41.2784	-2.7777	0.00010219	0.0040824	sp|P82538|PPL1_ARATH PsbP-like protein 1, chloroplastic OS=Arabidopsis thaliana GN=PPL1 PE=1 SV=1//2.61419e-22
BGIOSGA031779	LOC_Os10g31850	422.451	136.506	1.6298	6.96e-05	0.002935	sp|O14099|YERG_SCHPO Uncharacterized RING finger protein C2F3.16 OS=Schizosaccharomyces pombe (strain 972 / ATCC 24843) GN=SPAC2F3.16 PE=2 SV=1//2.66091e-08
BGIOSGA031948	LOC_Os05g46150	42.8541	533.748	-3.6387	1.4e-13	3.24e-11	-//-
BGIOSGA031949	LOC_Os05g46160	155.176	1027.35	-2.7269	1.55e-14	4.19e-12	-//-
BGIOSGA032045	LOC_Os10g22850	44.9779	6.84546	2.716	0.00010481	0.0041701	sp|Q2QM77|PID_ORYSJ Protein kinase PINOID OS=Oryza sativa subsp. japonica GN=PID PE=2 SV=1//6.41802e-21
BGIOSGA032046	LOC_Os10g22830	266.332	109.634	1.2805	0.00045919	0.015071	-//-
BGIOSGA032081	LOC_Os10g21490	85.2125	277.308	-1.7024	6.15e-05	0.0026274	-//-
BGIOSGA032162	LOC_Os11g36200	34.1309	0	Inf	8.81e-08	7.09e-06	sp|C0LGP4|Y3475_ARATH Probable LRR receptor-like serine/threonine-protein kinase At3g47570 OS=Arabidopsis thaliana GN=At3g47570 PE=1 SV=1//8.80328e-06
BGIOSGA032336	LOC_Os10g03910	59.4924	195.969	-1.7198	1.14e-05	0.00059313	sp|Q93ZX6|FBL57_ARATH F-box/LRR-repeat protein At3g58900 OS=Arabidopsis thaliana GN=At3g58900 PE=2 SV=1//1.15858e-13
BGIOSGA032357	LOC_Os10g03620	29.3568	91.4453	-1.6392	0.00050446	0.016302	-//-
BGIOSGA032516	LOC_Os10g05190	185.411	59.0561	1.6506	0.00013212	0.005116	-//-
BGIOSGA032574	LOC_Os01g01560	54.0149	4.59765	3.5544	7.96e-07	5.28e-05	sp|P03010|TRAC9_MAIZE Putative AC9 transposase OS=Zea mays PE=4 SV=1//1.13561e-07
BGIOSGA032797	LOC_Os10g22700	0	11.3419	#NAME?	0.0018011	0.047451	sp|Q7ZV60|BCS1_DANRE Mitochondrial chaperone BCS1 OS=Danio rerio GN=bcs1l PE=2 SV=2//4.00518e-12
BGIOSGA032801	LOC_Os10g22780	175.894	58.8512	1.5796	6.61e-05	0.0028026	-//-
BGIOSGA032808	LOC_Os08g32570	53.0595	0	Inf	2.18e-05	0.0010483	-//-
BGIOSGA032852	LOC_Os10g25310	91.0639	17.2675	2.3988	5.04e-06	0.00028546	sp|Q7XEY9|SPX3_ORYSJ SPX domain-containing protein 3 OS=Oryza sativa subsp. japonica GN=SPX3 PE=2 SV=1//9.22781e-168
BGIOSGA032901	LOC_Os10g27360	178.232	770.995	-2.113	2.54e-10	3.16e-08	sp|Q9LDY8|NAC55_ARATH NAC domain-containing protein 55 OS=Arabidopsis thaliana GN=NAC055 PE=2 SV=1//6.61106e-09
BGIOSGA032905	LOC_Os10g27360	331.247	1269.71	-1.9385	1.66e-09	1.85e-07	sp|Q9LDY8|NAC55_ARATH NAC domain-containing protein 55 OS=Arabidopsis thaliana GN=NAC055 PE=2 SV=1//6.89831e-06
BGIOSGA032906	LOC_Os10g27380	147.973	350.662	-1.2447	0.0004447	0.0147	-//-
BGIOSGA032907	LOC_Os10g27390	136.232	610.898	-2.1649	2.97e-10	3.63e-08	sp|A0SPJ8|NAM1_HORVD NAC transcription factor NAM-1 OS=Hordeum vulgare var. distichum GN=NAM-1 PE=4 SV=1//5.62717e-11
BGIOSGA032965	LOC_Os08g07300	192.829	2.86078	6.0748	6.84e-24	7.03e-21	sp|Q9M667|RPP13_ARATH Disease resistance protein RPP13 OS=Arabidopsis thaliana GN=RPP13 PE=2 SV=2//2.08281e-55
BGIOSGA033001	LOC_Os10g29880	4.46879	35.5561	-2.9921	0.00017641	0.0066085	-//-
BGIOSGA033055	LOC_Os10g31040	422.542	91.5489	2.2065	1.06e-09	1.21e-07	sp|Q54GU0|ARSB_DICDI Putative transporter arsB OS=Dictyostelium discoideum GN=arsB PE=2 SV=1//5.00469e-20
BGIOSGA033083	LOC_Os10g32500	46.6505	0	Inf	2.93e-05	0.0013659	-//-
BGIOSGA033097	LOC_Os10g32930	189.42	0.510939	8.5342	8.96e-06	0.00047584	-//-
BGIOSGA033098	LOC_Os10g32930	31.7481	298.764	-3.2343	1.83e-12	3.46e-10	-//-
BGIOSGA033107	LOC_Os07g06530	44.1389	293.649	-2.734	5.52e-13	1.13e-10	-//-
BGIOSGA033110	LOC_Os10g33170	416.14	8.58313	5.5994	6.44e-32	1.29e-28	sp|Q9FNL7|PTR3_ARATH Peptide transporter PTR3-A OS=Arabidopsis thaliana GN=PTR3-A PE=2 SV=1//0
BGIOSGA033111	LOC_Os10g33210	191.067	562.362	-1.5574	1.89e-06	0.00011844	sp|Q9FNL7|PTR3_ARATH Peptide transporter PTR3-A OS=Arabidopsis thaliana GN=PTR3-A PE=2 SV=1//0
BGIOSGA033123	LOC_Os10g33620	268.577	57.6269	2.2205	1.03e-08	9.73e-07	sp|Q1EC66|UBQ3_ARATH Polyubiquitin 3 OS=Arabidopsis thaliana GN=UBQ3 PE=1 SV=1//8.23517e-46
BGIOSGA033156	LOC_Os10g34430	4341.71	1055.36	2.0405	3.11e-11	4.64e-09	sp|Q7XD96|DCL3B_ORYSJ Endoribonuclease Dicer homolog 3b OS=Oryza sativa subsp. japonica GN=DCL3B PE=2 SV=2//3.21699e-127
BGIOSGA033165	LOC_Os10g34602	196.167	2.14578	6.5144	6.2e-25	7.34e-22	-//-
BGIOSGA033170	LOC_Os10g34680	113.976	499.636	-2.1322	1.32e-07	1.03e-05	sp|Q8N1B4|VPS52_HUMAN Vacuolar protein sorting-associated protein 52 homolog OS=Homo sapiens GN=VPS52 PE=1 SV=1//1.82496e-101
BGIOSGA033176	LOC_Os10g34884	53.1675	3.16766	4.0691	2.55e-05	0.0012082	sp|Q8LN49|RIP5_ORYSJ Putative ripening-related protein 5 OS=Oryza sativa subsp. japonica GN=Os10g0490500 PE=3 SV=1//1.42816e-99
BGIOSGA033197	LOC_Os10g35210	41.3119	149.279	-1.8534	7.17e-06	0.00039125	-//-
BGIOSGA033271	LOC_Os10g36980	93.3935	31.8791	1.5507	0.0012974	0.036259	sp|Q42602|C89A2_ARATH Cytochrome P450 89A2 OS=Arabidopsis thaliana GN=CYP89A2 PE=2 SV=2//3.1269e-151
BGIOSGA033290	LOC_Os10g37600	34.6661	182.381	-2.3954	6.07e-09	6.07e-07	-//-
BGIOSGA033383	LOC_Os10g39610	26.3771	0.510939	5.69	1.51e-05	0.00075407	sp|Q109B0|MT21A_ORYSJ Class II metallothionein-like protein 1A OS=Oryza sativa subsp. japonica GN=MT21A PE=2 SV=1//6.42196e-34
BGIOSGA033477	LOC_Os10g41940	43.6724	110.654	-1.3413	0.0017507	0.046341	-//-
BGIOSGA033478	LOC_Os10g42060	1317.57	4103.84	-1.6391	0.00059746	0.018813	sp|Q00531|JI60_HORVU 60 kDa jasmonate-induced protein OS=Hordeum vulgare PE=2 SV=1//3.27863e-10
BGIOSGA033487	LOC_Os10g42240	10.2516	95.6364	-3.2217	2.31e-09	2.5e-07	sp|Q55480|YZ37_SYNY3 Uncharacterized sugar kinase slr0537 OS=Synechocystis sp. (strain PCC 6803 / Kazusa) GN=slr0537 PE=3 SV=1//6.50375e-15
BGIOSGA033491	LOC_Os10g42240	160.311	57.32	1.4838	0.00027461	0.0096834	sp|Q9ZVJ2|AMERL_ARATH Uncharacterized protein At2g38710 OS=Arabidopsis thaliana GN=At2g38710 PE=2 SV=1//1.20659e-30
BGIOSGA033529	LOC_Os11g47510	52.6786	6.53858	3.0102	0.00024182	0.0086521	sp|Q7GCM7|XIP1_ORYSJ Xylanase inhibitor protein 1 OS=Oryza sativa subsp. japonica GN=RIXI PE=1 SV=1//3.7517e-123
BGIOSGA033530	LOC_Os11g47500	265.264	19.5145	3.7648	5.77e-06	0.00032268	sp|Q7GCM7|XIP1_ORYSJ Xylanase inhibitor protein 1 OS=Oryza sativa subsp. japonica GN=RIXI PE=1 SV=1//1.0359e-120
BGIOSGA033559	LOC_Os11g45400	3028.9	461.205	2.7153	1.09e-17	5.03e-15	sp|Q9SYJ2|GPAT3_ARATH Probable glycerol-3-phosphate acyltransferase 3 OS=Arabidopsis thaliana GN=GPAT3 PE=2 SV=1//2.47088e-35
BGIOSGA033568	LOC_Os11g45840	58.0103	1.53282	5.2421	1.66e-09	1.85e-07	sp|Q6L3Z7|R1B14_SOLDE Putative late blight resistance protein homolog R1B-14 OS=Solanum demissum GN=R1B-14 PE=3 SV=1//1.14812e-38
BGIOSGA033569	LOC_Os11g45850	64.0298	7.25437	3.1418	1.29e-06	8.3e-05	sp|Q9SUP6|WRK53_ARATH Probable WRKY transcription factor 53 OS=Arabidopsis thaliana GN=WRKY53 PE=1 SV=1//7.11087e-07
BGIOSGA033570	LOC_Os11g45930	32.0844	118.012	-1.879	0.00016628	0.0062648	sp|Q39214|RPM1_ARATH Disease resistance protein RPM1 OS=Arabidopsis thaliana GN=RPM1 PE=1 SV=1//2.81628e-25
BGIOSGA033577	LOC_Os11g44310	14.1629	62.9403	-2.1519	9.44e-05	0.0038143	-//-
BGIOSGA033581	LOC_Os11g44560	46.8186	1.02188	5.5178	5.95e-05	0.0025519	sp|Q9LY50|ACCR3_ARATH Putative serine/threonine-protein kinase-like protein CCR3 OS=Arabidopsis thaliana GN=CCR3 PE=2 SV=1//4.57313e-47
BGIOSGA033627	LOC_Os11g40400	8.05926	36.884	-2.1943	0.0017331	0.046	sp|Q9FKG5|PUB51_ARATH U-box domain-containing protein 51 OS=Arabidopsis thaliana GN=PUB51 PE=2 SV=2//6.22358e-47
BGIOSGA033628	LOC_Os11g40390	24.9875	129.863	-2.3777	1.24e-07	9.72e-06	-//-
BGIOSGA033630	#N/A	12.7802	56.4001	-2.1418	0.00021103	0.0076913	-//-
BGIOSGA033637	LOC_Os11g40249	67.8278	314.187	-2.2117	5.45e-08	4.53e-06	-//-
BGIOSGA033641	LOC_Os11g40210	28.8902	0	Inf	2.75e-06	0.00016546	-//-
BGIOSGA033642	LOC_Os11g40140	860.567	3.6786	7.87	2.67e-17	1.16e-14	sp|Q9LSU1|PSA5_ORYSJ Proteasome subunit alpha type-5 OS=Oryza sativa subsp. japonica GN=PAE1 PE=2 SV=1//4.42114e-11
BGIOSGA033644	LOC_Os11g40140	436.521	2526.7	-2.5331	1.81e-13	4.07e-11	sp|Q9LSU1|PSA5_ORYSJ Proteasome subunit alpha type-5 OS=Oryza sativa subsp. japonica GN=PAE1 PE=2 SV=1//5.68304e-40
BGIOSGA033713	LOC_Os11g38710	1.38267	18.0853	-3.7093	0.0016082	0.043273	-//-
BGIOSGA033722	LOC_Os11g38860	768.579	286.904	1.4216	1.11e-05	0.0005813	sp|B9DFI7|PMT2_ARATH Probable methyltransferase PMT2 OS=Arabidopsis thaliana GN=At1g26850 PE=1 SV=2//4.93228e-29
BGIOSGA033758	LOC_Os11g38040	4.23206	38.2136	-3.1747	3.59e-05	0.0016258	-//-
BGIOSGA033765	LOC_Os11g36450	29.4632	0.510939	5.8496	4.01e-06	0.00023116	sp|Q67XX3|FB252_ARATH F-box protein At5g06550 OS=Arabidopsis thaliana GN=At5g06550 PE=2 SV=1//2.92661e-86
BGIOSGA033801	LOC_Os10g29514	6.67659	39.4395	-2.5625	0.00025241	0.0089982	-//-
BGIOSGA033815	LOC_Os11g35080	355.862	167.769	1.0848	0.0017083	0.045404	-//-
BGIOSGA033832	LOC_Os11g34440	4.87365	49.0453	-3.331	1.57e-05	0.0007824	sp|Q8S8N6|PLA2A_ARATH Phospholipase A2-alpha OS=Arabidopsis thaliana GN=PLA2-ALPHA PE=1 SV=1//1.51977e-06
BGIOSGA033867	LOC_Os11g32890	92.637	20.4344	2.1806	1.36e-05	0.00068699	-//-
BGIOSGA034049	LOC_Os08g24330	35.4982	1.12391	4.9812	1.64e-06	0.00010341	-//-
BGIOSGA034050	LOC_Os11g26790	849.687	168.481	2.3343	1.65e-12	3.13e-10	sp|Q2R4Z4|DHR21_ORYSJ Water stress-inducible protein Rab21 OS=Oryza sativa subsp. japonica GN=RAB21 PE=2 SV=1//3.1309e-06
BGIOSGA034051	LOC_Os11g26780	538.091	86.9488	2.6296	3.52e-06	0.00020545	sp|A2ZDX8|DH16B_ORYSI Dehydrin Rab16B OS=Oryza sativa subsp. indica GN=RAB16B PE=2 SV=2//1.09376e-10
BGIOSGA034208	LOC_Os11g14160	56.9037	229.69	-2.0131	2.19e-06	0.00013464	sp|Q9FHE1|GSTT3_ARATH Glutathione S-transferase T3 OS=Arabidopsis thaliana GN=GSTT3 PE=2 SV=1//5.75734e-16
BGIOSGA034218	LOC_Os11g14000	69.9877	5.00656	3.8052	1.36e-08	1.27e-06	-//-
BGIOSGA034234	LOC_Os11g13630	32.4429	1.22593	4.726	0.0002077	0.0075984	sp|Q9LT10|CXE18_ARATH Probable carboxylesterase 18 OS=Arabidopsis thaliana GN=CXE18 PE=2 SV=1//2.06344e-27
BGIOSGA034240	LOC_Os11g12810	52.4642	1.8389	4.8344	9.84e-09	9.31e-07	sp|Q53JI9|SPSA5_ORYSJ Probable sucrose-phosphate synthase 5 OS=Oryza sativa subsp. japonica GN=SPS5 PE=2 SV=1//6.35537e-12
BGIOSGA034242	LOC_Os11g12790	213.446	43.3214	2.3007	0.0007779	0.023435	-//-
BGIOSGA034259	LOC_Os11g11950	29.9606	121.381	-2.0184	0.00023875	0.0085502	sp|Q39214|RPM1_ARATH Disease resistance protein RPM1 OS=Arabidopsis thaliana GN=RPM1 PE=1 SV=1//3.37517e-106
BGIOSGA034264	LOC_Os11g11770	260.226	22.989	3.5007	3.13e-07	2.27e-05	sp|Q39214|RPM1_ARATH Disease resistance protein RPM1 OS=Arabidopsis thaliana GN=RPM1 PE=1 SV=1//3.02535e-74
BGIOSGA034290	LOC_Os11g10890	2186.99	0	Inf	8.66e-56	1.69e-51	-//-
BGIOSGA034294	LOC_Os11g10760	281.311	114.232	1.3002	0.0003075	0.010698	sp|Q9LVT1|DRL39_ARATH Putative disease resistance protein At5g47280 OS=Arabidopsis thaliana GN=At5g47280 PE=2 SV=1//1.05735e-06
BGIOSGA034300	LOC_Os11g10640	28.089	135.586	-2.2711	1.78e-07	1.35e-05	sp|Q6H8D5|COB22_ORYSJ Coatomer subunit beta&apos;-2 OS=Oryza sativa subsp. japonica GN=Os02g0209100 PE=2 SV=1//9.97887e-17
BGIOSGA034304	LOC_Os11g10570	1587.14	12.2617	7.0161	8.68e-17	3.32e-14	sp|Q7XBQ9|RGA2_SOLBU Disease resistance protein RGA2 OS=Solanum bulbocastanum GN=RGA2 PE=1 SV=1//7.97108e-06
BGIOSGA034311	LOC_Os12g17120	64.3267	0	Inf	8.29e-05	0.0034172	-//-
BGIOSGA034315	LOC_Os11g10460	46.1084	10.422	2.1454	0.001118	0.031994	sp|Q9SZH2|PER43_ARATH Peroxidase 43 OS=Arabidopsis thaliana GN=PER43 PE=2 SV=2//1.9099e-07
BGIOSGA034326	LOC_Os11g10290	211.325	35.454	2.5754	3.63e-06	0.00021047	sp|O64477|Y2913_ARATH G-type lectin S-receptor-like serine/threonine-protein kinase At2g19130 OS=Arabidopsis thaliana GN=At2g19130 PE=2 SV=1//1.10543e-179
BGIOSGA034333	LOC_Os11g10180	245.988	2.14578	6.8409	8.47e-21	5.81e-18	sp|Q56YH2|FBD41_ARATH FBD-associated F-box protein At5g18780 OS=Arabidopsis thaliana GN=At5g18780 PE=2 SV=2//2.48887e-08
BGIOSGA034334	LOC_Os11g10160	201.415	4.49562	5.4855	9.12e-17	3.46e-14	sp|Q9FFW4|FBD16_ARATH Putative FBD-associated F-box protein At5g38570 OS=Arabidopsis thaliana GN=At5g38570 PE=4 SV=2//5.14736e-12
BGIOSGA034386	LOC_Os11g07960	759.182	366.181	1.0519	0.00066104	0.020369	-//-
BGIOSGA034401	LOC_Os11g07600	676.454	324.393	1.0602	0.00099071	0.028715	sp|Q84TH5|AB25G_ARATH ABC transporter G family member 25 OS=Arabidopsis thaliana GN=ABCG25 PE=2 SV=1//2.87079e-80
BGIOSGA034417	LOC_Os11g07070	27.6225	0	Inf	1.53e-06	9.72e-05	-//-
BGIOSGA034422	LOC_Os11g06990	39.2105	0.612967	5.9993	6.83e-08	5.58e-06	-//-
BGIOSGA034450	LOC_Os11g06240	392.899	0	Inf	2.53e-22	2.06e-19	-//-
BGIOSGA034451	LOC_Os11g06234	22.5429	116.376	-2.368	3.46e-07	2.48e-05	sp|Q7XBQ9|RGA2_SOLBU Disease resistance protein RGA2 OS=Solanum bulbocastanum GN=RGA2 PE=1 SV=1//2.72417e-06
BGIOSGA034452	LOC_Os11g06240	16.0345	107.795	-2.749	2.12e-08	1.88e-06	-//-
BGIOSGA034462	LOC_Os11g05940	355.57	49.4503	2.8461	8.08e-14	1.94e-11	-//-
BGIOSGA034505	#N/A	214.699	29.5292	2.8621	2.86e-11	4.28e-09	-//-
BGIOSGA034684	LOC_Os11g02389	1054.32	276.071	1.9332	4.57e-05	0.0020181	sp|Q0IQK9|NLTP1_ORYSJ Non-specific lipid-transfer protein 1 OS=Oryza sativa subsp. japonica GN=LTP PE=1 SV=1//2.31609e-34
BGIOSGA034721	LOC_Os11g03560	13.0856	0	Inf	0.0016428	0.044053	-//-
BGIOSGA034854	LOC_Os11g06170	46.942	152.036	-1.6955	2.68e-05	0.0012607	sp|Q9MA75|VIP1_ARATH Transcription factor VIP1 OS=Arabidopsis thaliana GN=VIP1 PE=1 SV=1//3.93691e-16
BGIOSGA034858	LOC_Os11g06230	63.8309	6.13047	3.3802	3.48e-07	2.48e-05	sp|Q7XBQ9|RGA2_SOLBU Disease resistance protein RGA2 OS=Solanum bulbocastanum GN=RGA2 PE=1 SV=1//4.22252e-15
BGIOSGA034860	LOC_Os10g41200	29.3946	1.22593	4.5836	1.71e-05	0.00084512	-//-
BGIOSGA034866	LOC_Os11g06290	15.2248	60.8958	-1.9999	0.00027858	0.0097968	sp|Q7XA40|RGA3_SOLBU Putative disease resistance protein RGA3 OS=Solanum bulbocastanum GN=RGA3 PE=2 SV=2//3.05123e-13
BGIOSGA034867	LOC_Os11g06290	115.844	10.1159	3.5175	4.37e-09	4.47e-07	sp|Q7XBQ9|RGA2_SOLBU Disease resistance protein RGA2 OS=Solanum bulbocastanum GN=RGA2 PE=1 SV=1//5.48804e-15
BGIOSGA034868	LOC_Os11g06300	58.4305	13.1808	2.1483	0.00043418	0.0144	sp|Q7XA42|RGA1_SOLBU Putative disease resistance protein RGA1 OS=Solanum bulbocastanum GN=RGA1 PE=2 SV=2//1.70541e-15
BGIOSGA034872	LOC_Os11g06300	17.3485	62.6326	-1.8521	0.00087039	0.025743	sp|Q7XA42|RGA1_SOLBU Putative disease resistance protein RGA1 OS=Solanum bulbocastanum GN=RGA1 PE=2 SV=2//1.43766e-16
BGIOSGA034873	LOC_Os11g06610	2.36048	30.756	-3.7037	0.00167	0.044629	sp|Q00531|JI60_HORVU 60 kDa jasmonate-induced protein OS=Hordeum vulgare PE=2 SV=1//1.88107e-27
BGIOSGA034886	LOC_Os11g07010	121.611	4.29157	4.8246	1.43e-13	3.28e-11	-//-
BGIOSGA034889	LOC_Os11g07124	272.259	45.0598	2.5951	7.47e-11	1.04e-08	sp|C0LGP4|Y3475_ARATH Probable LRR receptor-like serine/threonine-protein kinase At3g47570 OS=Arabidopsis thaliana GN=At3g47570 PE=1 SV=1//0
BGIOSGA034907	LOC_Os11g07450	7.57035	39.3367	-2.3774	0.00059803	0.018813	sp|Q96EP1|CHFR_HUMAN E3 ubiquitin-protein ligase CHFR OS=Homo sapiens GN=CHFR PE=1 SV=2//2.38287e-15
BGIOSGA034924	LOC_Os11g07890	388.279	1089.27	-1.4882	2.89e-06	0.00017241	sp|P81393|MYB08_ANTMA Myb-related protein 308 OS=Antirrhinum majus GN=MYB308 PE=2 SV=1//1.43987e-83
BGIOSGA034959	LOC_Os11g08440	112.291	9.70624	3.5322	0.0012337	0.034752	sp|P09189|HSP7C_PETHY Heat shock cognate 70 kDa protein OS=Petunia hybrida GN=HSP70 PE=2 SV=1//1.00536e-27
BGIOSGA034968	#N/A	177.038	12.5678	3.8163	0.000692	0.021156	-//-
BGIOSGA034996	LOC_Os11g10180	232.933	36.4767	2.6749	9.3e-11	1.28e-08	sp|Q9ZV94|FDL11_ARATH Putative F-box/FBD/LRR-repeat protein At1g78760 OS=Arabidopsis thaliana GN=At1g78760 PE=4 SV=1//6.47636e-08
BGIOSGA034999	LOC_Os06g41110	83.226	5.41547	3.9419	7.75e-10	9.09e-08	sp|Q9NVR7|TBCC1_HUMAN TBCC domain-containing protein 1 OS=Homo sapiens GN=TBCCD1 PE=1 SV=1//6.96135e-28
BGIOSGA035006	LOC_Os11g10880	596.249	0	Inf	7.54e-53	9.82e-49	-//-
BGIOSGA035007	LOC_Os11g10940	27.3549	142.737	-2.3835	1.73e-07	1.32e-05	-//-
BGIOSGA035025	LOC_Os11g11650	144.986	0	Inf	3.81e-18	1.91e-15	-//-
BGIOSGA035043	LOC_Os11g12410	164.757	57.8293	1.5105	0.00017662	0.0066097	sp|Q53Q31|SPZ6A_ORYSJ Putative serpin-Z6A OS=Oryza sativa subsp. japonica GN=Os11g0230400 PE=3 SV=2//0
BGIOSGA035045	LOC_Os11g12420	92.4843	16.2456	2.5092	1.68e-06	0.00010607	sp|Q53Q32|SPZ6B_ORYSJ Serpin-Z6B OS=Oryza sativa subsp. japonica GN=Os11g0230700 PE=2 SV=2//0
BGIOSGA035075	LOC_Os11g14280	30.5937	1.02188	4.9039	5.86e-05	0.0025225	-//-
BGIOSGA035236	LOC_Os11g36610	2.44454	33.6167	-3.7815	0.00021388	0.0077807	sp|Q9ZPS0|FBX7_ARATH F-box only protein 7 OS=Arabidopsis thaliana GN=FBX7 PE=2 SV=3//1.16062e-14
BGIOSGA035267	LOC_Os11g29290	1557.43	446.585	1.8022	0.00089595	0.02634	sp|O81117|C94A1_VICSA Cytochrome P450 94A1 OS=Vicia sativa GN=CYP94A1 PE=2 SV=2//1.78423e-115
BGIOSGA035307	LOC_Os11g30500	107.815	39.3367	1.4546	0.001068	0.030706	sp|Q07764|HVA22_HORVU Protein HVA22 OS=Hordeum vulgare GN=HVA22 PE=2 SV=1//1.19072e-53
BGIOSGA035313	LOC_Os11g30760	176.269	69.6813	1.3389	0.000685	0.020991	sp|A8MS78|Y1583_ARATH Uncharacterized protein At1g05835 OS=Arabidopsis thaliana GN=At1g05835 PE=2 SV=1//2.05323e-07
BGIOSGA035424	LOC_Os11g34700	107.671	279.145	-1.3744	9.58e-05	0.0038623	-//-
BGIOSGA035453	LOC_Os11g35710	39.4025	246.036	-2.6425	1.4e-11	2.27e-09	sp|Q2R712|ACBSY_ORYSJ Achilleol B synthase OS=Oryza sativa subsp. japonica GN=Os11g0285000 PE=1 SV=1//3.61891e-14
BGIOSGA035467	LOC_Os11g36200	54.5501	1.53282	5.1533	3.4e-06	0.0001993	sp|C0LGP4|Y3475_ARATH Probable LRR receptor-like serine/threonine-protein kinase At3g47570 OS=Arabidopsis thaliana GN=At3g47570 PE=1 SV=1//1.12036e-11
BGIOSGA035476	LOC_Os11g36440	247.051	523.443	-1.0832	0.00080029	0.023939	sp|Q2VEX9|CRTSO_DAUCA Prolycopene isomerase, chloroplastic OS=Daucus carota GN=CRTISO PE=2 SV=1//0
BGIOSGA035481	LOC_Os11g36440	127.531	3.57577	5.1565	6.49e-13	1.31e-10	sp|Q2VEX9|CRTSO_DAUCA Prolycopene isomerase, chloroplastic OS=Daucus carota GN=CRTISO PE=2 SV=1//3.19352e-36
BGIOSGA035482	LOC_Os11g36480	190.064	5.92641	5.0032	2.76e-19	1.61e-16	-//-
BGIOSGA035484	LOC_Os11g36740	235.906	517.21	-1.1325	0.0005018	0.016257	-//-
BGIOSGA035493	LOC_Os11g37000	78.0486	479.508	-2.6191	5.99e-14	1.51e-11	sp|Q0AKB3|DNAJ_MARMM Chaperone protein DnaJ OS=Maricaulis maris (strain MCS10) GN=dnaJ PE=3 SV=1//3.81505e-07
BGIOSGA035497	LOC_Os11g38500	17.0123	132.214	-2.9582	4.06e-10	4.88e-08	sp|Q9ZPS0|FBX7_ARATH F-box only protein 7 OS=Arabidopsis thaliana GN=FBX7 PE=2 SV=3//3.8671e-08
BGIOSGA035544	LOC_Os11g38610	74.93	3.26969	4.5183	1.93e-10	2.46e-08	-//-
BGIOSGA035549	LOC_Os07g27150	15.6142	58.1386	-1.8966	0.00064315	0.019943	-//-
BGIOSGA035601	LOC_Os11g41940	54.8933	1.02188	5.7473	9.64e-10	1.1e-07	-//-
BGIOSGA035602	LOC_Os11g41920	15.7977	228.666	-3.8555	3.89e-18	1.92e-15	-//-
BGIOSGA035607	LOC_Os11g42000	48.721	1.12391	5.438	9.24e-09	8.86e-07	-//-
BGIOSGA035611	LOC_Os11g40150	74.5182	464.683	-2.6406	2.7e-13	5.77e-11	sp|Q67EU8|R51A1_MAIZE DNA repair protein RAD51 homolog A OS=Zea mays GN=RAD51A PE=2 SV=2//0
BGIOSGA035612	LOC_Os11g40160	343.116	1.12391	8.254	6.11e-17	2.44e-14	sp|Q9LRR4|R13L1_ARATH Putative disease resistance RPP13-like protein 1 OS=Arabidopsis thaliana GN=RPPL1 PE=2 SV=1//1.89995e-70
BGIOSGA035616	LOC_Os11g40249	13.8421	80.7171	-2.5438	1.62e-06	0.00010269	sp|Q8GUH1|PUB33_ARATH U-box domain-containing protein 33 OS=Arabidopsis thaliana GN=PUB33 PE=2 SV=2//8.9115e-10
BGIOSGA035619	LOC_Os11g40370	5.78284	40.1545	-2.7957	9.11e-05	0.0037054	-//-
BGIOSGA035639	LOC_Os11g43420	10.183	42.3011	-2.0545	0.0016764	0.04472	sp|Q9M667|RPP13_ARATH Disease resistance protein RPP13 OS=Arabidopsis thaliana GN=RPP13 PE=2 SV=2//2.68071e-33
BGIOSGA035640	LOC_Os11g43490	27.2639	77.8572	-1.5138	0.0014689	0.040246	-//-
BGIOSGA035668	LOC_Os11g44580	53.9309	1.02188	5.7218	1.46e-09	1.64e-07	sp|Q7XBQ9|RGA2_SOLBU Disease resistance protein RGA2 OS=Solanum bulbocastanum GN=RGA2 PE=1 SV=1//7.26827e-50
BGIOSGA035675	LOC_Os11g45750	67.7884	192.699	-1.5072	9.96e-05	0.0039977	sp|Q6L400|R1B16_SOLDE Putative late blight resistance protein homolog R1B-16 OS=Solanum demissum GN=R1B-16 PE=3 SV=1//1.28683e-39
BGIOSGA035735	LOC_Os11g47730	96.2121	21.6611	2.1511	1.69e-05	0.00083562	-//-
BGIOSGA035767	LOC_Os12g43890	305.252	142.022	1.1039	0.0016114	0.043331	-//-
BGIOSGA035828	LOC_Os12g42220	104.7	5.92641	4.143	7.27e-07	4.88e-05	-//-
BGIOSGA035904	LOC_Os12g40360	92.6216	305.914	-1.7237	2.41e-06	0.00014685	-//-
BGIOSGA035934	LOC_Os12g39240	53.4574	7.15155	2.9021	1.16e-05	0.00060196	sp|Q9FG65|C81D1_ARATH Cytochrome P450 81D1 OS=Arabidopsis thaliana GN=CYP81D1 PE=2 SV=1//1.38748e-127
BGIOSGA035943	LOC_Os12g38950	3.89583	27.6895	-2.8293	0.0012761	0.035715	-//-
BGIOSGA035945	LOC_Os12g38960	32.985	151.218	-2.1967	4.49e-07	3.15e-05	-//-
BGIOSGA035947	LOC_Os12g38940	10.6565	74.487	-2.8053	8.54e-07	5.63e-05	-//-
BGIOSGA035986	LOC_Os12g37970	169.958	68.9664	1.3012	0.00081172	0.024228	sp|Q4JL76|MYBA2_ORYSJ Myb-related protein MYBAS2 OS=Oryza sativa subsp. japonica GN=MYBAS2 PE=2 SV=1//7.30536e-16
BGIOSGA036028	LOC_Os12g36750	131.139	380.098	-1.5353	0.0010452	0.030094	-//-
BGIOSGA036029	LOC_Os12g36730	530.562	187.589	1.4999	5.06e-06	0.00028614	sp|Q6L438|R1A6_SOLDE Putative late blight resistance protein homolog R1A-6 OS=Solanum demissum GN=R1A-6 PE=3 SV=2//2.64094e-37
BGIOSGA036042	LOC_Os12g36220	176.851	3.98468	5.4719	6.81e-06	0.00037558	sp|P82977|ICIW_WHEAT Subtilisin-chymotrypsin inhibitor WSCI OS=Triticum aestivum PE=1 SV=2//6.15424e-18
BGIOSGA036043	LOC_Os12g36210	1036.55	47.9182	4.4351	4.1e-05	0.0018366	sp|P01053|ICI2_HORVU Subtilisin-chymotrypsin inhibitor-2A OS=Hordeum vulgare PE=1 SV=2//1.46994e-18
BGIOSGA036081	LOC_Os12g34220	76.6866	3.88266	4.3039	3.03e-05	0.0014005	sp|Q3EC97|FBL14_ARATH F-box/LRR-repeat protein 14 OS=Arabidopsis thaliana GN=FBL14 PE=2 SV=1//6.23517e-79
BGIOSGA036088	LOC_Os12g36730	264.491	118.828	1.1543	0.0012965	0.036259	sp|Q6L438|R1A6_SOLDE Putative late blight resistance protein homolog R1A-6 OS=Solanum demissum GN=R1A-6 PE=3 SV=2//2.15026e-33
BGIOSGA036089	LOC_Os12g33160	214.892	39.9497	2.4274	3.84e-09	3.99e-07	-//-
BGIOSGA036108	LOC_Os12g32760	65.313	12.567	2.3777	4.59e-05	0.0020262	-//-
BGIOSGA036109	LOC_Os12g32760	442.687	106.255	2.0588	6.29e-05	0.0026792	sp|Q8VZ80|PLT5_ARATH Polyol transporter 5 OS=Arabidopsis thaliana GN=PLT5 PE=1 SV=2//2.52529e-78
BGIOSGA036186	LOC_Os12g30000	199.43	455.497	-1.1916	0.00031703	0.010981	-//-
BGIOSGA036192	LOC_Os12g29760	428.214	168.487	1.3457	0.00093107	0.02727	sp|O81884|GALDH_ARATH L-galactose dehydrogenase OS=Arabidopsis thaliana GN=LGALDH PE=1 SV=1//6.47856e-09
BGIOSGA036201	LOC_Os12g29400	537.83	206.081	1.3839	0.00020845	0.0076186	sp|Q9LYV6|GEML5_ARATH GEM-like protein 5 OS=Arabidopsis thaliana GN=At5g13200 PE=1 SV=1//8.53631e-15
BGIOSGA036205	LOC_Os12g29290	39.0046	5.21062	2.9041	0.00015348	0.0058389	-//-
BGIOSGA036209	LOC_Os12g27760	16.0345	111.168	-2.7935	9.71e-09	9.22e-07	-//-
BGIOSGA036210	LOC_Os12g27780	33.467	193.01	-2.5279	1.08e-09	1.23e-07	-//-
BGIOSGA036217	LOC_Os12g28270	841.81	364.15	1.209	0.00012618	0.0049103	sp|B0K2W0|MTAD_THEPX 5-methylthioadenosine/S-adenosylhomocysteine deaminase OS=Thermoanaerobacter sp. (strain X514) GN=mtaD PE=3 SV=1//1.74438e-08
BGIOSGA036220	LOC_Os12g28100	877.704	424.428	1.0482	0.00065858	0.020325	sp|Q9M667|RPP13_ARATH Disease resistance protein RPP13 OS=Arabidopsis thaliana GN=RPP13 PE=2 SV=2//1.86901e-14
BGIOSGA036272	#N/A	29.9452	177.58	-2.5681	1e-09	1.15e-07	-//-
BGIOSGA036277	LOC_Os12g24790	247.271	7.25437	5.0911	4.33e-14	1.11e-11	-//-
BGIOSGA036287	LOC_Os12g24420	0	14.7128	#NAME?	0.00033881	0.011622	sp|Q2QSL4|CDKF2_ORYSJ Putative cyclin-dependent kinase F-2 OS=Oryza sativa subsp. japonica GN=CDKF-2 PE=3 SV=1//1.54349e-71
BGIOSGA036307	LOC_Os12g17550	97.732	1.22593	6.3169	7.42e-12	1.29e-09	-//-
BGIOSGA036315	LOC_Os08g05340	98.5965	464.795	-2.237	1.19e-10	1.62e-08	-//-
BGIOSGA036316	LOC_Os08g05030	46.5063	224.171	-2.2691	8.36e-09	8.21e-07	-//-
BGIOSGA036358	LOC_Os12g42180	14.9726	58.3419	-1.9622	0.00045252	0.014895	sp|Q11HR2|RL14_MESSB 50S ribosomal protein L14 OS=Mesorhizobium sp. (strain BNC1) GN=rplN PE=3 SV=1//1.89486e-33
BGIOSGA036370	LOC_Os12g18360	103.966	25.5437	2.0251	2.98e-05	0.0013828	sp|Q9M667|RPP13_ARATH Disease resistance protein RPP13 OS=Arabidopsis thaliana GN=RPP13 PE=2 SV=2//2.96985e-30
BGIOSGA036387	LOC_Os12g15505	46.6968	0.510939	6.514	3.8e-09	3.97e-07	-//-
BGIOSGA036389	LOC_Os12g15470	303.108	76.4264	1.9877	0.00032265	0.011146	sp|P37890|CBP1_ORYSJ Serine carboxypeptidase 1 OS=Oryza sativa subsp. japonica GN=CBP1 PE=2 SV=1//4.56921e-28
BGIOSGA036404	LOC_Os12g13674	1540.92	0	Inf	5.39e-12	9.52e-10	-//-
BGIOSGA036428	LOC_Os12g12740	150.45	371.711	-1.3049	0.00010832	0.0042965	-//-
BGIOSGA036442	#N/A	28.9519	0	Inf	0.0002309	0.0083223	-//-
BGIOSGA036443	LOC_Os12g11500	57.1697	1.73687	5.0407	1.86e-09	2.05e-07	sp|Q9C9H7|RLP12_ARATH Receptor-like protein 12 OS=Arabidopsis thaliana GN=RLP12 PE=2 SV=2//2.36899e-17
BGIOSGA036455	LOC_Os09g39180	29.4563	196.685	-2.7392	5.9e-11	8.35e-09	-//-
BGIOSGA036466	LOC_Os12g10410	67.1383	6.94829	3.2724	4.5e-07	3.15e-05	sp|Q42484|RPS2_ARATH Disease resistance protein RPS2 OS=Arabidopsis thaliana GN=RPS2 PE=1 SV=1//1.07556e-22
BGIOSGA036473	LOC_Os12g09620	215.9	79.6977	1.4378	0.00023527	0.0084487	-//-
BGIOSGA036476	LOC_Os12g09550	78.9322	0	Inf	2.6e-05	0.0012249	-//-
BGIOSGA036487	LOC_Os12g09220	71.8061	4.8025	3.9022	9.63e-09	9.18e-07	-//-
BGIOSGA036532	LOC_Os12g07874	304.328	82.2484	1.8876	2.22e-07	1.64e-05	sp|Q9XSC3|WDR44_BOVIN WD repeat-containing protein 44 OS=Bos taurus GN=WDR44 PE=1 SV=1//6.97244e-09
BGIOSGA036533	LOC_Os12g07830	52.6014	9.80906	2.4229	0.00017502	0.0065689	sp|P0C0L0|APX5_ORYSJ Probable L-ascorbate peroxidase 5, chloroplastic OS=Oryza sativa subsp. japonica GN=APX5 PE=2 SV=1//1.64797e-56
BGIOSGA036614	LOC_Os09g36010	34.5736	2.24781	3.9431	2.56e-05	0.0012137	-//-
BGIOSGA036727	LOC_Os04g54280	51.6082	1.8389	4.8107	4.66e-05	0.0020528	sp|P10978|POLX_TOBAC Retrovirus-related Pol polyprotein from transposon TNT 1-94 OS=Nicotiana tabacum PE=2 SV=1//1.26521e-41
BGIOSGA036774	LOC_Os11g02070	31.8545	93.1813	-1.5485	0.0011327	0.032351	sp|Q9LYL9|Y3623_ARATH BTB/POZ domain-containing protein At3g56230 OS=Arabidopsis thaliana GN=At3g56230 PE=2 SV=1//1.58089e-30
BGIOSGA036813	LOC_Os12g01370	455.936	1057.38	-1.2136	0.00076181	0.023074	sp|P32291|FAD3E_VIGRR Omega-3 fatty acid desaturase, endoplasmic reticulum OS=Vigna radiata var. radiata GN=ARG1 PE=2 SV=1//2.94906e-10
BGIOSGA037007	LOC_Os12g05760	93.3403	222.744	-1.2548	0.00061223	0.019152	sp|Q90593|GRP78_CHICK 78 kDa glucose-regulated protein OS=Gallus gallus GN=HSPA5 PE=1 SV=1//6.30975e-21
BGIOSGA037021	LOC_Os12g06010	299.651	120.871	1.3098	0.00020586	0.0075492	sp|P23922|HBP1A_WHEAT Transcription factor HBP-1a OS=Triticum aestivum PE=2 SV=1//7.75679e-06
BGIOSGA037060	LOC_Os12g07120	134.988	46.7935	1.5285	0.0012719	0.035648	sp|O82632|GATA9_ARATH GATA transcription factor 9 OS=Arabidopsis thaliana GN=GATA9 PE=2 SV=1//3.62135e-08
BGIOSGA037094	LOC_Os12g07840	433.415	1434.14	-1.7264	4.75e-08	3.98e-06	sp|Q8L7V3|PMTQ_ARATH Probable methyltransferase PMT26 OS=Arabidopsis thaliana GN=At5g64030 PE=1 SV=1//0
BGIOSGA037112	LOC_Os12g08760	1017.53	131.597	2.9509	4.14e-09	4.28e-07	sp|O49290|CPPM_ARATH Carboxyvinyl-carboxyphosphonate phosphorylmutase, chloroplastic OS=Arabidopsis thaliana GN=At1g77060 PE=1 SV=2//1.04099e-139
BGIOSGA037119	LOC_Os12g08960	51.9907	0	Inf	4.82e-11	6.98e-09	-//-
BGIOSGA037121	LOC_Os12g09010	0	22.1712	#NAME?	6.78e-06	0.00037467	-//-
BGIOSGA037124	LOC_Os12g09190	357.689	975.974	-1.4481	2.72e-06	0.00016414	-//-
BGIOSGA037154	LOC_Os07g28690	70.9123	0	Inf	3.78e-14	9.84e-12	sp|Q9AV97|KDSA_ARATH 2-dehydro-3-deoxyphosphooctonate aldolase OS=Arabidopsis thaliana GN=KDSA PE=2 SV=2//1.06183e-110
BGIOSGA037155	LOC_Os12g10810	25.0784	2.14578	3.5469	0.00056893	0.018131	-//-
BGIOSGA037177	LOC_Os12g12580	122.567	2.65672	5.5278	1.01e-16	3.68e-14	sp|Q39172|P1_ARATH NADP-dependent alkenal double bond reductase P1 OS=Arabidopsis thaliana GN=P1 PE=1 SV=1//1.44074e-153
BGIOSGA037192	LOC_Os12g13160	2969.06	7871.31	-1.4066	2.3e-06	0.00014035	-//-
BGIOSGA037199	LOC_Os12g13400	13.475	0	Inf	0.0012083	0.034186	-//-
BGIOSGA037288	LOC_Os12g22839	125.859	46.9984	1.4211	0.00067057	0.020613	-//-
BGIOSGA037294	LOC_Os12g23090	2.44454	43.8323	-4.1644	3.1e-07	2.26e-05	sp|Q84K00|NAC78_ARATH NAC domain-containing protein 78 OS=Arabidopsis thaliana GN=NAC078 PE=2 SV=2//5.6654e-09
BGIOSGA037305	LOC_Os12g23200	15.5456	226.527	-3.8651	2.27e-09	2.46e-07	sp|P23993|PSAL_HORVU Photosystem I reaction center subunit XI, chloroplastic OS=Hordeum vulgare GN=PSAL PE=1 SV=1//1.05799e-90
BGIOSGA037308	LOC_Os12g23460	588.719	2020.28	-1.7789	8.66e-09	8.41e-07	-//-
BGIOSGA037309	LOC_Os12g23670	408.026	1499.7	-1.8779	3.31e-09	3.51e-07	-//-
BGIOSGA037338	LOC_Os04g15660	84.8299	5.21062	4.025	1.47e-09	1.65e-07	sp|C0LGP4|Y3475_ARATH Probable LRR receptor-like serine/threonine-protein kinase At3g47570 OS=Arabidopsis thaliana GN=At3g47570 PE=1 SV=1//0
BGIOSGA037376	LOC_Os11g42930	323.615	14.4083	4.4893	1.6e-16	5.59e-14	-//-
BGIOSGA037381	LOC_Os12g29290	96.8776	14.8148	2.7091	3.14e-07	2.27e-05	sp|Q7XA42|RGA1_SOLBU Putative disease resistance protein RGA1 OS=Solanum bulbocastanum GN=RGA1 PE=2 SV=2//3.27415e-107
BGIOSGA037387	LOC_Os12g29550	775.4	2310.68	-1.5753	2.15e-07	1.6e-05	-//-
BGIOSGA037388	LOC_Os12g29550	350.194	860.508	-1.297	3.54e-05	0.0016096	-//-
BGIOSGA037422	LOC_Os12g31000	747.325	2181.96	-1.5458	3.76e-07	2.66e-05	sp|Q9LM20|PUM8_ARATH Putative pumilio homolog 8, chloroplastic OS=Arabidopsis thaliana GN=APUM8 PE=3 SV=2//2.72208e-107
BGIOSGA037440	LOC_Os12g31770	24.1161	0	Inf	7.1e-06	0.00038788	-//-
BGIOSGA037481	LOC_Os12g33210	163.512	367.319	-1.1676	0.00059749	0.018813	sp|Q3EC97|FBL14_ARATH F-box/LRR-repeat protein 14 OS=Arabidopsis thaliana GN=FBL14 PE=2 SV=1//6.58603e-81
BGIOSGA037502	LOC_Os12g34400	168.179	407.572	-1.2771	0.00016315	0.0061675	-//-
BGIOSGA037526	LOC_Os05g20470	123.421	0	Inf	3.68e-08	3.15e-06	-//-
BGIOSGA037531	LOC_Os12g35610	1029.69	229.269	2.1671	0.00017995	0.0067153	sp|Q948T9|RBOHB_SOLTU Respiratory burst oxidase homolog protein B OS=Solanum tuberosum GN=RBOHB PE=1 SV=1//0
BGIOSGA037555	LOC_Os05g30850	87.9555	6.6414	3.7272	3.72e-06	0.00021555	sp|Q9FHE1|GSTT3_ARATH Glutathione S-transferase T3 OS=Arabidopsis thaliana GN=GSTT3 PE=2 SV=1//4.67217e-18
BGIOSGA037560	LOC_Os12g36580	353.779	1.53282	7.8505	4.71e-12	8.47e-10	-//-
BGIOSGA037583	LOC_Os12g37130	143.581	19.6165	2.8717	9.29e-10	1.07e-07	sp|Q9LZ15|FBL78_ARATH Putative F-box/LRR-repeat protein At5g02700 OS=Arabidopsis thaliana GN=At5g02700 PE=4 SV=1//7.99005e-12
BGIOSGA037623	LOC_Os12g38150	5900.74	1901.89	1.6335	0.0011873	0.033689	sp|Q41350|OLP1_SOLLC Osmotin-like protein OS=Solanum lycopersicum PE=1 SV=1//1.76323e-16
BGIOSGA037666	LOC_Os12g38910	62.4945	4.80171	3.7021	7e-08	5.69e-06	sp|Q9FF10|HPSE1_ARATH Heparanase-like protein 1 OS=Arabidopsis thaliana GN=At5g07830 PE=2 SV=1//0
BGIOSGA037771	LOC_Os12g41640	68.1778	963.189	-3.8204	1.55e-26	2.16e-23	-//-
BGIOSGA037819	LOC_Os12g42660	16.0036	56.7078	-1.8252	0.0013605	0.037781	sp|Q6P0Q8|MAST2_HUMAN Microtubule-associated serine/threonine-protein kinase 2 OS=Homo sapiens GN=MAST2 PE=1 SV=2//1.01367e-84
BGIOSGA037830	LOC_Os12g42910	724.411	228.345	1.6656	0.00016872	0.0063447	sp|Q9FKP1|CCX1_ARATH Cation/calcium exchanger 1 OS=Arabidopsis thaliana GN=CCX1 PE=2 SV=1//1.9545e-14
BGIOSGA037836	LOC_Os12g43090	11.214	51.9045	-2.2106	0.00035341	0.012049	-//-
BGIOSGA037847	LOC_Os12g43510	64.4124	307.026	-2.253	3.52e-05	0.0016043	-//-
BGIOSGA037863	LOC_Os12g44040	58.0342	317.863	-2.4534	2.73e-11	4.11e-09	-//-
BGIOSGA037902	LOC_Os10g42900	714.906	265.239	1.4305	7.27e-06	0.00039559	sp|P46032|PTR2_ARATH Peptide transporter PTR2 OS=Arabidopsis thaliana GN=PTR2 PE=1 SV=1//9.90324e-12
BGIOSGA037908	LOC_Os10g42970	58.5231	398.377	-2.7671	2.72e-14	7.22e-12	-//-
BGIOSGA037926	LOC_Os08g40410	49.2099	12.8739	1.9345	0.0018637	0.048837	-//-
BGIOSGA037958	LOC_Os12g10930	25.1247	137.118	-2.4482	5.77e-08	4.78e-06	sp|Q9C9H7|RLP12_ARATH Receptor-like protein 12 OS=Arabidopsis thaliana GN=RLP12 PE=2 SV=2//1.09059e-12
BGIOSGA038008	LOC_Os11g10850	21.5034	0	Inf	3.84e-05	0.0017298	sp|P13240|DR206_PEA Disease resistance response protein 206 OS=Pisum sativum GN=PI206 PE=2 SV=2//1.5654e-08
BGIOSGA038042	#N/A	38.188	182.279	-2.255	2.12e-08	1.88e-06	-//-
BGIOSGA038067	#N/A	8.14332	36.6816	-2.1714	0.0013548	0.037648	sp|Q7XA39|RGA4_SOLBU Putative disease resistance protein RGA4 OS=Solanum bulbocastanum GN=RGA4 PE=2 SV=1//8.14855e-20
BGIOSGA038081	#N/A	20.0298	104.525	-2.3836	5.39e-07	3.7e-05	-//-
BGIOSGA038082	#N/A	101.684	666.585	-2.7127	8.91e-16	2.76e-13	-//-
BGIOSGA038083	LOC_Os01g73670	307.986	1712.14	-2.4749	1.23e-13	2.87e-11	-//-
BGIOSGA038089	LOC_Os04g53790	25.3152	0	Inf	6.43e-05	0.0027323	sp|P10978|POLX_TOBAC Retrovirus-related Pol polyprotein from transposon TNT 1-94 OS=Nicotiana tabacum PE=2 SV=1//3.48004e-44
BGIOSGA038137	#N/A	52.3354	306.12	-2.5482	1.48e-08	1.37e-06	-//-
BGIOSGA038243	LOC_Os11g10590	61.7757	0	Inf	8.83e-13	1.73e-10	-//-
BGIOSGA038244	LOC_Os12g36430	150.311	2.04375	6.2006	1.81e-20	1.16e-17	-//-
BGIOSGA038409	#N/A	77.0537	1.63484	5.5586	2.23e-12	4.18e-10	-//-
BGIOSGA038437	LOC_Os11g10590	97.6256	0	Inf	4.55e-18	2.22e-15	-//-
BGIOSGA038554	LOC_Os05g25250	37.4847	0	Inf	1.2e-05	0.00061626	-//-
BGIOSGA038672	LOC_Os07g30280	43.6346	178.904	-2.0356	0.00011355	0.0044722	-//-
BGIOSGA038808	LOC_Os11g46210	369.678	1.02188	8.4989	2.85e-39	8.58e-36	sp|Q39214|RPM1_ARATH Disease resistance protein RPM1 OS=Arabidopsis thaliana GN=RPM1 PE=1 SV=1//2.68218e-30
BGIOSGA038809	LOC_Os03g48260	33.0228	0	Inf	3.38e-05	0.0015449	-//-
BGIOSGA039687	LOC_Os10g35250	45.6881	0.510939	6.4825	2.69e-06	0.00016279	sp|P0CM46|PALA_CRYNJ pH-response regulator protein palA/RIM20 OS=Cryptococcus neoformans var. neoformans serotype D (strain JEC21 / ATCC MYA-565) GN=RIM20 PE=3 SV=1//3.05059e-12
BGIOSGA040238	LOC_Os04g14130	18.9062	0	Inf	8.88e-05	0.0036179	-//-
BGIOSGA040495	LOC_Os02g49210	61.4789	3.16766	4.2786	0.0011186	0.031994	-//-
BGIOSGA040569	LOC_Os07g32070	6.27174	35.8622	-2.5155	0.00081668	0.02432	sp|Q9LML7|U71C3_ARATH UDP-glycosyltransferase 71C3 OS=Arabidopsis thaliana GN=UGT71C3 PE=2 SV=1//6.82138e-49
BGIOSGA040605	LOC_Os06g10880	88.6194	0.510939	7.4383	1.38e-15	4.19e-13	sp|Q9C5Q2|AI5L3_ARATH ABSCISIC ACID-INSENSITIVE 5-like protein 3 OS=Arabidopsis thaliana GN=DPBF4 PE=1 SV=1//9.48926e-32
BGIOSGA040622	LOC_Os10g01380	33.932	2.04375	4.0534	2.33e-05	0.0011129	sp|Q801S4|K0930_XENLA Uncharacterized protein KIAA0930 homolog OS=Xenopus laevis PE=2 SV=2//1.51831e-08
BGIOSGA040651	LOC_Os04g22860	50.2117	165.317	-1.7191	6.36e-05	0.0027077	-//-
BGIOSGA040652	LOC_Os04g22800	62.6695	3.57577	4.1314	8.19e-09	8.06e-07	sp|Q6AWV1|POP5_ARATH Probable ribonuclease P/MRP protein subunit POP5 OS=Arabidopsis thaliana GN=EMB1687 PE=2 SV=1//1.00284e-33
BGIOSGA040653	LOC_Os04g22870	122.737	342.694	-1.4814	1.25e-05	0.00063809	sp|Q6AWV1|POP5_ARATH Probable ribonuclease P/MRP protein subunit POP5 OS=Arabidopsis thaliana GN=EMB1687 PE=2 SV=1//4.8128e-38
BGIOSGA040743	#N/A	54.4198	0	Inf	1.78e-11	2.78e-09	-//-
NCRNA_10882	LOC_Os01g58444	13.8421	64.8812	-2.2287	4.9e-05	0.0021451	-//-
NCRNA_11373	LOC_Os07g11490	8.86896	46.3878	-2.3869	0.00020596	0.0075492	-//-
NCRNA_11918	LOC_Os05g01020	17.822	89.6072	-2.33	3.35e-06	0.0001969	-//-
NCRNA_13164	LOC_Os12g42720	70.1558	18.7995	1.8999	0.00037448	0.012646	-//-
NCRNA_16258	LOC_Os12g02560	27.3017	1.22593	4.477	4.45e-05	0.0019766	-//-
NCRNA_1654	#N/A	159.516	20.9453	2.929	2.28e-10	2.89e-08	-//-
NCRNA_2309	LOC_Os07g38870	79.4982	9.29813	3.0959	1.89e-07	1.43e-05	-//-
NCRNA_34572	LOC_Os12g27780	6.18769	41.1764	-2.7343	0.00010176	0.0040696	-//-
NCRNA_34980	#N/A	622.374	148.049	2.0717	6.7e-10	7.91e-08	-//-
NCRNA_35789	LOC_Os07g01904	24.1161	2.24781	3.4234	0.00085082	0.025241	-//-
NCRNA_36503	LOC_Os10g11870	24.1847	0.510939	5.5648	3.91e-05	0.0017583	-//-
NCRNA_36734	#N/A	4.40017	41.9926	-3.2545	1.27e-05	0.00064734	-//-
NCRNA_37349	LOC_Os11g40160	16.966	0	Inf	0.00021282	0.0077494	-//-
NCRNA_39270	#N/A	2.84939	73.1567	-4.6823	2.27e-11	3.52e-09	-//-
NCRNA_39826	#N/A	21.3662	0	Inf	2.79e-05	0.0013114	-//-
NCRNA_42240	LOC_Os12g37650	53.4111	2.24781	4.5705	2.15e-08	1.89e-06	-//-
NCRNA_43113	LOC_Os05g09130	95.9753	1.63484	5.8754	6.28e-15	1.7e-12	-//-
NCRNA_44175	LOC_Os12g28750	16.7979	0	Inf	0.00022282	0.0080759	-//-
NCRNA_45837	#N/A	11.9705	84.0897	-2.8124	1.57e-07	1.2e-05	-//-
NCRNA_46095	#N/A	40.0665	0.510939	6.2931	6.33e-08	5.21e-06	-//-
NCRNA_47013	#N/A	59.4924	8.37828	2.828	1.24e-05	0.00063572	-//-
NCRNA_47786	#N/A	68.2997	18.3914	1.8928	0.00056069	0.017883	-//-
NCRNA_48630	LOC_Os05g35440	22.6648	1.8389	3.6235	0.00070548	0.021501	-//-
NCRNA_48661	#N/A	8.22737	61.9184	-2.9119	1.36e-06	8.68e-05	-//-
NCRNA_49953	#N/A	21.8396	1.12391	4.2804	0.00037341	0.012631	-//-
NCRNA_51219	#N/A	12.9861	0	Inf	0.0015278	0.041479	-//-
NCRNA_51307	LOC_Os06g10355	41.082	0	Inf	3.63e-09	3.81e-07	-//-
NCRNA_51956	#N/A	16.592	65.6998	-1.9854	0.00021046	0.0076779	-//-
NCRNA_52545	LOC_Os08g06240	80.2856	5.61953	3.8366	2.24e-09	2.43e-07	-//-
NCRNA_5762	LOC_Os02g45040	9.44193	49.8616	-2.4008	0.00011855	0.004646	-//-
NCRNA_6724	LOC_Os03g26350	40.6926	0.612967	6.0528	4.2e-08	3.55e-06	-//-
Novel00037	LOC_Os10g35240	142.756	33.105	2.1084	2.21e-06	0.00013534	sp|Q76C99|RF1_ORYSI Protein Rf1, mitochondrial OS=Oryza sativa subsp. indica GN=Rf1 PE=2 SV=1//6.13339e-20
Novel00069	LOC_Os02g54390	108.284	540.408	-2.3192	1.84e-10	2.37e-08	-//-
Novel00070	LOC_Os07g10810	59.9744	263.405	-2.1349	9.26e-09	8.86e-07	-//-
Novel00178	LOC_Os01g28744	7.08145	43.2209	-2.6096	0.00010677	0.0042438	-//-
Novel00258	LOC_Os04g17479	211.797	91.8574	1.2052	0.0016762	0.04472	-//-
Novel00263	LOC_Os03g43540	13.9262	69.6829	-2.323	1.78e-05	0.00087401	-//-
Novel00266	LOC_Os01g71620	92.2854	1.02188	6.4968	9.45e-10	1.09e-07	-//-
Novel00271	LOC_Os12g27096	109.917	23.3972	2.232	3.39e-06	0.00019905	-//-
Novel00284	LOC_Os10g11590	73.2488	0.510939	7.1635	0.00023156	0.0083334	-//-
Novel00322	LOC_Os10g41260	167.653	22.0692	2.9254	1.8e-10	2.32e-08	-//-
Novel00358	#N/A	5.36255	34.9423	-2.704	0.0018452	0.04845	-//-
Novel00361	LOC_Os08g17350	282.512	96.0445	1.5565	2.6e-05	0.0012249	-//-
Novel00363	LOC_Os04g45710	31.7173	0.510939	5.956	0.00071386	0.021688	-//-
Novel00376	LOC_Os10g32970	103.661	1.63484	5.9866	8.18e-16	2.58e-13	-//-
Novel00380	LOC_Os12g09440	2.68128	34.4338	-3.6828	1.9e-05	0.00092882	-//-
Novel00382	#N/A	19.1892	0.510939	5.231	0.00045233	0.014895	-//-
Novel00400	LOC_Os11g07120	3.3383	27.0766	-3.0199	0.00057655	0.018329	sp|C0LGT6|EFR_ARATH LRR receptor-like serine/threonine-protein kinase EFR OS=Arabidopsis thaliana GN=EFR PE=1 SV=1//3.91005e-06
Novel00401	LOC_Os01g70720	156.186	458.561	-1.5538	3.46e-06	0.00020243	-//-
Novel00441	LOC_Os11g45750	15.4152	0	Inf	0.00057341	0.018244	-//-
Novel00464	LOC_Os11g18366	819.992	15.1217	5.7609	8.41e-42	3.29e-38	-//-
Novel00467	LOC_Os11g13490	858.635	3.78063	7.8273	2.55e-23	2.38e-20	-//-
Novel00468	LOC_Os11g14280	39.4626	0.510939	6.2712	6.61e-08	5.41e-06	-//-
Novel00469	LOC_Os11g14730	159.698	0	Inf	4.45e-09	4.53e-07	-//-
Novel00484	LOC_Os06g41500	12.9861	53.847	-2.0519	0.00068267	0.020953	-//-
Novel00496	LOC_Os12g11650	179.916	822.604	-2.1929	8.96e-09	8.66e-07	sp|Q7LHG5|YI31B_YEAST Transposon Ty3-I Gag-Pol polyprotein OS=Saccharomyces cerevisiae (strain ATCC 204508 / S288c) GN=TY3B-I PE=3 SV=2//3.80667e-33
Novel00498	LOC_Os01g33970	361.563	23.3988	3.9497	0.00021417	0.0077839	-//-
Novel00499	#N/A	5.69878	35.0459	-2.6205	0.00043323	0.014381	-//-
Novel00518	#N/A	103.072	6.84546	3.9124	2.46e-11	3.81e-09	-//-
Novel00520	LOC_Os12g11650	17.5012	81.4321	-2.2181	1.5e-05	0.00075386	sp|Q9UR07|RTF23_SCHPO Retrotransposable element Tf2 155 kDa protein type 3 OS=Schizosaccharomyces pombe (strain 972 / ATCC 24843) GN=Tf2-11 PE=4 SV=1//7.70271e-48
Novel00521	LOC_Os02g28460	46.3159	211.808	-2.1932	1.56e-08	1.43e-06	-//-
Novel00524	LOC_Os12g14059	41.571	0	Inf	2.98e-09	3.18e-07	-//-
Novel00533	LOC_Os12g22284	95.2736	8.48031	3.4899	1.16e-05	0.00060256	-//-
Novel00535	LOC_Os12g23754	55.1832	0	Inf	1.67e-07	1.28e-05	-//-
Novel00536	LOC_Os12g23754	43.7479	0	Inf	5.63e-09	5.68e-07	-//-
Novel00537	LOC_Os12g25350	193.287	0.510939	8.5634	2.59e-18	1.35e-15	-//-
Novel00543	LOC_Os12g25494	152.946	1.12391	7.0884	1.13e-17	5.13e-15	-//-
Novel00565	#N/A	22.0764	0	Inf	1.75e-05	0.00086504	-//-
Novel00567	LOC_Os12g37800	136.944	10.933	3.6468	3.85e-10	4.67e-08	-//-
Novel00573	LOC_Os12g41090	392.062	135.28	1.5351	1.2e-05	0.00061626	sp|Q2QMI0|CIPK4_ORYSJ CBL-interacting protein kinase 4 OS=Oryza sativa subsp. japonica GN=CIPK4 PE=2 SV=2//8.28159e-13
Novel00586	#N/A	101.475	0.612967	7.3711	1.31e-15	3.99e-13	-//-
Novel00589	LOC_Os12g12765	55.6206	353.728	-2.669	2.49e-13	5.4e-11	-//-
Novel00605	LOC_Os12g25280	38.08	0	Inf	1.32e-08	1.23e-06	-//-
Novel00606	LOC_Os12g25360	14.2161	0	Inf	0.00089239	0.026255	-//-
Novel00611	LOC_Os12g29760	24.9189	99.1109	-1.9918	0.00044848	0.014812	sp|O81884|GALDH_ARATH L-galactose dehydrogenase OS=Arabidopsis thaliana GN=LGALDH PE=1 SV=1//7.1076e-09
Novel00620	LOC_Os06g12950	257.811	675.482	-1.3896	0.00083534	0.024801	-//-
Novel00640	LOC_Os02g04915	44.4443	208.944	-2.233	6.92e-08	5.64e-06	-//-
Novel00641	LOC_Os02g04924	44.2916	184.935	-2.0619	1.69e-06	0.00010634	-//-
Novel00649	LOC_Os02g06600	86.0908	23.1931	1.8922	0.00016211	0.0061374	sp|Q9LP24|Y1571_ARATH Probable leucine-rich repeat receptor-like protein kinase At1g35710 OS=Arabidopsis thaliana GN=At1g35710 PE=2 SV=1//1.14629e-10
Novel00650	LOC_Os02g06754	480.51	4.18954	6.8416	1.59e-20	1.06e-17	-//-
Novel00661	LOC_Os11g43750	226.251	41.9934	2.4297	2.59e-08	2.24e-06	-//-
Novel00670	LOC_Os12g16710	385.219	90.5238	2.0893	1.78e-06	0.00011177	sp|P10978|POLX_TOBAC Retrovirus-related Pol polyprotein from transposon TNT 1-94 OS=Nicotiana tabacum PE=2 SV=1//1.03436e-18
Novel00692	LOC_Os02g25620	30.0516	124.451	-2.0501	5.4e-06	0.00030359	-//-
Novel00710	LOC_Os02g45110	52.0455	330.942	-2.6687	4.37e-13	9.04e-11	-//-
Novel00712	LOC_Os02g43090	110.085	33.4103	1.7203	0.00017576	0.0065902	-//-
Novel00713	LOC_Os02g43630	141.855	46.489	1.6095	0.00016322	0.0061675	-//-
Novel00722	LOC_Os10g34860	22.8329	0	Inf	1.44e-05	0.00072354	sp|P03010|TRAC9_MAIZE Putative AC9 transposase OS=Zea mays PE=4 SV=1//5.5759e-18
Novel00736	#N/A	69.485	197.402	-1.5064	0.00030032	0.010467	sp|P0C2F6|RNHX1_ARATH Putative ribonuclease H protein At1g65750 OS=Arabidopsis thaliana GN=At1g65750 PE=3 SV=1//1.75973e-06
Novel00743	LOC_Os02g06770	381.419	4.90453	6.2811	3.8e-34	8.74e-31	-//-
Novel00749	#N/A	61.4481	9.40015	2.7086	1.94e-05	0.00094318	-//-
Novel00803	LOC_Os12g36735	30.441	0	Inf	3.68e-07	2.62e-05	-//-
Novel00807	LOC_Os06g01800	14.132	0	Inf	0.00091313	0.026785	-//-
Novel00811	LOC_Os08g32490	34.7656	204.755	-2.5582	1.95e-09	2.13e-07	-//-
Novel00820	LOC_Os05g43360	129.892	40.1553	1.6936	0.00011557	0.0045472	-//-
Novel00841	LOC_Os07g20310	118.443	337.789	-1.5119	1.25e-05	0.00063806	-//-
Novel00888	LOC_Os03g26360	47.0484	0.510939	6.5249	3.83e-09	3.99e-07	-//-
Novel00895	LOC_Os03g32302	32.5578	100.437	-1.6252	0.0010155	0.029391	-//-
Novel00896	LOC_Os03g32330	88.6519	624.903	-2.8174	1.6e-16	5.59e-14	sp|P08770|TRA1_MAIZE Putative AC transposase OS=Zea mays PE=2 SV=2//1.52755e-17
Novel00898	LOC_Os06g32910	109.167	0	Inf	9.09e-12	1.54e-09	-//-
Novel00899	LOC_Os11g09979	433.981	4.18954	6.6947	2.01e-18	1.06e-15	-//-
Novel00911	LOC_Os03g39870	27.7597	1.12391	4.6264	3.17e-05	0.0014583	-//-
Novel00921	LOC_Os03g43100	26.2398	183.099	-2.8028	1.02e-10	1.4e-08	-//-
Novel00925	LOC_Os07g33988	77.5048	319.815	-2.0449	8.48e-05	0.0034821	-//-
Novel00953	LOC_Os04g15550	304.976	0.510939	9.2213	1.74e-36	4.85e-33	-//-
Novel00981	LOC_Os01g05320	1784.82	11213.9	-2.6514	1.09e-17	5.03e-15	-//-
Novel01010	LOC_Os03g45110	26.1557	79.9009	-1.6111	0.0012186	0.034377	-//-
Novel01012	LOC_Os03g45970	419.928	53.0268	2.9853	1.8e-15	5.37e-13	-//-
Novel01029	#N/A	2.76533	28.7114	-3.3761	0.00017823	0.0066637	-//-
Novel01032	LOC_Os11g11694	431.54	145.693	1.5666	2.71e-06	0.00016389	sp|Q9UR07|RTF23_SCHPO Retrotransposable element Tf2 155 kDa protein type 3 OS=Schizosaccharomyces pombe (strain 972 / ATCC 24843) GN=Tf2-11 PE=4 SV=1//5.13228e-41
Novel01054	#N/A	4.72096	29.8353	-2.6599	0.00092818	0.027206	-//-
Novel01067	LOC_Os06g42110	72.4631	18.2894	1.9862	0.00028637	0.010035	-//-
Novel01068	#N/A	782.097	35.2508	4.4716	1.77e-06	0.00011147	-//-
Novel01074	LOC_Os10g42730	73.326	1.22593	5.9024	1.45e-12	2.76e-10	-//-
Novel01076	LOC_Os02g17390	56.468	193.315	-1.7754	3.5e-06	0.00020425	-//-
Novel01077	LOC_Os04g41000	30.4341	135.993	-2.1598	7.7e-07	5.15e-05	-//-
Novel01110	LOC_Os02g21770	406.015	15.9395	4.6709	2.8e-18	1.42e-15	-//-
Novel01112	LOC_Os01g44200	38.3784	110.861	-1.5304	0.00041147	0.013776	sp|Q7ZV90|PIF1_DANRE ATP-dependent DNA helicase PIF1 OS=Danio rerio GN=pif1 PE=2 SV=1//2.24671e-16
Novel01115	LOC_Os04g52820	22.1913	78.675	-1.8259	0.00028721	0.010055	-//-
Novel01116	LOC_Os04g57910	19.2578	126.182	-2.712	6.56e-06	0.00036443	-//-
Novel01135	LOC_Os12g39790	64.4879	0	Inf	3.78e-13	7.98e-11	-//-
Novel01136	LOC_Os04g14450	105.402	0	Inf	3.73e-19	2.14e-16	-//-
Novel01137	LOC_Os04g11980	181.569	1.73687	6.7079	1.56e-11	2.46e-09	-//-
Novel01141	LOC_Os02g53020	23.0542	0	Inf	1.12e-05	0.00058677	-//-
Novel01142	LOC_Os04g16940	576.447	86.0314	2.7443	3.42e-12	6.27e-10	sp|Q5Z5Q3|C3H43_ORYSJ Zinc finger CCCH domain-containing protein 43 OS=Oryza sativa subsp. japonica GN=Os06g0520600 PE=2 SV=1//1.54853e-07
Novel01144	LOC_Os04g17730	77.2389	421.573	-2.4484	3e-12	5.57e-10	-//-
Novel01145	LOC_Os01g29507	12.444	88.5837	-2.8316	1.52e-07	1.17e-05	-//-
Novel01147	LOC_Os10g11100	83.1281	329.823	-1.9883	1.79e-08	1.62e-06	-//-
Novel01149	LOC_Os04g20210	665.173	101.256	2.7157	4.37e-11	6.37e-09	-//-
Novel01150	LOC_Os04g20210	193.477	1.53282	6.9798	2.17e-09	2.37e-07	-//-
Novel01152	LOC_Os04g20424	75.6178	2.04375	5.2094	1.73e-11	2.71e-09	-//-
Novel01167	LOC_Os03g38190	430.586	121.076	1.8304	1.75e-07	1.33e-05	-//-
Novel01196	#N/A	97.6719	29.2223	1.7409	0.00036528	0.0124	-//-
Novel01199	LOC_Os11g20554	855.633	6.13047	7.1249	6.97e-22	5.45e-19	-//-
Novel01200	LOC_Os04g48440	71.0719	1.12391	5.9827	6.72e-05	0.0028457	-//-
Novel01204	LOC_Os04g51454	77.5442	209.968	-1.4371	0.00083113	0.024713	-//-
Novel01216	LOC_Os11g35710	89.5286	0	Inf	6.9e-17	2.72e-14	-//-
Novel01241	LOC_Os11g17060	16.6452	0	Inf	0.00025568	0.0090814	-//-
Novel01246	LOC_Os05g16980	40.0665	2.55469	3.9712	8.11e-06	0.00043648	sp|D2YZP9|BISS_ZINOF (S)-beta-bisabolene synthase OS=Zingiber officinale GN=TPS1 PE=1 SV=1//6.42039e-21
Novel01248	LOC_Os04g17510	68.6667	162.561	-1.2433	0.0013687	0.03798	-//-
Novel01260	LOC_Os11g45750	23.2223	0	Inf	1.08e-05	0.00056543	-//-
Novel01264	LOC_Os11g07200	123.176	0	Inf	0.00048537	0.015777	-//-
Novel01266	LOC_Os12g31690	2031.14	17.6764	6.8443	1.34e-16	4.8e-14	-//-
Novel01267	LOC_Os05g34280	15.5147	0	Inf	0.00046565	0.015225	-//-
Novel01269	LOC_Os05g35080	165.635	24.5211	2.7559	8.51e-10	9.87e-08	-//-
Novel01272	LOC_Os06g30150	28.2486	0.510939	5.7889	6.89e-06	0.00037897	-//-
Novel01273	LOC_Os05g48470	190.654	439.345	-1.2044	0.0003082	0.010713	-//-
Novel01303	LOC_Os10g42980	12.7116	87.0549	-2.7758	2.54e-05	0.0012082	-//-
Novel01311	LOC_Os05g07020	14.3001	0	Inf	0.00087222	0.025778	-//-
Novel01350	LOC_Os04g14170	81.8811	0.510939	7.3242	2.04e-07	1.53e-05	sp|Q9C0R2|RTF22_SCHPO Retrotransposable element Tf2 155 kDa protein type 2 OS=Schizosaccharomyces pombe (strain 972 / ATCC 24843) GN=Tf2-7 PE=2 SV=1//5.50605e-09
Novel01354	LOC_Os02g22590	88.5524	501.477	-2.5016	5.65e-13	1.15e-10	-//-
Novel01356	LOC_Os03g31950	12.6962	50.1668	-1.9823	0.00095445	0.02781	-//-
Novel01357	LOC_Os04g53740	48.088	210.986	-2.1334	2.29e-05	0.0010974	-//-
Novel01367	LOC_Os08g06800	173.583	803.285	-2.2103	4.25e-08	3.59e-06	sp|Q99315|YG31B_YEAST Transposon Ty3-G Gag-Pol polyprotein OS=Saccharomyces cerevisiae (strain ATCC 204508 / S288c) GN=TY3B-G PE=1 SV=3//4.9718e-126
Novel01379	LOC_Os06g06710	4.72096	94.0031	-4.3156	5.91e-09	5.94e-07	-//-
Novel01452	LOC_Os06g06090	51.0214	194.744	-1.9324	6.62e-07	4.48e-05	sp|Q84UI5|MPK1_ORYSJ Mitogen-activated protein kinase 1 OS=Oryza sativa subsp. japonica GN=MPK1 PE=1 SV=1//8.56433e-31
Novel01453	LOC_Os06g06670	4.72096	483.269	-6.6776	1.94e-11	3.01e-09	-//-
Novel01459	LOC_Os06g12470	218.175	2.55469	6.4162	4.78e-26	6.22e-23	sp|Q6YTQ4|Y8335_ORYSJ Putative B3 domain-containing protein Os08g0333500 OS=Oryza sativa subsp. japonica GN=Os08g0333500 PE=3 SV=1//1.9396e-08
Novel01460	LOC_Os06g12470	14.8577	0	Inf	0.00061454	0.019208	-//-
Novel01486	LOC_Os09g14400	10.0989	49.4534	-2.2919	0.00016541	0.0062383	-//-
Novel01497	LOC_Os03g57545	262.87	22.2733	3.561	1.42e-11	2.29e-09	-//-
Novel01500	LOC_Os12g26480	244.53	2.65672	6.5242	4.2e-28	6.84e-25	-//-
Novel01539	LOC_Os07g05440	269.759	0.510939	9.0443	5.96e-11	8.4e-09	-//-
Novel01543	LOC_Os07g08669	153.26	35.148	2.1245	1.11e-06	7.16e-05	-//-
Novel01547	#N/A	100.032	29.6305	1.7553	0.00026028	0.0092364	-//-
Novel01553	LOC_Os10g05890	58.7891	0	Inf	3.01e-12	5.57e-10	-//-
Novel01561	LOC_Os07g27630	18.3641	0.510939	5.1676	0.00060034	0.018855	-//-
Novel01568	LOC_Os01g64030	28.8987	145.291	-2.3299	7.58e-08	6.13e-06	-//-
Novel01570	LOC_Os01g54940	8.296	45.3659	-2.4511	0.00019817	0.0073045	-//-
Novel01577	LOC_Os07g20164	1305.83	4.29157	8.2492	3.68e-15	1.04e-12	-//-
Novel01594	LOC_Os07g04590	8.93759	78.062	-3.1267	7.63e-08	6.16e-06	-//-
Novel01596	LOC_Os12g16710	52.0061	3.26969	3.9915	3.46e-07	2.48e-05	-//-
Novel01602	LOC_Os07g13234	756.697	13.2828	5.8321	3.27e-41	1.16e-37	-//-
Novel01610	LOC_Os07g22570	46.5441	2.24781	4.372	2.82e-07	2.06e-05	-//-
Novel01611	LOC_Os07g23660	113.377	0	Inf	3.66e-20	2.31e-17	-//-
Novel01613	LOC_Os08g30050	150.899	1.63484	6.5283	2.68e-21	1.98e-18	-//-
Novel01618	LOC_Os05g32990	78.1481	399.601	-2.3543	2.76e-10	3.41e-08	-//-
Novel01665	LOC_Os06g12950	9.84678	42.0962	-2.096	0.0011659	0.033153	-//-
Novel01671	LOC_Os11g20330	29.2951	0	Inf	4.63e-06	0.00026342	-//-
Novel01675	LOC_Os08g13905	12.9329	50.3717	-1.9616	0.0010844	0.031106	-//-
Novel01676	LOC_Os08g13990	5.86689	45.1611	-2.9444	1.91e-05	0.00093305	-//-
Novel01677	LOC_Os08g14195	74.9625	437.093	-2.5437	4.56e-07	3.18e-05	-//-
Novel01678	LOC_Os03g54780	56.0546	10.5241	2.4131	0.00013253	0.0051268	-//-
Novel01695	LOC_Os05g50530	25.6291	148.969	-2.5392	9.36e-09	8.94e-07	-//-
Novel01698	LOC_Os11g02379	36.1329	133.947	-1.8903	0.0018007	0.047451	-//-
Novel01705	LOC_Os08g27540	168.737	0	Inf	1.98e-26	2.67e-23	-//-
Novel01730	LOC_Os04g11524	166.673	25.6458	2.7002	1.92e-09	2.1e-07	-//-
Novel01751	LOC_Os08g05470	535.595	3.37172	7.3115	1.14e-43	5.57e-40	-//-
Novel01755	LOC_Os08g06730	10.1367	119.647	-3.5611	2.78e-11	4.18e-09	-//-
Novel01759	LOC_Os08g09520	7.57035	62.9379	-3.0555	9.13e-07	5.97e-05	-//-
Novel01763	#N/A	109.045	33.6159	1.6977	0.00024465	0.0087373	-//-
Novel01768	LOC_Os06g26010	75.7929	11.2391	2.7535	0.0012352	0.03477	-//-
Novel01770	LOC_Os08g12850	337.398	9.50218	5.15	3.69e-24	4e-21	-//-
Novel01772	LOC_Os08g13460	266.831	837.923	-1.6509	2.12e-07	1.58e-05	-//-
Novel01797	LOC_Os05g13500	15.1253	0	Inf	0.00063184	0.019639	-//-
Novel01799	LOC_Os04g25550	48.6764	233.163	-2.26	3.49e-09	3.67e-07	-//-
Novel01802	#N/A	3.74315	32.0823	-3.0995	0.00019595	0.0072363	-//-
Novel01809	LOC_Os05g26359	18.8684	0	Inf	0.0010305	0.029758	-//-
Novel01811	#N/A	27.4852	1.73687	3.9841	0.0016418	0.044053	-//-
Novel01812	LOC_Os08g37345	23.001	2.24781	3.3551	0.0014514	0.039822	-//-
Novel01822	LOC_Os01g28882	10.4043	69.07	-2.7309	2.83e-06	0.00016945	-//-
Novel01827	LOC_Os02g38870	8.05926	41.4833	-2.3638	0.00040102	0.013461	-//-
Novel01849	LOC_Os02g32690	52.6631	154.793	-1.5555	0.00014492	0.0055566	-//-
Novel01871	LOC_Os09g30270	949.582	327.468	1.5359	1.38e-06	8.84e-05	-//-
Novel01879	LOC_Os09g36010	89.3982	31.5714	1.5016	0.0015118	0.041105	sp|Q9LYX1|LRK82_ARATH L-type lectin-domain containing receptor kinase VIII.2 OS=Arabidopsis thaliana GN=LECRK82 PE=2 SV=1//1.72873e-09
Novel01914	LOC_Os09g15284	189.063	33.8192	2.483	4.77e-09	4.84e-07	-//-
Novel01916	LOC_Os09g16520	13.7117	53.2341	-1.9569	0.0011995	0.033962	-//-
Novel01926	#N/A	32.2748	2.65672	3.6027	0.00017991	0.0067153	-//-
Novel01932	LOC_Os01g45060	45.23	10.422	2.1176	0.0014574	0.039959	-//-
Novel01946	LOC_Os07g31599	285.603	1353.2	-2.2443	1.52e-11	2.44e-09	sp|Q5VTL8|PR38B_HUMAN Pre-mRNA-splicing factor 38B OS=Homo sapiens GN=PRPF38B PE=1 SV=1//5.01552e-11
Novel01947	LOC_Os03g21964	52.9084	219.475	-2.0525	5.79e-05	0.0024958	-//-
Novel01950	#N/A	24.5826	158.268	-2.6867	8.09e-10	9.44e-08	-//-
Novel01956	LOC_Os01g66310	51.9152	211.911	-2.0292	1.21e-07	9.5e-06	-//-
Novel01957	LOC_Os08g09610	1784.12	9.29813	7.5841	6.45e-52	6.3e-48	-//-
Novel01971	LOC_Os07g41840	88.7103	3.88266	4.514	3.94e-07	2.78e-05	-//-
Novel01987	#N/A	4.55285	32.6953	-2.8442	0.00043691	0.014454	-//-
Novel01989	LOC_Os08g16470	13.5899	49.2486	-1.8575	0.0015504	0.041922	-//-
Novel01991	LOC_Os06g06680	1.38267	20.538	-3.8928	0.0010318	0.029773	-//-
Novel01996	LOC_Os06g26180	33.9628	3.88266	3.1288	0.00023389	0.008407	-//-
Novel01997	LOC_Os10g24920	260.837	1290.66	-2.3069	8.76e-12	1.5e-09	-//-
Novel02006	LOC_Os12g16870	20.2048	0	Inf	5.78e-05	0.0024949	-//-
Novel02007	ChrUn.fgenesh.gene.8	1.95563	28.3025	-3.8552	5.14e-05	0.0022438	-//-
Novel02008	LOC_Os12g21820	101.753	716.031	-2.815	1e-16	3.68e-14	-//-
Novel02022	LOC_Os08g12449	4.80502	47.2064	-3.2964	0.00035449	0.012065	-//-
Novel02025	LOC_Os12g28270	3.25424	25.6466	-2.9784	0.00088932	0.026184	-//-
Novel02030	LOC_Os01g32864	0	13.0788	#NAME?	0.00070113	0.021385	-//-
Novel02031	LOC_Os01g02760	111.344	0.510939	7.7677	1.04e-08	9.81e-07	-//-
Novel02032	LOC_Os08g24330	70.425	281.895	-2.001	0.00015086	0.0057504	-//-
Novel02035	LOC_Os07g13234	17.9438	0	Inf	0.00013485	0.0052009	-//-
Novel02038	LOC_Os03g01360	42.4647	5.72156	2.8918	8.05e-05	0.00333	-//-
Novel02039	LOC_Os04g32340	207.009	460.907	-1.1548	0.00042061	0.014034	sp|Q0JDM0|C3H27_ORYSJ Zinc finger CCCH domain-containing protein 27 OS=Oryza sativa subsp. japonica GN=Os04g0394300 PE=2 SV=2//2.31351e-102
Remarks: ‘#N/A’ means that the ‘Loc_ID’ Could not be retrieved by bidirectional blasting between India rice gene sequence files and Japanese rice gene sequence files. ‘Inf’ indicates that the value was Positive infinity, and the ‘#NAME?’ indicates that the value was negative infinity.

## Sheet: Table S2
Table S2. A total of 5652 differentially expressed genes from Y58S under cold treatment.
Gene_ID	Loc_ID	Readcount_TP_AR	Readcount_CP_AR	Log2FoldChange	Pval	Padj	Blast Swiss Prot
BGIOSGA000005	LOC_Os01g74540	360.728	174.931	1.0441	0.00037926	0.0042651	sp|Q9FJ10|GAT16_ARATH GATA transcription factor 16 OS=Arabidopsis thaliana GN=GATA16 PE=2 SV=1//2.25278e-06
BGIOSGA000008	LOC_Os01g74480	15.761	144.561	-3.1972	1.72e-12	8.69e-11	sp|P07730|GLUA2_ORYSJ Glutelin type-A 2 OS=Oryza sativa subsp. japonica GN=GLUA2 PE=1 SV=1//7.35057e-23
BGIOSGA000010	LOC_Os01g74450	18.8378	132.584	-2.8152	0.0004712	0.0051377	sp|Q94CS9|TIP12_ORYSJ Probable aquaporin TIP1-2 OS=Oryza sativa subsp. japonica GN=TIP1-2 PE=2 SV=1//1.16766e-19
BGIOSGA000032	LOC_Os01g73840	413.796	230.636	0.8433	0.0032989	0.026535	-//-
BGIOSGA000035	LOC_Os01g73790	3151.11	1807.66	0.80174	0.00072909	0.0074566	sp|A4SQW9|ARNA_AERS4 Bifunctional polymyxin resistance protein ArnA OS=Aeromonas salmonicida (strain A449) GN=arnA PE=3 SV=1//1.02824e-14
BGIOSGA000060	LOC_Os01g73160	2171.21	1241.5	0.80641	0.000715	0.0073376	sp|Q9AYP4|RS10_ORYSJ 40S ribosomal protein S10 OS=Oryza sativa subsp. japonica GN=RPS10 PE=2 SV=2//2.00233e-45
BGIOSGA000091	LOC_Os01g72470	17.6289	146.155	-3.0515	1.12e-08	3.45e-07	-//-
BGIOSGA000101	LOC_Os01g72270	144.439	721.927	-2.3214	0.0033926	0.027184	sp|P98188|C94A2_VICSA Cytochrome P450 94A2 OS=Vicia sativa GN=CYP94A2 PE=2 SV=1//4.18793e-07
BGIOSGA000108	LOC_Os01g72110	0	57.2841	#NAME?	0.0058432	0.042525	-//-
BGIOSGA000124	LOC_Os01g71800	6.26962	422.478	-6.0744	2.72e-45	1.35e-42	sp|Q9FZI8|LCAT1_ARATH Lecithin-cholesterol acyltransferase-like 1 OS=Arabidopsis thaliana GN=LCAT1 PE=2 SV=1//1.92915e-16
BGIOSGA000130	LOC_Os01g71690	302.028	115.42	1.3878	9.43e-06	0.00016026	sp|Q8RY99|RECAM_ARATH DNA repair protein recA homolog 2, mitochondrial OS=Arabidopsis thaliana GN=At3g10140 PE=2 SV=1//8.64729e-09
BGIOSGA000145	LOC_Os01g71256	220.588	53.4836	2.0442	1.66e-08	4.98e-07	sp|A0JNA8|PAXI1_BOVIN PAX-interacting protein 1 OS=Bos taurus GN=PAXIP1 PE=2 SV=1//9.96679e-14
BGIOSGA000148	LOC_Os01g71210	37.1906	102.976	-1.4693	0.0012589	0.011811	-//-
BGIOSGA000153	LOC_Os01g71094	30.0377	84.6026	-1.4939	0.001321	0.012292	sp|Q8RVH5|7SBG2_SOYBN Basic 7S globulin 2 OS=Glycine max PE=1 SV=1//4.27521e-46
BGIOSGA000167	LOC_Os01g70950	749.091	1260.55	-0.75085	0.0023984	0.020321	sp|Q8TB22|SPT20_HUMAN Spermatogenesis-associated protein 20 OS=Homo sapiens GN=SPATA20 PE=2 SV=3//1.58589e-06
BGIOSGA000172	LOC_Os01g70860	55.0727	10.3001	2.4187	0.00013195	0.0016851	sp|Q0JG98|PIR7A_ORYSJ Probable esterase PIR7A OS=Oryza sativa subsp. japonica GN=PIR7A PE=2 SV=2//1.32223e-23
BGIOSGA000181	LOC_Os01g70710	121.787	235.633	-0.95218	0.0028215	0.02328	-//-
BGIOSGA000184	LOC_Os01g70660	26.5338	1787.88	-6.0743	9.45e-35	2.96e-32	sp|Q5JMH0|HAK6_ORYSJ Potassium transporter 6 OS=Oryza sativa subsp. japonica GN=HAK6 PE=2 SV=1//1.09461e-28
BGIOSGA000193	LOC_Os01g70560	783.689	115.425	2.7633	1.49e-21	2.13e-19	-//-
BGIOSGA000196	LOC_Os01g70500	118.175	1945.55	-4.0412	3.76e-36	1.28e-33	-//-
BGIOSGA000228	LOC_Os01g69920	3589.45	6851.43	-0.93264	5.27e-05	0.00074417	sp|Q9C5U1|AHK3_ARATH Histidine kinase 3 OS=Arabidopsis thaliana GN=AHK3 PE=1 SV=1//6.00468e-08
BGIOSGA000230	LOC_Os01g69290	1259.93	668.424	0.91451	0.00018743	0.0022956	-//-
BGIOSGA000239	LOC_Os01g69030	833.39	1942.52	-1.2209	0.0012029	0.011361	sp|Q0JGK4|SPSA1_ORYSJ Probable sucrose-phosphate synthase 1 OS=Oryza sativa subsp. japonica GN=SPS1 PE=2 SV=2//2.16248e-11
BGIOSGA000243	LOC_Os01g68950	3912.19	2533.93	0.6266	0.0069836	0.049246	sp|P55857|SUMO1_ORYSJ Small ubiquitin-related modifier 1 OS=Oryza sativa subsp. japonica GN=SUMO1 PE=1 SV=1//1.12937e-18
BGIOSGA000263	LOC_Os01g68680	452.702	791.937	-0.80683	0.0019917	0.017378	sp|Q9M8Y0|SEC_ARATH Probable UDP-N-acetylglucosamine--peptide N-acetylglucosaminyltransferase SEC OS=Arabidopsis thaliana GN=SEC PE=2 SV=1//4.16461e-07
BGIOSGA000267	LOC_Os01g68610	106.33	40.5972	1.3891	0.00088213	0.0087493	sp|Q9LS72|PP261_ARATH Pentatricopeptide repeat-containing protein At3g29230 OS=Arabidopsis thaliana GN=PCMP-E27 PE=2 SV=1//7.95123e-128
BGIOSGA000269	LOC_Os01g68560	8.96281	172.656	-4.2678	2.73e-19	3.1e-17	sp|Q9C6V3|AGL86_ARATH Agamous-like MADS-box protein AGL86 OS=Arabidopsis thaliana GN=AGL86 PE=1 SV=1//8.90152e-15
BGIOSGA000284	LOC_Os01g68210	2.66421	468.11	-7.457	5.14e-26	9.69e-24	-//-
BGIOSGA000306	LOC_Os01g67740	2000.22	402.865	2.3118	2.02e-19	2.32e-17	sp|Q9C5Y4|SMC21_ARATH Structural maintenance of chromosomes protein 2-1 OS=Arabidopsis thaliana GN=SMC2-1 PE=2 SV=2//1.0229e-06
BGIOSGA000321	LOC_Os01g67314	0	37.8023	#NAME?	9.23e-05	0.0012307	-//-
BGIOSGA000326	LOC_Os01g67240	2574.58	1427.2	0.85115	0.0051753	0.038409	sp|Q8S0F0|FH1_ORYSJ Formin-like protein 1 OS=Oryza sativa subsp. japonica GN=FH1 PE=2 SV=1//7.90529e-33
BGIOSGA000329	LOC_Os01g67160	1256.87	448.148	1.4878	4.74e-09	1.56e-07	sp|Q8L4P8|CKB11_ORYSJ Cyclin-dependent kinase B1-1 OS=Oryza sativa subsp. japonica GN=CDKB1-1 PE=2 SV=1//2.85441e-11
BGIOSGA000332	LOC_Os01g67110	968.954	167.3	2.534	8.34e-20	9.98e-18	-//-
BGIOSGA000335	LOC_Os01g66990	23.3265	1.69155	3.7856	0.0007383	0.0075345	-//-
BGIOSGA000336	LOC_Os01g66990	0	14.0477	#NAME?	0.00081836	0.0082256	-//-
BGIOSGA000338	LOC_Os01g66970	497.538	1864.19	-1.9057	2.81e-14	1.79e-12	-//-
BGIOSGA000341	LOC_Os01g66910	0.441619	118.414	-8.0668	1.18e-07	3.02e-06	-//-
BGIOSGA000355	LOC_Os01g66570	78.3054	894.335	-3.5136	2.39e-32	6.78e-30	sp|Q9LX85|ZAT8_ARATH Zinc finger protein ZAT8 OS=Arabidopsis thaliana GN=ZAT8 PE=2 SV=1//1.68271e-06
BGIOSGA000363	LOC_Os01g66330	2574.53	15243	-2.5658	1.76e-10	6.96e-09	sp|B0V4T7|CLPX_ACIBY ATP-dependent Clp protease ATP-binding subunit ClpX OS=Acinetobacter baumannii (strain AYE) GN=clpX PE=3 SV=1//4.99365e-23
BGIOSGA000367	LOC_Os01g66260	12.4958	510.301	-5.3518	7.03e-09	2.24e-07	-//-
BGIOSGA000374	LOC_Os01g66120	2634.11	7019.02	-1.414	1.51e-09	5.27e-08	sp|Q7F2L3|NAC48_ORYSJ NAC domain-containing protein 48 OS=Oryza sativa subsp. japonica GN=NAC48 PE=2 SV=1//6.14977e-30
BGIOSGA000382	LOC_Os01g65920	1013.28	1766.04	-0.80148	0.00079346	0.0080057	sp|Q9LPL4|SKP2A_ARATH F-box protein SKP2A OS=Arabidopsis thaliana GN=SKP2A PE=1 SV=1//8.26243e-14
BGIOSGA000384	LOC_Os01g65860	42.4107	173.526	-2.0327	1.18e-07	3.02e-06	sp|Q9SA65|CAP4_ARATH Putative clathrin assembly protein At1g03050 OS=Arabidopsis thaliana GN=At1g03050 PE=2 SV=1//3.92293e-95
BGIOSGA000385	LOC_Os01g65850	816.501	211.879	1.9462	1.05e-10	4.29e-09	sp|Q9S775|PKL_ARATH CHD3-type chromatin-remodeling factor PICKLE OS=Arabidopsis thaliana GN=PKL PE=1 SV=1//3.83048e-12
BGIOSGA000393	LOC_Os01g65680	13.7337	46.348	-1.7548	0.0051996	0.038561	sp|Q949R4|DIOXL_ARATH 4,5-DOPA dioxygenase extradiol-like protein OS=Arabidopsis thaliana GN=At4g15093 PE=2 SV=1//2.15287e-20
BGIOSGA000400	LOC_Os01g65510	163.661	609.815	-1.8977	7.59e-05	0.0010347	sp|Q9FLS0|FB253_ARATH F-box protein At5g07610 OS=Arabidopsis thaliana GN=At5g07610 PE=2 SV=1//4.3397e-13
BGIOSGA000402	LOC_Os01g65450	2070.47	1021.25	1.0196	2.83e-05	0.000429	sp|Q8W3M6|UBCP_ARATH Ubiquitin-like domain-containing CTD phosphatase OS=Arabidopsis thaliana GN=At4g06599 PE=2 SV=1//3.50776e-16
BGIOSGA000403	LOC_Os01g65420	169.121	20.0071	3.0795	1.02e-12	5.31e-11	-//-
BGIOSGA000408	LOC_Os01g65300	0	12.8714	#NAME?	0.0014874	0.013596	-//-
BGIOSGA000409	LOC_Os06g50499	67.3008	0	Inf	9.25e-14	5.54e-12	-//-
BGIOSGA000420	LOC_Os01g64980	178.467	320.362	-0.84405	0.0047886	0.035949	sp|Q5N941|POLLU_ORYSJ Probable ion channel POLLUX OS=Oryza sativa subsp. japonica GN=Os01g0870100 PE=2 SV=1//6.35974e-08
BGIOSGA000423	LOC_Os01g64900	1069.65	251.013	2.0913	5.41e-15	3.73e-13	-//-
BGIOSGA000426	LOC_Os01g64820	1975.6	550.95	1.8423	2.1e-13	1.2e-11	sp|O48653|DPOLA_ORYSJ DNA polymerase alpha catalytic subunit OS=Oryza sativa subsp. japonica GN=Os01g0868300 PE=2 SV=2//1.13475e-12
BGIOSGA000430	LOC_Os01g64730	256.83	522.269	-1.024	0.00022636	0.002713	sp|P42777|GBF4_ARATH G-box-binding factor 4 OS=Arabidopsis thaliana GN=GBF4 PE=1 SV=1//2.92471e-15
BGIOSGA000435	LOC_Os01g64570	112.173	47.0769	1.2526	0.0022848	0.019495	sp|Q84TG3|PUB23_ARATH E3 ubiquitin-protein ligase PUB23 OS=Arabidopsis thaliana GN=PUB23 PE=1 SV=1//2.5611e-89
BGIOSGA000438	LOC_Os01g64520	1429.98	2670.3	-0.901	0.0020826	0.018037	sp|P04670|URIC1_SOYBN Uricase-2 isozyme 1 OS=Glycine max PE=1 SV=2//2.5209e-08
BGIOSGA000439	LOC_Os01g64490	463.279	1318.41	-1.5088	2.35e-09	8.05e-08	sp|Q94CU5|NEK5_ORYSJ Serine/threonine-protein kinase Nek5 OS=Oryza sativa subsp. japonica GN=NEK5 PE=2 SV=1//3.80656e-06
BGIOSGA000442	LOC_Os01g64430	186.96	79.7366	1.2294	0.00041362	0.0046033	-//-
BGIOSGA000458	LOC_Os01g63880	120.049	43.9175	1.4508	0.00044059	0.0048505	-//-
BGIOSGA000460	LOC_Os01g63854	199.44	495.066	-1.3117	0.0036738	0.029039	sp|F4HW02|GAT1_ARATH GABA transporter 1 OS=Arabidopsis thaliana GN=GAT1 PE=1 SV=1//2.76036e-39
BGIOSGA000465	LOC_Os01g63780	846.002	513.603	0.72001	0.0044858	0.034165	-//-
BGIOSGA000466	LOC_Os01g63690	1926.95	5569.69	-1.5313	8.66e-11	3.57e-09	sp|O04203|HSPR2_ARATH Nematode resistance protein-like HSPRO2 OS=Arabidopsis thaliana GN=HSPRO2 PE=1 SV=1//3.05045e-105
BGIOSGA000482	LOC_Os01g47080	4002.3	7152.61	-0.83764	0.00031517	0.0036149	sp|Q9FLW9|PKP2_ARATH Plastidial pyruvate kinase 2 OS=Arabidopsis thaliana GN=PKP2 PE=1 SV=1//1.50374e-07
BGIOSGA000491	LOC_Os01g62945	6.74022	44.0683	-2.7089	0.00011436	0.0014916	-//-
BGIOSGA000499	LOC_Os01g62640	10.2877	112.985	-3.4571	1.9e-11	8.41e-10	sp|P0CH30|RING1_GOSHI E3 ubiquitin-protein ligase RING1 OS=Gossypium hirsutum GN=RING1 PE=2 SV=1//1.25011e-11
BGIOSGA000500	LOC_Os01g62630	2802	1683.96	0.7346	0.006179	0.044494	sp|Q9LZL3|PCS1L_ARATH Aspartic proteinase PCS1 OS=Arabidopsis thaliana GN=PCS1 PE=2 SV=1//2.54944e-134
BGIOSGA000504	LOC_Os01g62550	2.25157	38.2547	-4.0866	3.54e-06	6.65e-05	-//-
BGIOSGA000507	LOC_Os01g62500	2096.88	1243.77	0.75352	0.0015422	0.013996	sp|Q8S2A7|FTSH3_ORYSJ ATP-dependent zinc metalloprotease FTSH 3, mitochondrial OS=Oryza sativa subsp. japonica GN=FTSH3 PE=3 SV=1//1.14459e-33
BGIOSGA000511	LOC_Os01g62350	2657.13	1284	1.0492	0.0037235	0.02935	sp|O80929|RL361_ARATH 60S ribosomal protein L36-1 OS=Arabidopsis thaliana GN=RPL36A PE=2 SV=1//8.41204e-10
BGIOSGA000515	LOC_Os01g62380	423.157	107.92	1.9712	1.11e-10	4.51e-09	sp|Q9SNC3|FLA4_ARATH Fasciclin-like arabinogalactan protein 4 OS=Arabidopsis thaliana GN=FLA4 PE=1 SV=1//5.62919e-102
BGIOSGA000520	LOC_Os01g62230	4500.65	1835.47	1.294	5.18e-08	1.42e-06	sp|Q943L2|H2B11_ORYSJ Histone H2B.11 OS=Oryza sativa subsp. japonica GN=H2B.11 PE=3 SV=1//7.54404e-61
BGIOSGA000522	LOC_Os01g62160	257.953	139.258	0.88935	0.0047308	0.035609	sp|B0BN95|HARB1_RAT Putative nuclease HARBI1 OS=Rattus norvegicus GN=Harbi1 PE=2 SV=1//1.37412e-25
BGIOSGA000527	LOC_Os01g62070	955.212	2190.13	-1.1971	7.79e-07	1.68e-05	sp|Q5NA18|MTP5_ORYSJ Metal tolerance protein 5 OS=Oryza sativa subsp. japonica GN=MTP5 PE=2 SV=1//2.26633e-06
BGIOSGA000539	LOC_Os01g61814	10944.2	6426.48	0.76806	0.00079795	0.0080448	sp|P46297|RS23_FRAAN 40S ribosomal protein S23 OS=Fragaria ananassa GN=RPS23 PE=2 SV=1//7.81478e-19
BGIOSGA000542	LOC_Os01g61760	351.889	122.488	1.5225	7.79e-07	1.68e-05	sp|Q9LSS5|ICR3_ARATH Interactor of constitutive active ROPs 3 OS=Arabidopsis thaliana GN=ICR3 PE=2 SV=1//6.08399e-13
BGIOSGA000546	LOC_Os01g61690	238.29	112.61	1.0814	0.00069047	0.0071221	sp|Q9SFB5|SCP27_ARATH Serine carboxypeptidase-like 27 OS=Arabidopsis thaliana GN=SCPL27 PE=2 SV=1//1.75199e-16
BGIOSGA000553	LOC_Os01g61440	170.937	466.697	-1.449	4.65e-07	1.05e-05	-//-
BGIOSGA000561	LOC_Os01g61170	567.46	252.257	1.1696	2.25e-05	0.00034857	sp|Q9LYN0|PR1B1_ARATH PRA1 family protein B1 OS=Arabidopsis thaliana GN=PRA1B1 PE=1 SV=1//5.46013e-57
BGIOSGA000562	LOC_Os01g61150	803.564	342.012	1.2324	8.47e-06	0.00014557	sp|B9DFS6|SNX2B_ARATH Sorting nexin 2B OS=Arabidopsis thaliana GN=SNX2B PE=1 SV=1//2.5438e-09
BGIOSGA000566	LOC_Os01g61044	422.678	1534.39	-1.86	6e-06	0.00010661	sp|Q9JHZ9|S38A3_RAT Sodium-coupled neutral amino acid transporter 3 OS=Rattus norvegicus GN=Slc38a3 PE=2 SV=1//1.83892e-06
BGIOSGA000576	LOC_Os01g60740	5001.64	1203.07	2.0557	2.32e-17	2.09e-15	sp|A0AT32|NLTP6_LENCU Non-specific lipid-transfer protein 6 OS=Lens culinaris PE=1 SV=1//1.91935e-21
BGIOSGA000577	LOC_Os01g60730	83.6849	392.983	-2.2314	7.98e-13	4.22e-11	sp|Q9SG96|ATL72_ARATH RING-H2 finger protein ATL72 OS=Arabidopsis thaliana GN=ATL72 PE=2 SV=1//1.96151e-24
BGIOSGA000591	LOC_Os01g60280	893.973	1460.12	-0.70779	0.0037962	0.029829	sp|C0LGD7|Y1684_ARATH Probable LRR receptor-like serine/threonine-protein kinase At1g06840 OS=Arabidopsis thaliana GN=At1g06840 PE=1 SV=2//1.20216e-07
BGIOSGA000595	LOC_Os01g60110	628.202	218.901	1.5209	1.04e-06	2.19e-05	sp|Q8NE86|MCU_HUMAN Calcium uniporter protein, mitochondrial OS=Homo sapiens GN=MCU PE=1 SV=1//7.64817e-15
BGIOSGA000615	LOC_Os01g59730	57.9108	11.4035	2.3444	0.00013425	0.0017106	sp|O48558|RL30_MAIZE 60S ribosomal protein L30 OS=Zea mays GN=RPL30 PE=3 SV=1//1.79326e-14
BGIOSGA000625	LOC_Os01g59340	63.3262	199.731	-1.6572	2.77e-06	5.32e-05	sp|Q7XA39|RGA4_SOLBU Putative disease resistance protein RGA4 OS=Solanum bulbocastanum GN=RGA4 PE=2 SV=1//2.53133e-172
BGIOSGA000626	LOC_Os01g59320	104.709	256.462	-1.2924	4.88e-05	0.00069496	-//-
BGIOSGA000628	LOC_Os01g59180	1136.02	2986.41	-1.3944	8.37e-09	2.64e-07	sp|Q6NLB1|FB118_ARATH F-box protein At2g26850 OS=Arabidopsis thaliana GN=At2g26850 PE=2 SV=1//1.62935e-47
BGIOSGA000635	LOC_Os01g58910	26.295	129.842	-2.3039	8.61e-08	2.26e-06	sp|Q6J163|5NG4_PINTA Auxin-induced protein 5NG4 OS=Pinus taeda PE=2 SV=1//6.14995e-11
BGIOSGA000639	LOC_Os01g58860	0.883239	26.6225	-4.9137	0.0062644	0.045013	sp|Q5VQY3|PIN5_ORYSJ Probable auxin efflux carrier component 5 OS=Oryza sativa subsp. japonica GN=PIN5 PE=2 SV=1//1.28829e-07
BGIOSGA000658	LOC_Os01g58150	108.387	339.328	-1.6465	1.23e-07	3.12e-06	-//-
BGIOSGA000677	LOC_Os01g57730	346.842	139.097	1.3182	1.08e-05	0.00018012	sp|P37834|PER1_ORYSJ Peroxidase 1 OS=Oryza sativa subsp. japonica GN=PRX74 PE=2 SV=2//4.03327e-08
BGIOSGA000679	LOC_Os01g57720	1193.2	2084.22	-0.80467	0.00077216	0.0078278	-//-
BGIOSGA000682	LOC_Os01g57690	179.944	51.126	1.8154	1.27e-06	2.63e-05	sp|P80728|MAVI_CUCPE Mavicyanin OS=Cucurbita pepo PE=1 SV=1//6.69764e-13
BGIOSGA000684	LOC_Os01g57650	510.989	307.081	0.73468	0.0051952	0.038536	-//-
BGIOSGA000687	LOC_Os01g57560	178.497	49.7261	1.8438	9.3e-07	1.98e-05	sp|O81905|SD18_ARATH Receptor-like serine/threonine-protein kinase SD1-8 OS=Arabidopsis thaliana GN=SD18 PE=1 SV=1//2.72987e-07
BGIOSGA000692	LOC_Os01g57440	393.061	224.584	0.8075	0.0044616	0.034021	sp|Q4KLY6|DCR1B_RAT 5&apos; exonuclease Apollo OS=Rattus norvegicus GN=Dclre1b PE=2 SV=2//6.56387e-16
BGIOSGA000699	LOC_Os01g57350	370.711	754.914	-1.026	8.53e-05	0.001147	sp|Q9NRA0|SPHK2_HUMAN Sphingosine kinase 2 OS=Homo sapiens GN=SPHK2 PE=1 SV=2//5.49626e-15
BGIOSGA000704	LOC_Os01g57150	144.527	55.8362	1.3721	0.00048825	0.0052946	-//-
BGIOSGA000724	LOC_Os01g56810	665.399	1884.1	-1.5016	1.31e-09	4.62e-08	sp|Q5ZAY9|CKX5_ORYSJ Cytokinin dehydrogenase 5 OS=Oryza sativa subsp. japonica GN=CKX5 PE=2 SV=1//9.98945e-08
BGIOSGA000726	LOC_Os01g56780	663.958	339.207	0.96892	0.00027302	0.0031932	-//-
BGIOSGA000731	LOC_Os01g56620	395.087	192.512	1.0372	0.00031623	0.003626	sp|Q96PZ0|PUS7_HUMAN Pseudouridylate synthase 7 homolog OS=Homo sapiens GN=PUS7 PE=1 SV=2//1.40242e-08
BGIOSGA000736	LOC_Os01g56530	18.8813	8901.66	-8.881	8.29e-146	4.71e-142	sp|Q9SRV3|LBD20_ARATH LOB domain-containing protein 20 OS=Arabidopsis thaliana GN=LBD20 PE=2 SV=1//2.60518e-22
BGIOSGA000746	LOC_Os01g56360	200.686	65.3974	1.6176	5.38e-06	9.68e-05	sp|Q93ZR6|WSD1_ARATH O-acyltransferase WSD1 OS=Arabidopsis thaliana GN=WSD1 PE=2 SV=1//4.38851e-32
BGIOSGA000748	LOC_Os01g56220	106.2	46.4937	1.1917	0.0046883	0.035383	-//-
BGIOSGA000756	LOC_Os01g56030	59.511	7.72383	2.9458	0.00052468	0.0056158	sp|Q8L3R2|CML41_ARATH Probable calcium-binding protein CML41 OS=Arabidopsis thaliana GN=CML41 PE=2 SV=2//1.18102e-13
BGIOSGA000757	LOC_Os01g56020	166.891	59.9583	1.4769	7.92e-05	0.001074	-//-
BGIOSGA000759	LOC_Os01g55974	100.517	37.9581	1.405	0.0013284	0.012355	sp|Q9VWA2|DCTD_DROME Probable deoxycytidylate deaminase OS=Drosophila melanogaster GN=CG6951 PE=2 SV=1//2.82424e-09
BGIOSGA000761	LOC_Os01g56020	212.009	67.6871	1.6472	3.72e-06	6.96e-05	-//-
BGIOSGA000763	LOC_Os01g55890	723.179	353.265	1.0336	9.59e-05	0.0012714	-//-
BGIOSGA000766	LOC_Os01g55830	7106.81	4434.46	0.68044	0.0029584	0.024207	sp|O82451|GSTF2_ORYSJ Probable glutathione S-transferase GSTF2 OS=Oryza sativa subsp. japonica GN=GSTF2 PE=1 SV=3//2.65244e-97
BGIOSGA000772	LOC_Os01g55730	1064.38	668.303	0.67143	0.0067529	0.047925	-//-
BGIOSGA000776	LOC_Os01g55650	668.258	1361.84	-1.0271	3.6e-05	0.00053146	sp|Q9LZA6|SDP1_ARATH Triacylglycerol lipase SDP1 OS=Arabidopsis thaliana GN=SDP1 PE=1 SV=1//7.44735e-21
BGIOSGA000779	LOC_Os01g55600	436.357	3185.06	-2.8677	2.92e-17	2.58e-15	sp|Q9M817|PTR6_ARATH Probable peptide transporter At1g52190 OS=Arabidopsis thaliana GN=At1g52190 PE=1 SV=1//2.97769e-12
BGIOSGA000781	LOC_Os01g55560	205.168	39.2802	2.3849	3.07e-10	1.18e-08	sp|Q5JMF2|ABIL5_ORYSJ Probable protein ABIL5 OS=Oryza sativa subsp. japonica GN=Os01g0760900 PE=2 SV=1//6.15872e-07
BGIOSGA000790	LOC_Os01g55370	1435.37	2567.18	-0.83876	0.00037146	0.004188	-//-
BGIOSGA000798	LOC_Os01g55280	831.89	450.631	0.88445	0.0011701	0.011102	sp|Q8LE98|ICR1_ARATH Interactor of constitutive active ROPs 1 OS=Arabidopsis thaliana GN=ICR1 PE=1 SV=1//1.06922e-14
BGIOSGA000799	LOC_Os01g55270	1074.33	572.634	0.90775	0.00033522	0.003825	sp|Q6AYK6|CYBP_RAT Calcyclin-binding protein OS=Rattus norvegicus GN=Cacybp PE=1 SV=1//1.15601e-06
BGIOSGA000808	LOC_Os01g55060	0	173.722	#NAME?	1.64e-07	4.1e-06	-//-
BGIOSGA000819	LOC_Os01g54870	5251.7	2685.67	0.9675	3.6e-05	0.00053162	sp|Q943F3|RL18A_ORYSJ 60S ribosomal protein L18a OS=Oryza sativa subsp. japonica GN=RPL18A PE=2 SV=1//1.05993e-20
BGIOSGA000820	LOC_Os01g54860	624.406	1073.38	-0.7816	0.0017686	0.0157	sp|Q9SHJ8|HIBC8_ARATH 3-hydroxyisobutyryl-CoA hydrolase-like protein 5 OS=Arabidopsis thaliana GN=At1g06550 PE=2 SV=2//3.2107e-12
BGIOSGA000824	LOC_Os01g54670	7.16735	32.3682	-2.1751	0.0047023	0.035469	sp|Q5R9S1|CCD25_PONAB Coiled-coil domain-containing protein 25 OS=Pongo abelii GN=CCDC25 PE=2 SV=2//2.26518e-06
BGIOSGA000825	LOC_Os01g54630	41.2231	6.32885	2.7034	0.00034803	0.0039497	sp|C0LGS2|Y4361_ARATH Probable LRR receptor-like serine/threonine-protein kinase At4g36180 OS=Arabidopsis thaliana GN=At4g36180 PE=1 SV=1//1.22517e-06
BGIOSGA000826	LOC_Os01g54600	1413.55	2988.66	-1.0802	0.0011566	0.010993	sp|Q9LP56|WRK65_ARATH Probable WRKY transcription factor 65 OS=Arabidopsis thaliana GN=WRKY65 PE=2 SV=1//3.71602e-13
BGIOSGA000827	LOC_Os01g54560	4287.2	6645.23	-0.63228	0.0070109	0.049403	sp|Q9LMI0|TPS7_ARATH Probable alpha,alpha-trehalose-phosphate synthase [UDP-forming] 7 OS=Arabidopsis thaliana GN=TPS7 PE=1 SV=1//5.15794e-26
BGIOSGA000833	LOC_Os01g54420	842.223	160.529	2.3914	1.71e-17	1.57e-15	sp|F4HPR5|DRP5A_ARATH Dynamin-related protein 5A OS=Arabidopsis thaliana GN=DRP5A PE=2 SV=1//4.05283e-11
BGIOSGA000835	LOC_Os01g54380	260.32	117.476	1.1479	0.00030677	0.0035329	sp|Q9ZUY1|PP173_ARATH Pentatricopeptide repeat-containing protein At2g27800, mitochondrial OS=Arabidopsis thaliana GN=At2g27800 PE=2 SV=2//7.14528e-50
BGIOSGA000856	LOC_Os01g53730	706.746	3104.94	-2.1353	2.54e-09	8.66e-08	-//-
BGIOSGA000869	LOC_Os01g53090	6.31309	50.3821	-2.9965	0.00043962	0.0048412	sp|P16273|PRPX_HORVU Pathogen-related protein OS=Hordeum vulgare PE=2 SV=2//1.74279e-14
BGIOSGA000870	LOC_Os01g53090	18.7509	77.1754	-2.0412	6.62e-05	0.00091542	sp|P16273|PRPX_HORVU Pathogen-related protein OS=Hordeum vulgare PE=2 SV=2//5.79681e-14
BGIOSGA000878	LOC_Os01g52900	25.6505	2.72206	3.2362	0.0013063	0.012178	sp|Q8NXH0|CSD_STAAW Probable cysteine desulfurase OS=Staphylococcus aureus (strain MW2) GN=csd PE=3 SV=1//4.09691e-15
BGIOSGA000884	LOC_Os01g52780	295.114	134.1	1.138	0.00020921	0.0025303	-//-
BGIOSGA000888	LOC_Os01g52730	170.264	323.41	-0.92559	0.0016198	0.014575	-//-
BGIOSGA000890	LOC_Os01g52700	7.13837	92.0928	-3.6894	1.22e-10	4.93e-09	-//-
BGIOSGA000892	LOC_Os01g52680	190.956	66.5737	1.5202	2.09e-05	0.00032695	sp|Q8S151|MAD32_ORYSJ MADS-box transcription factor 32 OS=Oryza sativa subsp. japonica GN=MADS32 PE=2 SV=1//4.51913e-26
BGIOSGA000897	LOC_Os01g52490	1639.26	754.198	1.12	4.19e-06	7.74e-05	sp|Q8LC83|RS242_ARATH 40S ribosomal protein S24-2 OS=Arabidopsis thaliana GN=RPS24B PE=2 SV=2//1.33894e-08
BGIOSGA000899	LOC_Os01g52390	4407.25	2280.55	0.9505	4.57e-05	0.00065722	-//-
BGIOSGA000901	LOC_Os01g52230	285.377	92.6759	1.6226	3.9e-07	9.06e-06	sp|Q67YC0|PPSP1_ARATH Inorganic pyrophosphatase 1 OS=Arabidopsis thaliana GN=PS2 PE=1 SV=1//1.31676e-101
BGIOSGA000903	LOC_Os01g52200	2.23708	591.41	-8.0464	0.00023643	0.00282	-//-
BGIOSGA000911	LOC_Os01g51920	908.488	2307.15	-1.3446	2.99e-08	8.64e-07	sp|A7SK27|EKI_NEMVE Probable ethanolamine kinase OS=Nematostella vectensis GN=etnk PE=3 SV=1//1.34583e-09
BGIOSGA000912	LOC_Os01g51850	227.249	108.513	1.0664	0.0037049	0.029226	-//-
BGIOSGA000913	LOC_Os01g51840	526.815	950.121	-0.85081	0.00068598	0.0070813	sp|Q8L4D8|IQD31_ARATH Protein IQ-DOMAIN 31 OS=Arabidopsis thaliana GN=IQD31 PE=1 SV=1//2.78005e-37
BGIOSGA000917	LOC_Os01g51770	11885.2	2969.12	2.0011	0.001729	0.015404	sp|Q0JJV1|VDAC4_ORYSJ Mitochondrial outer membrane protein porin 4 OS=Oryza sativa subsp. japonica GN=VDAC4 PE=3 SV=3//2.40755e-20
BGIOSGA000925	LOC_Os01g51540	894.194	1938.53	-1.1163	4.7e-06	8.58e-05	sp|Q2NUD2|CDD_SODGM Cytidine deaminase OS=Sodalis glossinidius (strain morsitans) GN=cdd PE=3 SV=1//4.03685e-33
BGIOSGA000928	LOC_Os01g51500	0.456111	164.357	-8.4932	0.001316	0.012248	-//-
BGIOSGA000929	LOC_Os01g51490	0.441619	83.6929	-7.5662	0.00013801	0.0017535	-//-
BGIOSGA000931	LOC_Os01g51450	0.883239	166.865	-7.5617	0.00034401	0.0039141	-//-
BGIOSGA000932	LOC_Os01g51360	744.098	1776.01	-1.2551	0.0028405	0.023402	sp|B8A8C9|PLA5_ORYSI Phospholipase A1-II 5 OS=Oryza sativa subsp. indica GN=OsI_03470 PE=3 SV=1//0
BGIOSGA000933	LOC_Os01g51330	22.7979	156.688	-2.7809	6.61e-11	2.76e-09	-//-
BGIOSGA000942	LOC_Os01g51040	474.732	261.813	0.85858	0.001927	0.016884	sp|Q0JJZ6|CACLC_ORYSJ Anoctamin-like protein Os01g0706700 OS=Oryza sativa subsp. japonica GN=Os01g0706700 PE=2 SV=1//2.09387e-17
BGIOSGA000955	LOC_Os01g50610	160.897	41.492	1.9552	7.85e-07	1.69e-05	sp|Q9SBK6|JMT_BRARP Jasmonate O-methyltransferase OS=Brassica rapa subsp. pekinensis GN=JMT PE=1 SV=1//1.06865e-07
BGIOSGA000957	LOC_Os01g50420	1004.02	1770.38	-0.81827	0.00061059	0.0064146	sp|Q54R82|MKKA_DICDI Mitogen-activated protein kinase kinase kinase A OS=Dictyostelium discoideum GN=mkkA PE=1 SV=2//4.0872e-47
BGIOSGA000958	LOC_Os01g50410	1910.44	3058.94	-0.67913	0.0034712	0.027695	sp|Q54R82|MKKA_DICDI Mitogen-activated protein kinase kinase kinase A OS=Dictyostelium discoideum GN=mkkA PE=1 SV=2//7.94023e-53
BGIOSGA000960	LOC_Os01g50330	17.4985	1204.1	-6.1046	1.89e-09	6.54e-08	sp|P94111|STS1_ARATH Strictosidine synthase 1 OS=Arabidopsis thaliana GN=SS1 PE=2 SV=2//7.12881e-48
BGIOSGA001013	LOC_Os01g48960	6841.12	12434	-0.86199	0.00018704	0.0022926	sp|Q0JKD0|GLT1_ORYSJ Glutamate synthase 1 [NADH], chloroplastic OS=Oryza sativa subsp. japonica GN=Os01g0681900 PE=2 SV=1//5.31835e-12
BGIOSGA001022	LOC_Os01g48770	7578.33	4361.06	0.7972	0.00056093	0.0059432	sp|Q5QM99|RL37A_ORYSJ 60S ribosomal protein L37a OS=Oryza sativa subsp. japonica GN=Os01g0679700 PE=1 SV=1//1.2977e-13
BGIOSGA001029	LOC_Os01g48446	362.183	690.06	-0.93	0.0004612	0.0050424	sp|Q52QH4|NAC68_ORYSJ NAC domain-containing protein 68 OS=Oryza sativa subsp. japonica GN=NAC68 PE=2 SV=1//1.0007e-13
BGIOSGA001031	LOC_Os01g48430	25.5491	706.764	-4.7899	5.29e-09	1.72e-07	-//-
BGIOSGA001041	LOC_Os01g48220	722.066	1472.9	-1.0285	3.09e-05	0.00046382	-//-
BGIOSGA001046	LOC_Os01g48060	1220.91	687.018	0.82954	0.00082161	0.008252	sp|Q0JKI9|ARFB_ORYSJ Auxin response factor 2 OS=Oryza sativa subsp. japonica GN=ARF2 PE=2 SV=1//1.45431e-45
BGIOSGA001055	LOC_Os01g47760	955.881	1885.54	-0.98008	5.2e-05	0.00073628	sp|Q5QLR2|GRXS5_ORYSJ Monothiol glutaredoxin-S5 OS=Oryza sativa subsp. japonica GN=GRXS5 PE=2 SV=1//1.48348e-70
BGIOSGA001057	LOC_Os01g47740	1304.63	3400.89	-1.3823	6.55e-09	2.1e-07	-//-
BGIOSGA001061	LOC_Os01g47670	197.334	399.161	-1.0163	0.00037571	0.0042288	-//-
BGIOSGA001062	LOC_Os01g47660	3229.58	1637.79	0.9796	3.4e-05	0.00050551	sp|Q943F3|RL18A_ORYSJ 60S ribosomal protein L18a OS=Oryza sativa subsp. japonica GN=RPL18A PE=2 SV=1//7.06199e-78
BGIOSGA001063	LOC_Os01g47635	31.8187	5.51702	2.5279	0.0021136	0.018261	-//-
BGIOSGA001081	LOC_Os01g47270	83.0694	959.778	-3.5303	4.51e-06	8.29e-05	-//-
BGIOSGA001082	LOC_Os01g47180	557.433	120.728	2.207	9.63e-14	5.75e-12	sp|Q84LH3|WEX_ARATH Werner Syndrome-like exonuclease OS=Arabidopsis thaliana GN=WEX PE=1 SV=1//1.90946e-23
BGIOSGA001084	LOC_Os01g47100	54.6311	623.383	-3.5123	1.21e-11	5.48e-10	sp|O09053|WRN_MOUSE Werner syndrome ATP-dependent helicase homolog OS=Mus musculus GN=Wrn PE=1 SV=3//3.12253e-13
BGIOSGA001097	LOC_Os01g46670	2.23708	201.528	-6.4932	1.05e-08	3.27e-07	-//-
BGIOSGA001098	LOC_Os01g46620	0	33.3158	#NAME?	0.0001905	0.0023295	-//-
BGIOSGA001100	LOC_Os01g46600	134.914	350.44	-1.3771	1.6e-05	0.00025682	-//-
BGIOSGA001103	LOC_Os01g46470	160.592	26.1122	2.6206	3.97e-10	1.5e-08	-//-
BGIOSGA001104	LOC_Os01g46510	0.883239	35.236	-5.3181	6.09e-07	1.35e-05	-//-
BGIOSGA001110	LOC_Os01g46350	65.1941	182.494	-1.485	4.18e-05	0.00060608	-//-
BGIOSGA001124	LOC_Os03g11900	34.7941	126.391	-1.861	8.32e-06	0.00014326	sp|Q94AZ2|STP13_ARATH Sugar transport protein 13 OS=Arabidopsis thaliana GN=STP13 PE=1 SV=2//1.0489e-130
BGIOSGA001129	LOC_Os01g45650	1.33935	139.019	-6.6976	2.06e-16	1.69e-14	-//-
BGIOSGA001141	LOC_Os01g45360	72.8176	148.08	-1.024	0.0053447	0.039475	sp|C5XEK4|CSPL7_SORBI CASP-like protein Sb03g029220 OS=Sorghum bicolor GN=Sb03g029220 PE=2 SV=1//7.06708e-19
BGIOSGA001144	LOC_Os01g45200	282.264	4754.9	-4.0743	1.4e-23	2.29e-21	-//-
BGIOSGA001162	LOC_Os01g44210	692.412	1107.72	-0.67789	0.0060186	0.04353	sp|Q9FWS4|RK31_ARATH 50S ribosomal protein L31, chloroplastic OS=Arabidopsis thaliana GN=RPL31 PE=1 SV=1//9.67725e-29
BGIOSGA001169	LOC_Os01g43910	961.397	2404.17	-1.3223	3.97e-08	1.12e-06	sp|Q5ZCI1|MPK10_ORYSJ Mitogen-activated protein kinase 10 OS=Oryza sativa subsp. japonica GN=MPK10 PE=2 SV=2//1.56267e-15
BGIOSGA001172	LOC_Os01g43710	395.052	1078.01	-1.4483	1.59e-08	4.81e-07	sp|Q05047|C72A1_CATRO Secologanin synthase OS=Catharanthus roseus GN=CYP72A1 PE=2 SV=1//2.7731e-10
BGIOSGA001175	LOC_Os01g43610	71.312	235.983	-1.7265	4.03e-07	9.33e-06	-//-
BGIOSGA001185	LOC_Os01g43380	2958.55	1723.83	0.77928	0.0010132	0.0098577	-//-
BGIOSGA001186	LOC_Os01g43350	1753.47	867.313	1.0156	0.00012307	0.0015845	sp|P25848|PHY1_CERPU Light-sensor Protein kinase OS=Ceratodon purpureus GN=PHY1 PE=3 SV=3//4.42517e-33
BGIOSGA001188	LOC_Os01g43320	144.977	376.64	-1.3774	2.73e-05	0.00041537	sp|Q8L4X4|GAT2_ARATH Probable GABA transporter 2 OS=Arabidopsis thaliana GN=At5g41800 PE=2 SV=1//3.81528e-06
BGIOSGA001199	LOC_Os01g43080	151.854	429.501	-1.5	2.86e-05	0.00043187	sp|A8K979|ERI2_HUMAN ERI1 exoribonuclease 2 OS=Homo sapiens GN=ERI2 PE=2 SV=2//2.46509e-43
BGIOSGA001222	LOC_Os01g42540	31.6814	224.195	-2.823	8.14e-07	1.75e-05	-//-
BGIOSGA001223	LOC_Os01g42510	214.572	95.6317	1.1659	0.00051246	0.0055031	-//-
BGIOSGA001228	LOC_Os01g42420	5.34291	52.7447	-3.3033	2.16e-06	4.24e-05	-//-
BGIOSGA001230	LOC_Os01g42400	33.2595	90.8386	-1.4495	0.0033511	0.026878	sp|O80397|M2K4_ARATH Mitogen-activated protein kinase kinase 4 OS=Arabidopsis thaliana GN=MKK4 PE=1 SV=1//1.06624e-42
BGIOSGA001233	LOC_Os01g42380	2189.17	9434.08	-2.1075	1.79e-18	1.82e-16	sp|A2WSH0|PDR3_ORYSI Pleiotropic drug resistance protein 3 OS=Oryza sativa subsp. indica GN=PDR3 PE=2 SV=1//7.40179e-08
BGIOSGA001234	LOC_Os01g42370	335.114	150.126	1.1585	9.7e-05	0.0012841	sp|Q0JLC5|PDR3_ORYSJ Pleiotropic drug resistance protein 3 OS=Oryza sativa subsp. japonica GN=PDR3 PE=2 SV=1//2.69888e-06
BGIOSGA001241	LOC_Os01g42294	3442.15	1029.69	1.7411	2.39e-10	9.3e-09	sp|O48788|Y2267_ARATH Probable inactive receptor kinase At2g26730 OS=Arabidopsis thaliana GN=At2g26730 PE=1 SV=1//3.37849e-43
BGIOSGA001254	LOC_Os01g42070	510.214	173.78	1.5538	0.00015505	0.0019389	sp|Q86Y91|KI18B_HUMAN Kinesin-like protein KIF18B OS=Homo sapiens GN=KIF18B PE=1 SV=3//1.67015e-27
BGIOSGA001274	LOC_Os01g41780	0	24.1291	#NAME?	4.04e-06	7.5e-05	sp|Q9FL28|FLS2_ARATH LRR receptor-like serine/threonine-protein kinase FLS2 OS=Arabidopsis thaliana GN=FLS2 PE=1 SV=1//3.94385e-19
BGIOSGA001281	LOC_Os01g41720	4.07602	159.28	-5.2883	2.07e-18	2.09e-16	-//-
BGIOSGA001282	LOC_Os01g41670	0	63.1756	#NAME?	1.95e-05	0.00030746	sp|A1XD97|TFP11_CANFA Tuftelin-interacting protein 11 OS=Canis familiaris GN=TFIP11 PE=2 SV=1//1.60909e-25
BGIOSGA001287	LOC_Os01g41530	582.498	178.849	1.7035	0.00024653	0.00293	sp|Q9FZ70|FDL1_ARATH F-box/FBD/LRR-repeat protein At1g13570 OS=Arabidopsis thaliana GN=At1g13570 PE=2 SV=1//4.62751e-09
BGIOSGA001292	LOC_Os01g41180	0	223.116	#NAME?	2.01e-38	7.81e-36	-//-
BGIOSGA001293	LOC_Os01g41170	3.6344	12826.6	-11.785	9.02e-53	5.69e-50	-//-
BGIOSGA001295	LOC_Os01g41140	1732.87	10732.7	-2.6308	0.00068561	0.0070793	-//-
BGIOSGA001314	LOC_Os01g40630	466.654	886.716	-0.92612	0.00060545	0.0063691	sp|Q5ZC82|LOG_ORYSJ Cytokinin riboside 5&apos;-monophosphate phosphoribohydrolase LOG OS=Oryza sativa subsp. japonica GN=LOG PE=1 SV=1//2.59408e-13
BGIOSGA001330	LOC_Os01g40400	0.883239	212.766	-7.9122	8.17e-06	0.00014094	sp|P56521|HDA19_MAIZE Probable histone deacetylase 19 OS=Zea mays PE=2 SV=1//8.30423e-107
BGIOSGA001368	LOC_Os01g39070	0.441619	17.6545	-5.3211	0.00053928	0.005746	sp|Q9LRW1|LBD22_ARATH LOB domain-containing protein 22 OS=Arabidopsis thaliana GN=LBD22 PE=2 SV=1//4.41567e-16
BGIOSGA001369	LOC_Os01g39070	3.59092	97.7606	-4.7668	2.54e-14	1.63e-12	sp|Q9LRW1|LBD22_ARATH LOB domain-containing protein 22 OS=Arabidopsis thaliana GN=LBD22 PE=2 SV=1//4.41567e-16
BGIOSGA001375	LOC_Os01g38980	71.087	224.25	-1.6574	0.0011737	0.011125	-//-
BGIOSGA001385	LOC_Os01g38700	0	68.9942	#NAME?	1.17e-14	7.75e-13	-//-
BGIOSGA001386	LOC_Os01g38680	1.35384	1618.57	-10.223	1.01e-10	4.15e-09	sp|Q41144|STC_RICCO Sugar carrier protein C OS=Ricinus communis GN=STC PE=2 SV=1//4.61958e-15
BGIOSGA001397	LOC_Os01g38530	907.157	1811.28	-0.99758	3.82e-05	0.00055983	sp|O82804|ELF3_ARATH Protein EARLY FLOWERING 3 OS=Arabidopsis thaliana GN=ELF3 PE=1 SV=1//2.21901e-10
BGIOSGA001424	LOC_Os01g37630	36.1411	131.388	-1.8621	5.68e-06	0.00010144	sp|Q0JG98|PIR7A_ORYSJ Probable esterase PIR7A OS=Oryza sativa subsp. japonica GN=PIR7A PE=2 SV=2//1.1125e-12
BGIOSGA001431	LOC_Os01g53450	707.086	1196.89	-0.75934	0.0019908	0.017374	sp|A4JIB5|BIOF_BURVG 8-amino-7-oxononanoate synthase OS=Burkholderia vietnamiensis (strain G4 / LMG 22486) GN=bioF PE=3 SV=1//3.55511e-17
BGIOSGA001437	LOC_Os01g37050	36.8649	122.847	-1.7365	3.35e-05	0.00049881	sp|Q5JK90|RTL1_ORYSJ Ribonuclease 3-like protein 1 OS=Oryza sativa subsp. japonica GN=Os01g0551100 PE=2 SV=1//8.1805e-21
BGIOSGA001472	LOC_Os01g35330	47.6156	406.633	-3.0942	1.81e-07	4.47e-06	-//-
BGIOSGA001478	LOC_Os01g35120	0	25.2275	#NAME?	5.02e-06	9.1e-05	sp|Q86Y13|DZIP3_HUMAN E3 ubiquitin-protein ligase DZIP3 OS=Homo sapiens GN=DZIP3 PE=1 SV=2//6.84736e-08
BGIOSGA001479	LOC_Os01g35100	13.408	184.336	-3.7812	1.91e-17	1.74e-15	sp|Q9ZV51|ATL56_ARATH RING-H2 finger protein ATL56 OS=Arabidopsis thaliana GN=ATL56 PE=2 SV=1//2.84013e-10
BGIOSGA001481	LOC_Os01g34980	5.88597	48.1853	-3.0332	1.47e-05	0.00023819	-//-
BGIOSGA001486	LOC_Os01g34920	0	24.7901	#NAME?	2.99e-06	5.69e-05	sp|Q8RUV9|BGAL1_ORYSJ Beta-galactosidase 1 OS=Oryza sativa subsp. japonica GN=Os01g0533400 PE=2 SV=1//2.12374e-21
BGIOSGA001489	LOC_Os01g34920	3.1493	874.803	-8.1178	8.57e-52	5.16e-49	sp|Q8RUV9|BGAL1_ORYSJ Beta-galactosidase 1 OS=Oryza sativa subsp. japonica GN=Os01g0533400 PE=2 SV=1//6.76022e-111
BGIOSGA001494	LOC_Os01g34790	147.424	627.249	-2.0891	2.13e-13	1.21e-11	-//-
BGIOSGA001506	LOC_Os10g01570	1730.92	330.817	2.3874	9.31e-08	2.43e-06	sp|Q8LPU5|CMT3_MAIZE DNA (cytosine-5)-methyltransferase 3 OS=Zea mays GN=DMT105 PE=2 SV=1//2.29386e-17
BGIOSGA001552	LOC_Os01g32560	113.556	46.343	1.293	0.0017258	0.015382	-//-
BGIOSGA001569	LOC_Os01g31680	339.139	626.944	-0.88646	0.00073425	0.0075036	sp|Q9AVE6|TATC_ORYSJ Sec-independent protein translocase protein TATC, chloroplastic OS=Oryza sativa subsp. japonica GN=TATC PE=2 SV=1//3.90646e-09
BGIOSGA001578	LOC_Os01g29840	0	29.714	#NAME?	2.73e-06	5.26e-05	sp|Q9FLJ2|NC100_ARATH NAC domain-containing protein 100 OS=Arabidopsis thaliana GN=NAC100 PE=2 SV=1//7.0143e-17
BGIOSGA001585	LOC_Os01g29150	117.429	343.289	-1.5476	2.96e-06	5.64e-05	sp|B9X287|C7346_ORYSJ Cytochrome P450 734A6 OS=Oryza sativa subsp. japonica GN=CYP734A6 PE=2 SV=1//3.23494e-41
BGIOSGA001593	LOC_Os01g28680	26.8884	84.6605	-1.6547	0.0008145	0.0081951	-//-
BGIOSGA001611	LOC_Os01g27880	496.966	841.583	-0.75996	0.0027758	0.022969	sp|Q94E75|SPP1_ORYSJ Probable sucrose-phosphatase 1 OS=Oryza sativa subsp. japonica GN=SPP1 PE=2 SV=1//3.8403e-13
BGIOSGA001617	LOC_Os01g27680	0	41.6328	#NAME?	8.6e-10	3.11e-08	-//-
BGIOSGA001626	LOC_Os01g27360	13.8496	82.7703	-2.5793	6.09e-05	0.00084749	sp|O65857|GSTF1_ORYSJ Probable glutathione S-transferase GSTF1 OS=Oryza sativa subsp. japonica GN=GSTF1 PE=1 SV=2//6.67556e-112
BGIOSGA001636	LOC_Os01g27040	5525.77	3048.39	0.85813	0.00020724	0.0025081	sp|Q8RWY3|ISW2_ARATH Putative chromatin-remodeling complex ATPase chain OS=Arabidopsis thaliana GN=At3g06400 PE=2 SV=3//1.85708e-10
BGIOSGA001660	LOC_Os01g26000	1064.62	13171.1	-3.629	4.32e-46	2.2e-43	sp|Q9LW26|Y3684_ARATH Acyltransferase-like protein At3g26840, chloroplastic OS=Arabidopsis thaliana GN=At3g26840 PE=1 SV=1//1.74139e-10
BGIOSGA001661	LOC_Os01g25990	41.7441	180.181	-2.1098	0.0020345	0.01769	sp|Q9ZVN2|Y1457_ARATH Acyltransferase-like protein At1g54570, chloroplastic OS=Arabidopsis thaliana GN=At1g54570 PE=1 SV=1//1.09079e-12
BGIOSGA001664	LOC_Os01g25810	103.355	7.65093	3.7558	2.24e-11	9.84e-10	-//-
BGIOSGA001672	LOC_Os01g25560	30.4794	84.4618	-1.4705	0.0024516	0.020709	sp|Q8L9P8|RLF33_ARATH Protein RALF-like 33 OS=Arabidopsis thaliana GN=RALFL33 PE=2 SV=1//7.99305e-23
BGIOSGA001689	LOC_Os01g25189	137.99	58.4854	1.2384	0.001383	0.012804	sp|Q9LDR4|ERG24_ARATH Delta(14)-sterol reductase OS=Arabidopsis thaliana GN=FK PE=1 SV=2//1.81503e-09
BGIOSGA001729	LOC_Os01g23710	54.6891	374.919	-2.7773	5.9e-12	2.77e-10	-//-
BGIOSGA001753	LOC_Os01g22490	2472.41	1571.9	0.6534	0.0053487	0.03949	sp|Q9ARZ9|R27AA_ORYSJ Ubiquitin-40S ribosomal protein S27a-1 OS=Oryza sativa subsp. japonica GN=RPS27AA PE=2 SV=1//3.66682e-83
BGIOSGA001762	LOC_Os01g22380	1093.92	222.164	2.2998	1.24e-17	1.14e-15	-//-
BGIOSGA001765	LOC_Os01g22090	8.57916	140.69	-4.0355	0.0035818	0.028442	-//-
BGIOSGA001766	LOC_Os01g22209	359.39	62.4767	2.5242	0.0034434	0.027519	-//-
BGIOSGA001793	LOC_Os01g21160	1289.18	2792.35	-1.115	2.69e-06	5.19e-05	sp|Q6GHZ0|ODP2_STAAR Dihydrolipoyllysine-residue acetyltransferase component of pyruvate dehydrogenase complex OS=Staphylococcus aureus (strain MRSA252) GN=pdhC PE=3 SV=1//2.15545e-20
BGIOSGA001794	LOC_Os01g21144	173.747	349.487	-1.0083	0.0006582	0.0068335	-//-
BGIOSGA001796	LOC_Os01g21160	105.201	260.715	-1.3093	4.5e-05	0.00064904	-//-
BGIOSGA001804	LOC_Os01g19990	64.9333	8.60855	2.9151	3.01e-06	5.74e-05	-//-
BGIOSGA001808	LOC_Os01g19840	3761.22	2060.94	0.8679	0.00022124	0.0026621	sp|Q9M7X7|RL291_ARATH 60S ribosomal protein L29-1 OS=Arabidopsis thaliana GN=RPL29A PE=1 SV=1//1.28169e-06
BGIOSGA001810	LOC_Os01g19800	87.7457	189.951	-1.1142	0.0011045	0.010614	-//-
BGIOSGA001820	LOC_Os01g19450	6488.31	14515.4	-1.1617	3.99e-07	9.25e-06	sp|Q9C522|ACLB1_ARATH ATP-citrate synthase beta chain protein 1 OS=Arabidopsis thaliana GN=ACLB-1 PE=2 SV=1//3.34098e-09
BGIOSGA001856	LOC_Os01g18670	6121.09	10370.3	-0.7606	0.00094825	0.0093121	sp|O80725|AB4B_ARATH ABC transporter B family member 4 OS=Arabidopsis thaliana GN=ABCB4 PE=1 SV=1//2.12572e-08
BGIOSGA001860	LOC_Os01g18630	3327.91	7435.55	-1.1598	6.65e-07	1.46e-05	sp|P85138|CARDG_CYNCA Cardosin-G (Fragments) OS=Cynara cardunculus PE=1 SV=1//1.43037e-59
BGIOSGA001870	#N/A	196.241	548.972	-1.4841	4.31e-07	9.89e-06	sp|O80536|PIF3_ARATH Transcription factor PIF3 OS=Arabidopsis thaliana GN=PIF3 PE=1 SV=1//1.35853e-08
BGIOSGA001879	LOC_Os01g18050	9130.96	2389.45	1.9341	8.2e-10	2.98e-08	sp|P25862|TBB1_AVESA Tubulin beta-1 chain (Fragment) OS=Avena sativa GN=TUBB1 PE=2 SV=1//1.10531e-39
BGIOSGA001888	LOC_Os01g17330	18.3962	840.173	-5.5132	1.22e-08	3.72e-07	sp|Q9M060|IF62_ARATH Eukaryotic translation initiation factor 6-2 OS=Arabidopsis thaliana GN=EIF6-2 PE=2 SV=1//1.017e-13
BGIOSGA001892	LOC_Os01g17214	693.771	182.811	1.9241	5.56e-12	2.62e-10	sp|Q3EAQ5|PTR36_ARATH Probable peptide/nitrate transporter At3g43790 OS=Arabidopsis thaliana GN=ZIFL2 PE=2 SV=2//6.52713e-06
BGIOSGA001898	LOC_Os01g16960	4046.82	2451.46	0.72315	0.0022085	0.018969	sp|Q42954|KPYC_TOBAC Pyruvate kinase, cytosolic isozyme OS=Nicotiana tabacum PE=2 SV=1//1.69388e-33
BGIOSGA001903	LOC_Os01g16890	5590.95	3002.48	0.89694	0.00011934	0.0015459	sp|Q9SDG6|RL30_ORYSJ 60S ribosomal protein L30 OS=Oryza sativa subsp. japonica GN=RPL30 PE=3 SV=1//2.51574e-21
BGIOSGA001926	LOC_Os01g16240	3352.57	1934.28	0.79347	0.00077336	0.0078348	sp|P62162|CALM_HORVU Calmodulin OS=Hordeum vulgare GN=CAM PE=2 SV=2//1.13175e-07
BGIOSGA001940	LOC_Os01g16030	816.516	478.824	0.76998	0.0027898	0.02308	sp|P34727|ARF_AJECA ADP-ribosylation factor OS=Ajellomyces capsulatus GN=ARF PE=1 SV=3//8.31838e-21
BGIOSGA001943	LOC_Os01g15950	16.6297	93.3469	-2.4888	6.85e-07	1.5e-05	-//-
BGIOSGA001955	LOC_Os01g15490	2173.45	3454.29	-0.6684	0.0038068	0.0299	sp|O74841|FAD1_SCHPO Probable FAD synthase OS=Schizosaccharomyces pombe (strain 972 / ATCC 24843) GN=SPCC1235.04c PE=2 SV=1//9.74245e-11
BGIOSGA001956	LOC_Os01g15480	1028.21	244.111	2.0745	3.34e-14	2.1e-12	sp|Q96C45|ULK4_HUMAN Serine/threonine-protein kinase ULK4 OS=Homo sapiens GN=ULK4 PE=2 SV=2//5.33133e-06
BGIOSGA001967	LOC_Os01g15270	3210.2	6996.58	-1.124	6.89e-06	0.00012065	-//-
BGIOSGA001972	LOC_Os01g15229	2.70768	117.112	-5.4347	2.87e-18	2.86e-16	-//-
BGIOSGA001978	LOC_Os01g15010	2466.27	3958.97	-0.6828	0.0032063	0.025889	sp|P52884|SAR2_SOLLC GTP-binding protein SAR2 OS=Solanum lycopersicum GN=SAR2 PE=2 SV=1//2.89096e-22
BGIOSGA001979	LOC_Os01g14980	911.963	522.294	0.80411	0.0015226	0.01385	-//-
BGIOSGA001984	LOC_Os01g14880	451.649	15722.7	-5.1215	4.96e-79	6.16e-76	-//-
BGIOSGA001985	LOC_Os01g14850	7163.08	4310.38	0.73276	0.0015127	0.013779	-//-
BGIOSGA002004	LOC_Os01g14430	338.447	1658.09	-2.2925	3.9e-10	1.48e-08	-//-
BGIOSGA002011	LOC_Os01g14320	200.259	40.9088	2.2914	2.9e-06	5.54e-05	-//-
BGIOSGA002017	LOC_Os01g14180	420.552	44.8022	3.2306	6.53e-05	0.00090415	-//-
BGIOSGA002018	LOC_Os01g14170	219.727	55.5497	1.9839	0.00028544	0.0033132	-//-
BGIOSGA002054	LOC_Os01g13430	3755.89	1984.74	0.9202	9.3e-05	0.0012369	sp|Q9ZPY7|XPO2_ARATH Exportin-2 OS=Arabidopsis thaliana GN=CAS PE=1 SV=1//0
BGIOSGA002063	LOC_Os01g13280	523.927	1280.21	-1.2889	2.96e-07	7.05e-06	sp|Q8GY87|UBC26_ARATH Probable ubiquitin-conjugating enzyme E2 26 OS=Arabidopsis thaliana GN=UBC26 PE=2 SV=2//1.95594e-16
BGIOSGA002073	LOC_Os01g13080	3171.54	1783.4	0.83055	0.00044942	0.0049313	sp|O24413|RLA3_MAIZE 60S acidic ribosomal protein P3 OS=Zea mays GN=RPP3A PE=1 SV=3//1.06883e-27
BGIOSGA002083	LOC_Os01g12800	499.42	907.432	-0.86154	0.00064861	0.0067516	sp|Q754F0|SYM1_ASHGO Protein SYM1 OS=Ashbya gossypii (strain ATCC 10895 / CBS 109.51 / FGSC 9923 / NRRL Y-1056) GN=SYM1 PE=3 SV=1//2.35597e-17
BGIOSGA002088	LOC_Os01g12820	81.2953	286.968	-1.8196	2.54e-08	7.38e-07	-//-
BGIOSGA002092	LOC_Os01g12560	317.806	751.847	-1.2423	0.003127	0.025373	sp|Q2LTJ5|PANB_SYNAS 3-methyl-2-oxobutanoate hydroxymethyltransferase OS=Syntrophus aciditrophicus (strain SB) GN=panB PE=3 SV=2//9.01434e-08
BGIOSGA002095	LOC_Os01g12460	110.674	17.4358	2.6662	4.02e-08	1.13e-06	sp|Q9FK13|PDV1_ARATH Plastid division protein PDV1 OS=Arabidopsis thaliana GN=PDV1 PE=1 SV=1//1.01295e-09
BGIOSGA002096	LOC_Os01g12430	365.672	642.824	-0.81387	0.001923	0.016863	sp|Q9SY89|Y1661_ARATH Putative G-type lectin S-receptor-like serine/threonine-protein kinase At1g61610 OS=Arabidopsis thaliana GN=At1g61610 PE=3 SV=1//1.47791e-13
BGIOSGA002104	LOC_Os01g12270	142.594	657.151	-2.2043	2.75e-05	0.00041741	-//-
BGIOSGA002106	LOC_Os01g12250	268.211	77.0296	1.7999	2.83e-07	6.77e-06	-//-
BGIOSGA002107	LOC_Os01g12230	72.89	27.1427	1.4252	0.0039771	0.030944	-//-
BGIOSGA002109	LOC_Os01g12160	294.006	624.006	-1.0857	6.17e-05	0.00085731	sp|Q5NAZ7|GH33_ORYSJ Probable indole-3-acetic acid-amido synthetase GH3.3 OS=Oryza sativa subsp. japonica GN=GH3.3 PE=2 SV=2//4.81218e-10
BGIOSGA002121	LOC_Os01g11850	20.7347	148.206	-2.8375	0.00023226	0.0027787	-//-
BGIOSGA002137	LOC_Os01g11350	98.7572	28.319	1.8021	0.004138	0.031989	-//-
BGIOSGA002147	LOC_Os01g11200	7.60897	104.454	-3.779	5.52e-12	2.61e-10	sp|Q9FDW1|MYB44_ARATH Transcription factor MYB44 OS=Arabidopsis thaliana GN=MYB44 PE=2 SV=1//3.65774e-14
BGIOSGA002148	LOC_Os01g11160	71.6804	222.372	-1.6333	3.9e-05	0.00056988	sp|O64759|CAAT5_ARATH Cationic amino acid transporter 5 OS=Arabidopsis thaliana GN=CAT5 PE=1 SV=1//1.10551e-43
BGIOSGA002154	LOC_Os01g10960	337.033	589.451	-0.80648	0.0024853	0.020927	sp|P81898|PNAA_PRUDU Peptide-N4-(N-acetyl-beta-glucosaminyl)asparagine amidase A OS=Prunus dulcis PE=1 SV=2//8.07901e-157
BGIOSGA002155	LOC_Os01g10950	765.026	1777.13	-1.216	6.74e-07	1.48e-05	sp|P81898|PNAA_PRUDU Peptide-N4-(N-acetyl-beta-glucosaminyl)asparagine amidase A OS=Prunus dulcis PE=1 SV=2//1.37279e-145
BGIOSGA002158	LOC_Os01g10900	421.701	232.911	0.85644	0.0037362	0.029432	sp|C0LGQ4|MRH1_ARATH Probable LRR receptor-like serine/threonine-protein kinase MRH1 OS=Arabidopsis thaliana GN=MRH1 PE=2 SV=1//9.21252e-16
BGIOSGA002159	LOC_Os01g10890	364.855	151.312	1.2698	1.92e-05	0.00030364	sp|Q9LWM4|CIPK5_ORYSJ CBL-interacting protein kinase 5 OS=Oryza sativa subsp. japonica GN=CIPK5 PE=2 SV=1//0
BGIOSGA002160	LOC_Os01g10860	971.568	391.087	1.3128	4.48e-07	1.02e-05	-//-
BGIOSGA002163	LOC_Os01g10740	0	78.2537	#NAME?	2.57e-06	4.99e-05	-//-
BGIOSGA002165	LOC_Os01g10780	1.76648	225.725	-6.9975	6.99e-09	2.23e-07	-//-
BGIOSGA002167	LOC_Os01g10690	675.896	290.152	1.22	6.46e-06	0.00011386	-//-
BGIOSGA002178	LOC_Os01g10504	1016.5	1637.18	-0.6876	0.0043301	0.033228	sp|Q40704|MADS3_ORYSJ MADS-box transcription factor 3 OS=Oryza sativa subsp. japonica GN=MADS3 PE=2 SV=1//1.8502e-35
BGIOSGA002189	LOC_Os01g10250	975.577	1838.51	-0.91421	0.0038492	0.030144	sp|Q99685|MGLL_HUMAN Monoglyceride lipase OS=Homo sapiens GN=MGLL PE=1 SV=2//2.16007e-10
BGIOSGA002193	LOC_Os01g10140	520.539	191.997	1.4389	3.45e-07	8.1e-06	sp|Q5QMN4|RDR4_ORYSJ Probable RNA-dependent RNA polymerase 4 OS=Oryza sativa subsp. japonica GN=RDR4 PE=2 SV=2//9.42644e-08
BGIOSGA002204	LOC_Os01g09870	435.355	183.514	1.2463	7.04e-05	0.00096849	-//-
BGIOSGA002207	LOC_Os01g09800	667.593	1576.65	-1.2398	5.24e-07	1.17e-05	sp|P93002|NPR1_ARATH Regulatory protein NPR1 OS=Arabidopsis thaliana GN=NPR1 PE=1 SV=1//5.08628e-06
BGIOSGA002208	LOC_Os01g09790	360.438	114.035	1.6603	0.0012344	0.011628	sp|Q9SF32|IQD1_ARATH Protein IQ-DOMAIN 1 OS=Arabidopsis thaliana GN=IQD1 PE=1 SV=1//1.14081e-10
BGIOSGA002213	LOC_Os01g09670	512.205	279.259	0.87512	0.001504	0.013716	sp|O23969|SF21_HELAN Pollen-specific protein SF21 OS=Helianthus annuus GN=SF21 PE=2 SV=1//1.32392e-22
BGIOSGA002215	LOC_Os01g09640	90.5975	342.387	-1.9181	0.0001035	0.0013621	sp|Q8S9H7|DIV_ANTMA Transcription factor DIVARICATA OS=Antirrhinum majus GN=DIVARICATA PE=2 SV=1//4.08422e-24
BGIOSGA002217	LOC_Os01g09620	4263.7	10230.8	-1.2627	5.85e-08	1.59e-06	sp|Q9FU27|C3H2_ORYSJ Zinc finger CCCH domain-containing protein 2 OS=Oryza sativa subsp. japonica GN=Os01g0192000 PE=2 SV=1//0
BGIOSGA002219	LOC_Os01g09580	862.082	490.725	0.81291	0.0019241	0.01687	sp|Q683C9|AUR2_ARATH Serine/threonine-protein kinase Aurora-2 OS=Arabidopsis thaliana GN=AUR2 PE=2 SV=2//1.36257e-40
BGIOSGA002221	LOC_Os01g09540	408.635	957.365	-1.2283	6.16e-05	0.00085592	sp|P15490|VSPA_SOYBN Stem 28 kDa glycoprotein OS=Glycine max GN=VSPA PE=2 SV=1//1.2845e-09
BGIOSGA002224	LOC_Os01g09460	65.4039	155.06	-1.2454	0.0008678	0.0086503	sp|Q1WM15|HXK8_ORYSJ Hexokinase-8 OS=Oryza sativa subsp. japonica GN=HXK8 PE=2 SV=2//6.47471e-09
BGIOSGA002225	LOC_Os01g09420	752.602	1371.11	-0.86538	0.00045417	0.0049738	-//-
BGIOSGA002228	LOC_Os01g09340	20.7058	235.89	-3.51	2.28e-09	7.83e-08	-//-
BGIOSGA002242	LOC_Os01g08860	129.628	44.6614	1.5373	0.00020068	0.0024368	sp|Q5VRY1|HSP18_ORYSJ 18.0 kDa class II heat shock protein OS=Oryza sativa subsp. japonica GN=HSP18.0 PE=2 SV=1//3.1847e-74
BGIOSGA002243	LOC_Os01g08820	317.81	53.916	2.5594	1.8e-09	6.25e-08	sp|Q5E9T7|JADE1_BOVIN Protein Jade-1 OS=Bos taurus GN=PHF17 PE=2 SV=1//2.95113e-27
BGIOSGA002246	LOC_Os01g08700	6111.9	14875.3	-1.2832	3.23e-08	9.24e-07	sp|Q9AWL7|GIGAN_ORYSJ Protein GIGANTEA OS=Oryza sativa subsp. japonica GN=GI PE=2 SV=2//8.18245e-10
BGIOSGA002248	LOC_Os01g08670	313.396	1063.05	-1.7621	1.65e-07	4.13e-06	-//-
BGIOSGA002251	LOC_Os01g08550	415.801	218.713	0.92686	0.0012083	0.011404	-//-
BGIOSGA002252	LOC_Os01g08540	557.953	128.156	2.1222	5.07e-13	2.76e-11	sp|Q9SMV7|MSH7_ARATH DNA mismatch repair protein MSH7 OS=Arabidopsis thaliana GN=MSH7 PE=1 SV=1//6.96487e-08
BGIOSGA002256	LOC_Os01g08470	2734.66	1721.36	0.66781	0.0036643	0.028993	sp|Q9LHF1|LRX4_ARATH Leucine-rich repeat extensin-like protein 4 OS=Arabidopsis thaliana GN=LRX4 PE=1 SV=1//3.55257e-134
BGIOSGA002262	LOC_Os01g08320	241.859	533.995	-1.1427	3.37e-05	0.00050204	sp|Q5VRD1|IAA1_ORYSJ Auxin-responsive protein IAA1 OS=Oryza sativa subsp. japonica GN=IAA1 PE=2 SV=1//5.95996e-18
BGIOSGA002265	LOC_Os01g08270	750.466	1536.34	-1.0336	2.3e-05	0.00035542	sp|O67781|AAT_AQUAE Aspartate aminotransferase OS=Aquifex aeolicus (strain VF5) GN=aspC PE=3 SV=1//6.54821e-06
BGIOSGA002266	LOC_Os01g08260	5968.8	11220.4	-0.91061	7.72e-05	0.0010508	sp|Q8GU87|PDR6_ORYSJ Pleiotropic drug resistance protein 6 OS=Oryza sativa subsp. japonica GN=PDR6 PE=2 SV=3//2.67098e-16
BGIOSGA002270	LOC_Os01g08220	180.003	941.201	-2.3865	1.05e-05	0.00017639	sp|Q3I410|G3O22_WHEAT Gibberellin 3-beta-dioxygenase 2-2 OS=Triticum aestivum GN=GA3ox2-2 PE=2 SV=1//3.3621e-42
BGIOSGA002271	LOC_Os01g08180	159.651	0.515255	8.2754	2.08e-26	4.05e-24	-//-
BGIOSGA002272	LOC_Os01g08150	169.634	48.8463	1.7961	2.84e-06	5.44e-05	-//-
BGIOSGA002273	LOC_Os01g08150	648.211	143.395	2.1765	6.26e-13	3.37e-11	-//-
BGIOSGA002276	LOC_Os01g08020	533.932	183.447	1.5413	3.83e-08	1.08e-06	sp|Q9SUU1|BOR7_ARATH Probable boron transporter 7 OS=Arabidopsis thaliana GN=BOR7 PE=2 SV=3//1.66164e-10
BGIOSGA002278	LOC_Os01g08020	154.171	47.5192	1.6979	1.21e-05	0.00019986	sp|Q9XI23|BOR4_ARATH Boron transporter 4 OS=Arabidopsis thaliana GN=BOR4 PE=2 SV=1//6.88161e-13
BGIOSGA002280	LOC_Os01g07970	912.465	2484.15	-1.4449	1.98e-09	6.82e-08	-//-
BGIOSGA002296	LOC_Os01g07680	0	21.6307	#NAME?	1.32e-05	0.00021722	-//-
BGIOSGA002297	LOC_Os01g07670	0	80.6842	#NAME?	1.61e-08	4.87e-07	-//-
BGIOSGA002298	LOC_Os01g07660	257.729	63.5701	2.0194	5.41e-07	1.21e-05	sp|Q43468|STIP_SOYBN Heat shock protein STI OS=Glycine max GN=STI PE=2 SV=1//1.5259e-07
BGIOSGA002301	LOC_Os01g07570	818.274	436.832	0.9055	0.00048621	0.0052767	-//-
BGIOSGA002302	LOC_Os01g07530	36.8649	210.511	-2.5136	6.64e-06	0.00011671	sp|Q5VQG4|RFS_ORYSJ Galactinol--sucrose galactosyltransferase OS=Oryza sativa subsp. japonica GN=RFS PE=1 SV=1//0
BGIOSGA002308	LOC_Os01g07420	3.13481	336.136	-6.7445	1.03e-35	3.4e-33	-//-
BGIOSGA002312	LOC_Os01g07360	351.389	182.212	0.94745	0.0012005	0.011341	-//-
BGIOSGA002315	LOC_Os01g07330	389.34	105.786	1.8799	1.12e-09	3.99e-08	-//-
BGIOSGA002318	LOC_Os01g07260	1247.93	375.104	1.7342	4e-11	1.7e-09	sp|Q501D5|MCMBP_ARATH Mini-chromosome maintenance complex-binding protein OS=Arabidopsis thaliana GN=ETG1 PE=1 SV=1//1.34505e-07
BGIOSGA002322	LOC_Os01g07170	972.14	566.182	0.7799	0.0017436	0.015513	-//-
BGIOSGA002323	LOC_Os01g07160	0.441619	38.0989	-6.4308	2.8e-06	5.37e-05	sp|Q9LTC3|FB179_ARATH Putative F-box protein At3g23260 OS=Arabidopsis thaliana GN=At3g23260 PE=2 SV=1//1.26862e-09
BGIOSGA002325	LOC_Os01g07140	1823.03	394.636	2.2077	1.09e-10	4.44e-09	sp|Q5U374|KLH12_DANRE Kelch-like protein 12 OS=Danio rerio GN=klhl12 PE=2 SV=2//6.59923e-07
BGIOSGA002327	LOC_Os01g07110	589.221	218.572	1.4307	2.88e-07	6.88e-06	sp|O35923|BRCA2_RAT Breast cancer type 2 susceptibility protein homolog OS=Rattus norvegicus GN=Brca2 PE=1 SV=1//4.93939e-07
BGIOSGA002347	LOC_Os01g06600	1445.73	2304.66	-0.67276	0.0040801	0.031609	sp|Q96329|ACOX4_ARATH Acyl-coenzyme A oxidase 4, peroxisomal OS=Arabidopsis thaliana GN=ACX4 PE=1 SV=1//1.78166e-06
BGIOSGA002353	LOC_Os06g01630	118.985	16.6239	2.8395	2.93e-09	9.91e-08	sp|Q8RWN9|OPD22_ARATH Dihydrolipoyllysine-residue acetyltransferase component 2 of pyruvate dehydrogenase complex, mitochondrial OS=Arabidopsis thaliana GN=At3g13930 PE=1 SV=2//1.21827e-16
BGIOSGA002361	LOC_Os01g06370	112.129	47.4514	1.2406	0.0029429	0.024096	-//-
BGIOSGA002375	LOC_Os01g06040	4.07602	214.93	-5.7206	8.69e-19	9.23e-17	-//-
BGIOSGA002377	LOC_Os01g05970	9765.1	2276.51	2.1008	2.9e-18	2.89e-16	sp|Q9LGH8|H2B8_ORYSJ Histone H2B.8 OS=Oryza sativa subsp. japonica GN=H2B.8 PE=3 SV=1//2.85621e-59
BGIOSGA002379	LOC_Os01g05970	3139.46	859.963	1.8682	3.29e-14	2.07e-12	sp|A2WKS3|H2B10_ORYSI Histone H2B.10 OS=Oryza sativa subsp. indica GN=H2B.10 PE=3 SV=1//1.64208e-59
BGIOSGA002380	LOC_Os01g05900	2824.13	1423.81	0.98805	3.8e-05	0.00055774	sp|Q9LGH8|H2B8_ORYSJ Histone H2B.8 OS=Oryza sativa subsp. japonica GN=H2B.8 PE=3 SV=1//5.98389e-60
BGIOSGA002381	LOC_Os01g05900	1805.73	374.182	2.2708	1.57e-18	1.6e-16	sp|A2WKS3|H2B10_ORYSI Histone H2B.10 OS=Oryza sativa subsp. indica GN=H2B.10 PE=3 SV=1//1.64208e-59
BGIOSGA002382	LOC_Os01g05890	1.32486	27.653	-4.3835	0.0033639	0.026964	-//-
BGIOSGA002384	LOC_Os01g05850	3.16379	55.0294	-4.1205	3.02e-08	8.7e-07	-//-
BGIOSGA002387	LOC_Os01g05670	4192.73	14227.9	-1.7628	5.66e-14	3.46e-12	sp|Q9M2U2|ECR_ARATH Very-long-chain enoyl-CoA reductase OS=Arabidopsis thaliana GN=ECR PE=2 SV=1//8.22011e-158
BGIOSGA002388	LOC_Os01g05660	10.6713	47.5921	-2.157	0.00087861	0.0087188	-//-
BGIOSGA002389	LOC_Os01g05650	76.9226	534.512	-2.7967	1.06e-05	0.00017804	sp|P94029|MT2A_ORYSJ Metallothionein-like protein 2A OS=Oryza sativa subsp. japonica GN=MT2A PE=2 SV=1//2.59602e-10
BGIOSGA002392	LOC_Os01g05600	47.7246	272.425	-2.5131	5.1e-13	2.77e-11	sp|Q7XA42|RGA1_SOLBU Putative disease resistance protein RGA1 OS=Solanum bulbocastanum GN=RGA1 PE=2 SV=2//6.21613e-11
BGIOSGA002393	LOC_Os01g05540	18.4397	66.6416	-1.8536	0.00060036	0.0063206	-//-
BGIOSGA002409	LOC_Os01g05120	4.06152	240.007	-5.8849	9e-14	5.39e-12	sp|Q92890|UFD1_HUMAN Ubiquitin fusion degradation protein 1 homolog OS=Homo sapiens GN=UFD1L PE=1 SV=3//3.63683e-07
BGIOSGA002437	LOC_Os01g04450	84.8138	398.673	-2.2328	7.32e-08	1.95e-06	sp|P0C5E2|Y1839_ARATH Probable serine/threonine-protein kinase At1g18390 OS=Arabidopsis thaliana GN=At1g18390 PE=1 SV=2//8.88139e-21
BGIOSGA002438	LOC_Os01g04440	188.523	1740.84	-3.207	1.4e-32	4.05e-30	sp|P0C5E2|Y1839_ARATH Probable serine/threonine-protein kinase At1g18390 OS=Arabidopsis thaliana GN=At1g18390 PE=1 SV=2//2.76449e-10
BGIOSGA002439	LOC_Os01g04430	32.8758	157.204	-2.2575	2.19e-08	6.46e-07	-//-
BGIOSGA002440	LOC_Os01g04409	32.8758	236.872	-2.849	2.86e-14	1.81e-12	sp|P0C5E2|Y1839_ARATH Probable serine/threonine-protein kinase At1g18390 OS=Arabidopsis thaliana GN=At1g18390 PE=1 SV=2//1.7324e-11
BGIOSGA002441	LOC_Os01g04409	725.619	5588.35	-2.9451	7.01e-32	1.91e-29	sp|P0C5E2|Y1839_ARATH Probable serine/threonine-protein kinase At1g18390 OS=Arabidopsis thaliana GN=At1g18390 PE=1 SV=2//5.70597e-20
BGIOSGA002447	LOC_Os01g04300	5.32841	44.7972	-3.0716	3e-05	0.00045132	sp|Q0CBM8|XYNC_ASPTN Probable endo-1,4-beta-xylanase C OS=Aspergillus terreus (strain NIH 2624 / FGSC A1156) GN=xlnC PE=2 SV=2//4.60095e-28
BGIOSGA002449	LOC_Os01g04170	184.086	30.1614	2.6096	2.49e-07	6.01e-06	-//-
BGIOSGA002454	LOC_Os01g04080	216.541	420.708	-0.95818	0.00070917	0.0072866	-//-
BGIOSGA002461	LOC_Os01g03914	126.022	296.345	-1.2336	0.0010244	0.0099519	sp|Q9LDU0|MTP7_ORYSJ Metal tolerance protein 7 OS=Oryza sativa subsp. japonica GN=MTP7 PE=2 SV=1//1.28216e-07
BGIOSGA002463	LOC_Os01g03870	152.448	333.909	-1.1311	0.00014893	0.0018695	-//-
BGIOSGA002464	LOC_Os11g21804	47.3844	189.484	-1.9996	1.99e-07	4.88e-06	-//-
BGIOSGA002481	LOC_Os01g03340	10694.8	17542.1	-0.71391	0.0016114	0.014525	sp|A2WK50|IBBR_ORYSI Bowman-Birk type bran trypsin inhibitor OS=Oryza sativa subsp. indica GN=RBBI3.3 PE=2 SV=2//2.41877e-130
BGIOSGA002482	LOC_Os01g03330	749.408	1228.94	-0.71359	0.0034358	0.02748	sp|Q0JR25|IBBR_ORYSJ Bowman-Birk type bran trypsin inhibitor OS=Oryza sativa subsp. japonica GN=RBBI3.3 PE=1 SV=2//3.98248e-89
BGIOSGA002487	LOC_Os01g03260	0.441619	79.6487	-7.4947	8.92e-05	0.0011931	-//-
BGIOSGA002488	LOC_Os11g41350	2.64972	229.307	-6.4353	0.00029645	0.0034299	sp|Q8L765|BPM1_ARATH BTB/POZ and MATH domain-containing protein 1 OS=Arabidopsis thaliana GN=BPM1 PE=1 SV=1//1.31955e-45
BGIOSGA002502	LOC_Os01g02950	8.10856	94.1438	-3.5373	0.00015792	0.0019699	-//-
BGIOSGA002526	LOC_Os01g02190	42.6639	36013.6	-9.7213	2.07e-164	2.74e-160	sp|Q9ASI1|NIP41_ORYSJ Aquaporin NIP4-1 OS=Oryza sativa subsp. japonica GN=NIP4-1 PE=2 SV=1//3.70263e-134
BGIOSGA002527	LOC_Os01g02200	168.136	713.558	-2.0854	7.39e-14	4.48e-12	sp|O22193|PUB4_ARATH U-box domain-containing protein 4 OS=Arabidopsis thaliana GN=PUB4 PE=1 SV=3//2.27842e-07
BGIOSGA002528	LOC_Os01g02190	7.22532	4963.8	-9.4242	1.61e-87	2.57e-84	sp|Q9ASI1|NIP41_ORYSJ Aquaporin NIP4-1 OS=Oryza sativa subsp. japonica GN=NIP4-1 PE=2 SV=1//7.74977e-121
BGIOSGA002529	LOC_Os01g02180	772.612	2036.66	-1.3984	1.07e-08	3.33e-07	-//-
BGIOSGA002534	LOC_Os01g02080	56.6729	163.882	-1.5319	0.00012714	0.0016305	sp|Q41651|CYPB_VICFA Peptidyl-prolyl cis-trans isomerase, chloroplastic OS=Vicia faba PE=1 SV=1//9.11511e-16
BGIOSGA002540	LOC_Os01g01980	5.3574	461.557	-6.4288	6.91e-19	7.42e-17	-//-
BGIOSGA002545	LOC_Os02g58290	17.8821	570.186	-4.9948	3.7e-11	1.59e-09	-//-
BGIOSGA002547	LOC_Os01g01720	600.176	963.311	-0.68262	0.0065894	0.046983	sp|Q9FXT6|PEX14_ARATH Peroxisomal membrane protein PEX14 OS=Arabidopsis thaliana GN=PEX14 PE=1 SV=2//2.72772e-19
BGIOSGA002553	LOC_Os09g25220	3.12032	78.6961	-4.6565	0.00014283	0.0018065	sp|Q5RFV4|R1441_DANRE Probable E3 ubiquitin-protein ligase RNF144A-A OS=Danio rerio GN=rnf144aa PE=3 SV=1//6.50047e-14
BGIOSGA002556	LOC_Os01g01520	210.662	371.623	-0.81891	0.0048994	0.036656	sp|Q94CD1|HHT1_ARATH Omega-hydroxypalmitate O-feruloyl transferase OS=Arabidopsis thaliana GN=HHT1 PE=1 SV=1//2.42615e-35
BGIOSGA002562	LOC_Os01g01350	889.997	442.907	1.0068	7.83e-05	0.0010642	sp|Q54JK4|CHMP5_DICDI Charged multivesicular body protein 5 OS=Dictyostelium discoideum GN=chmp5 PE=3 SV=1//4.0831e-09
BGIOSGA002563	LOC_Os01g01340	1417.85	4815.05	-1.7638	2.95e-06	5.63e-05	sp|Q03200|LIRP1_ORYSJ Light-regulated protein OS=Oryza sativa subsp. japonica GN=LIR1 PE=2 SV=1//1.26827e-13
BGIOSGA002572	LOC_Os01g01040	630.894	1135.78	-0.84821	0.00061791	0.0064745	-//-
BGIOSGA002576	LOC_Os01g01080	1502.29	3373.1	-1.1669	7.35e-06	0.00012812	sp|Q52RG7|SGPL_ORYSJ Sphingosine-1-phosphate lyase OS=Oryza sativa subsp. japonica GN=SPL PE=2 SV=2//0
BGIOSGA002583	LOC_Os01g01170	275.66	63.0398	2.1286	1e-06	2.12e-05	-//-
BGIOSGA002592	LOC_Os01g01400	295.701	95.5638	1.6296	4.76e-07	1.08e-05	-//-
BGIOSGA002596	LOC_Os01g01450	334.737	667.798	-0.99638	0.00018435	0.0022626	-//-
BGIOSGA002597	LOC_Os01g01470	0	25.4462	#NAME?	0.0006455	0.0067228	sp|Q9FLJ2|NC100_ARATH NAC domain-containing protein 100 OS=Arabidopsis thaliana GN=NAC100 PE=2 SV=1//8.11188e-72
BGIOSGA002608	LOC_Os02g58300	530.928	266.747	0.99304	0.00031155	0.0035755	sp|Q9LG23|PPR82_ARATH Pentatricopeptide repeat-containing protein At1g55890, mitochondrial OS=Arabidopsis thaliana GN=At1g55890 PE=1 SV=1//1.31498e-37
BGIOSGA002620	LOC_Os01g01890	924.378	365.938	1.3369	3.52e-07	8.26e-06	-//-
BGIOSGA002621	LOC_Os01g01920	642.94	370.404	0.79558	0.0027246	0.022573	sp|B0G107|SAMH1_DICDI Protein SAMHD1 homolog OS=Dictyostelium discoideum GN=DDB_G0272484 PE=3 SV=1//6.31417e-98
BGIOSGA002622	LOC_Os01g01930	455.164	167.577	1.4416	2.78e-06	5.35e-05	-//-
BGIOSGA002623	LOC_Os01g01940	221.617	75.4159	1.5551	9.38e-06	0.0001594	-//-
BGIOSGA002627	LOC_Os01g02020	721.354	1418.91	-0.97601	6.13e-05	0.00085212	sp|Q9FIK7|THIC2_ARATH Probable acetyl-CoA acetyltransferase, cytosolic 2 OS=Arabidopsis thaliana GN=At5g47720 PE=2 SV=1//0
BGIOSGA002633	LOC_Os01g02150	275.465	764.384	-1.4724	1.64e-06	3.3e-05	-//-
BGIOSGA002658	ChrSy.fgenesh.gene.74	311.946	551.269	-0.82146	0.0024684	0.020811	-//-
BGIOSGA002665	LOC_Os01g03170	778.689	3963.36	-2.3476	1.07e-21	1.55e-19	sp|Q9FKD9|SINL6_ARATH Putative E3 ubiquitin-protein ligase SINA-like 6 OS=Arabidopsis thaliana GN=At5g37870 PE=3 SV=1//9.15647e-22
BGIOSGA002672	LOC_Os03g47460	7.71041	35.6105	-2.2074	0.0054209	0.039942	-//-
BGIOSGA002674	LOC_Os01g03300	0.456111	259.443	-9.1518	0.00050076	0.0053963	sp|Q9C6H2|SINL3_ARATH E3 ubiquitin-protein ligase SINA-like 3 OS=Arabidopsis thaliana GN=At1g66630 PE=2 SV=1//9.75668e-13
BGIOSGA002689	LOC_Os01g03570	870.197	300.656	1.5332	6.77e-09	2.17e-07	-//-
BGIOSGA002692	LOC_Os01g03670	2492.17	69030.9	-4.7918	7.97e-21	1.07e-18	sp|Q9CA28|TKPR2_ARATH Tetraketide alpha-pyrone reductase 2 OS=Arabidopsis thaliana GN=TKPR2 PE=2 SV=1//3.2821e-123
BGIOSGA002693	LOC_Os01g03680	913.968	239.665	1.9311	1.18e-07	3.02e-06	sp|A2WK50|IBBR_ORYSI Bowman-Birk type bran trypsin inhibitor OS=Oryza sativa subsp. indica GN=RBBI3.3 PE=2 SV=2//5.73689e-26
BGIOSGA002696	LOC_Os01g03710	756.41	426.934	0.82515	0.0012713	0.011902	sp|Q9FZH5|MPI2_ARATH Mannose-6-phosphate isomerase 2 OS=Arabidopsis thaliana GN=PMI2 PE=1 SV=1//1.56814e-102
BGIOSGA002702	LOC_Os01g03840	21.1764	2.86785	2.8844	0.0058179	0.042379	sp|Q9LG97|SL1_ORYSJ Zinc finger protein STAMENLESS 1 OS=Oryza sativa subsp. japonica GN=SL1 PE=2 SV=1//1.3506e-52
BGIOSGA002705	LOC_Os01g03989	137.636	20.4494	2.7507	0.0044838	0.034164	-//-
BGIOSGA002712	LOC_Os01g04160	358.027	190.369	0.91127	0.0015619	0.01415	-//-
BGIOSGA002719	LOC_Os01g04260	905.723	401.294	1.1744	5.84e-06	0.00010409	sp|Q9ZT29|SC5D_TOBAC Delta(7)-sterol-C5(6)-desaturase OS=Nicotiana tabacum PE=2 SV=1//1.88836e-144
BGIOSGA002726	LOC_Os01g04490	68.1695	312.55	-2.1969	3.35e-11	1.44e-09	sp|P0C5E2|Y1839_ARATH Probable serine/threonine-protein kinase At1g18390 OS=Arabidopsis thaliana GN=At1g18390 PE=1 SV=2//1.52272e-08
BGIOSGA002734	LOC_Os01g04590	27.4315	108.124	-1.9788	0.00030868	0.0035476	-//-
BGIOSGA002735	LOC_Os01g04620	8.99179	145.446	-4.0157	2.97e-16	2.39e-14	sp|P49865|NTPR_ENTHA Protein NtpR OS=Enterococcus hirae (strain ATCC 9790 / DSM 20160 / JCM 8729 / LMG 6399 / NBRC 3181 / NCIMB 6459 / NCDO 1258) GN=ntpR PE=4 SV=2//8.66338e-21
BGIOSGA002744	LOC_Os01g04710	2131.66	4861.32	-1.1894	0.00074162	0.0075613	sp|Q9LS40|ASPG1_ARATH Protein ASPARTIC PROTEASE IN GUARD CELL 1 OS=Arabidopsis thaliana GN=ASPG1 PE=1 SV=1//5.79612e-142
BGIOSGA002746	LOC_Os01g04730	6559.09	3977.25	0.72172	0.0017626	0.015657	sp|P51414|RL261_ARATH 60S ribosomal protein L26-1 OS=Arabidopsis thaliana GN=RPL26A PE=2 SV=2//3.1415e-55
BGIOSGA002754	LOC_Os01g04880	272.208	673.227	-1.3064	1.34e-06	2.77e-05	-//-
BGIOSGA002757	LOC_Os01g04950	1332.65	2648.65	-0.99095	0.0055967	0.041001	sp|Q9M390|PTR1_ARATH Peptide transporter PTR1 OS=Arabidopsis thaliana GN=PTR1 PE=2 SV=1//0
BGIOSGA002760	LOC_Os01g05000	0.89773	101.294	-6.8181	1.08e-18	1.13e-16	-//-
BGIOSGA002785	LOC_Os01g05630	2114.17	856.945	1.3028	1.17e-07	3e-06	sp|A2WKS3|H2B10_ORYSI Histone H2B.10 OS=Oryza sativa subsp. indica GN=H2B.10 PE=3 SV=1//1.64208e-59
BGIOSGA002800	LOC_Os01g05840	868.44	17087.9	-4.2984	7.66e-61	5.64e-58	sp|A2RVM0|TIC32_ARATH Short-chain dehydrogenase TIC 32, chloroplastic OS=Arabidopsis thaliana GN=TIC32 PE=2 SV=1//6.22236e-100
BGIOSGA002810	LOC_Os01g06010	10895.1	2316.56	2.2336	2.23e-20	2.84e-18	sp|Q94JJ4|H2B4_ORYSJ Histone H2B.4 OS=Oryza sativa subsp. japonica GN=H2B.4 PE=3 SV=1//9.86007e-50
BGIOSGA002815	LOC_Os01g06140	56.2748	11.3306	2.3123	0.00020419	0.0024748	-//-
BGIOSGA002821	LOC_Os01g06320	0	16.8426	#NAME?	0.00019201	0.0023451	-//-
BGIOSGA002822	LOC_Os01g06360	10.7873	157.387	-3.8669	0.0025142	0.021138	-//-
BGIOSGA002831	#N/A	107.792	24.7222	2.1244	0.00015945	0.0019878	-//-
BGIOSGA002855	LOC_Os01g07390	923.933	1515.35	-0.71379	0.0066902	0.047565	sp|Q96EX2|RNFT2_HUMAN RING finger and transmembrane domain-containing protein 2 OS=Homo sapiens GN=RNFT2 PE=2 SV=2//4.842e-41
BGIOSGA002861	LOC_Os01g07560	77.3131	7112.95	-6.5236	6.27e-13	3.37e-11	sp|C0LGR3|Y4265_ARATH Probable LRR receptor-like serine/threonine-protein kinase At4g26540 OS=Arabidopsis thaliana GN=At4g26540 PE=1 SV=1//0
BGIOSGA002878	LOC_Os01g08130	42.548	4.85598	3.1313	5.34e-05	0.00075269	sp|Q9FKB6|Y5880_ARATH BTB/POZ domain-containing protein At5g48800 OS=Arabidopsis thaliana GN=At5g48800 PE=1 SV=1//2.39658e-23
BGIOSGA002879	LOC_Os01g08160	56.2313	8.68144	2.6954	3.2e-05	0.00047893	sp|Q700D9|MYBF_ARATH Putative Myb family transcription factor At1g14600 OS=Arabidopsis thaliana GN=At1g14600 PE=2 SV=2//3.23979e-10
BGIOSGA002881	LOC_Os01g08190	936.642	437.249	1.099	0.0014205	0.013087	sp|Q9FUY2|LEUNG_ARATH Transcriptional corepressor LEUNIG OS=Arabidopsis thaliana GN=LUG PE=1 SV=2//5.96333e-41
BGIOSGA002904	#N/A	166.746	86.5707	0.9457	0.0059823	0.043314	-//-
BGIOSGA002914	LOC_Os01g09130	0	124.815	#NAME?	3.2e-10	1.22e-08	-//-
BGIOSGA002915	LOC_Os01g09140	4.51763	396.248	-6.4547	4.08e-25	7.21e-23	-//-
BGIOSGA002928	LOC_Os01g09470	197.341	73.4757	1.4254	3.5e-05	0.0005193	-//-
BGIOSGA002929	LOC_Os01g09510	7554.52	3434.47	1.1373	1.02e-06	2.16e-05	sp|P46252|RLA2A_MAIZE 60S acidic ribosomal protein P2A OS=Zea mays GN=RPP2A PE=1 SV=3//2.49134e-29
BGIOSGA002935	LOC_Os01g09720	45.936	1.1034	5.3796	0.00044894	0.0049274	sp|O82155|DOF17_ARATH Dof zinc finger protein DOF1.7 OS=Arabidopsis thaliana GN=DOF1.7 PE=2 SV=1//5.24959e-26
BGIOSGA002954	LOC_Os01g10400	594.292	4730.02	-2.9926	0.00018833	0.0023051	sp|A1YTM8|MT3A_ORYSJ Metallothionein-like protein 3A OS=Oryza sativa subsp. japonica GN=MT3A PE=2 SV=1//2.78128e-23
BGIOSGA002956	LOC_Os01g10440	23.7101	122.706	-2.3716	9.88e-08	2.57e-06	sp|Q5QQ53|XYLT_DROPS Xylosyltransferase oxt OS=Drosophila pseudoobscura pseudoobscura GN=oxt PE=2 SV=1//1.2995e-18
BGIOSGA002958	LOC_Os01g10580	34.8452	164.329	-2.2376	1.96e-08	5.84e-07	sp|Q9SYM2|STHY_ARATH Probable salt tolerance-like protein At1g78600 OS=Arabidopsis thaliana GN=At1g78600 PE=1 SV=2//9.05959e-07
BGIOSGA002967	LOC_Os01g10820	3298.96	1930.85	0.77278	0.00099369	0.0096937	sp|Q0DK10|RL11_ORYSJ 60S ribosomal protein L11 OS=Oryza sativa subsp. japonica GN=RPL11 PE=2 SV=1//9.96903e-118
BGIOSGA002975	LOC_Os01g10990	4.03254	48.1124	-3.5766	1.66e-06	3.34e-05	sp|Q6J163|5NG4_PINTA Auxin-induced protein 5NG4 OS=Pinus taeda PE=2 SV=1//3.86303e-40
BGIOSGA002981	LOC_Os01g11110	701.858	429.598	0.70819	0.0061359	0.044252	sp|Q5QNB8|14337_ORYSJ 14-3-3-like protein GF14-G OS=Oryza sativa subsp. japonica GN=GF14G PE=2 SV=1//1.54775e-165
BGIOSGA002986	LOC_Os01g11414	2793.99	4462.61	-0.67556	0.0040152	0.031192	-//-
BGIOSGA003011	LOC_Os01g11880	380.877	939.612	-1.3027	3.44e-07	8.09e-06	sp|Q46948|YAJL_ECOLI Chaperone protein YajL OS=Escherichia coli (strain K12) GN=yajL PE=1 SV=2//1.36996e-26
BGIOSGA003018	LOC_Os01g11990	1000.37	87.5434	3.5144	4.19e-05	0.0006076	sp|Q9M365|FB331_ARATH Probable F-box protein At3g61730 OS=Arabidopsis thaliana GN=RMF PE=1 SV=2//1.36508e-68
BGIOSGA003040	LOC_Os01g12650	1479.19	873.473	0.75997	0.0017362	0.015458	sp|Q9SUR3|RTNLA_ARATH Reticulon-like protein B1 OS=Arabidopsis thaliana GN=RTNLB1 PE=1 SV=1//1.87398e-99
BGIOSGA003042	LOC_Os01g12680	3.59092	87.6012	-4.6085	3.88e-08	1.1e-06	sp|Q9FLV9|SLAH3_ARATH S-type anion channel SLAH3 OS=Arabidopsis thaliana GN=SLAH3 PE=1 SV=1//3.74012e-170
BGIOSGA003046	LOC_Os01g12710	900.549	2375.46	-1.3993	0.00013605	0.0017302	sp|Q5N800|NYC1_ORYSJ Probable chlorophyll(ide) b reductase NYC1, chloroplastic OS=Oryza sativa subsp. japonica GN=NYC1 PE=1 SV=1//0
BGIOSGA003056	LOC_Os01g12860	71.688	20.3815	1.8145	0.00065597	0.0068122	-//-
BGIOSGA003060	LOC_Os01g12860	870.653	250.643	1.7965	2.57e-11	1.12e-09	sp|Q9S7G7|MB3R1_ARATH Myb-related protein 3R-1 OS=Arabidopsis thaliana GN=MYB3R-1 PE=2 SV=1//9.16135e-14
BGIOSGA003110	LOC_Os01g13810	60.6765	2.72206	4.4784	5.61e-09	1.82e-07	-//-
BGIOSGA003113	LOC_Os01g13850	9.78808	615.217	-5.9739	1.1e-19	1.31e-17	-//-
BGIOSGA003114	LOC_Os01g13860	207.651	52.0158	1.9971	6.18e-08	1.68e-06	-//-
BGIOSGA003124	LOC_Os01g14030	10.2007	1608.74	-7.3011	4.05e-19	4.49e-17	sp|Q9LNB9|LBD2_ARATH LOB domain-containing protein 2 OS=Arabidopsis thaliana GN=LBD2 PE=2 SV=2//4.19306e-11
BGIOSGA003127	LOC_Os01g14230	0	117.227	#NAME?	4.02e-05	0.00058581	-//-
BGIOSGA003128	LOC_Os01g14330	6.31309	36.7039	-2.5395	0.00083605	0.0083736	-//-
BGIOSGA003132	LOC_Os01g14390	1.35384	55.316	-5.3526	4.78e-10	1.79e-08	-//-
BGIOSGA003133	LOC_Os01g14410	28.3727	0.588148	5.5922	1.08e-05	0.00018014	sp|P14896|ELI6_HORVU Low molecular mass early light-inducible protein HV60, chloroplastic OS=Hordeum vulgare PE=2 SV=1//2.13527e-39
BGIOSGA003139	LOC_Os12g06980	2509.76	568.615	2.142	5.16e-16	4.02e-14	-//-
BGIOSGA003168	LOC_Os01g15000	78.4862	216.782	-1.4657	1.94e-05	0.00030625	-//-
BGIOSGA003169	LOC_Os01g15000	334.548	920.756	-1.4606	2.02e-08	5.99e-07	-//-
BGIOSGA003172	LOC_Os01g15120	299.762	869.261	-1.536	4.96e-09	1.62e-07	sp|O31581|YFHM_BACSU AB hydrolase superfamily protein YfhM OS=Bacillus subtilis (strain 168) GN=yfhM PE=3 SV=1//1.26693e-33
BGIOSGA003173	LOC_Os01g15120	830.873	1763.26	-1.0855	6.48e-06	0.00011427	sp|Q6Q2C2|HYES_PIG Bifunctional epoxide hydrolase 2 OS=Sus scrofa GN=EPHX2 PE=2 SV=1//6.30027e-10
BGIOSGA003179	LOC_Os01g15229	0	19.7884	#NAME?	3.77e-05	0.00055413	-//-
BGIOSGA003184	LOC_Os01g15470	302.629	619.736	-1.0341	9.8e-05	0.0012957	sp|Q9FE20|PBS1_ARATH Serine/threonine-protein kinase PBS1 OS=Arabidopsis thaliana GN=PBS1 PE=1 SV=1//1.10989e-154
BGIOSGA003201	LOC_Os01g15830	15717.8	6507.61	1.2722	4.49e-08	1.25e-06	sp|Q9FJZ9|PER72_ARATH Peroxidase 72 OS=Arabidopsis thaliana GN=PER72 PE=1 SV=1//1.13093e-162
BGIOSGA003204	LOC_Os01g15910	208.006	19.2052	3.4371	4.61e-16	3.62e-14	sp|Q43772|UGPA_HORVU UTP--glucose-1-phosphate uridylyltransferase OS=Hordeum vulgare PE=2 SV=1//1.72941e-167
BGIOSGA003209	LOC_Os01g16020	102.797	47.2227	1.1223	0.0069717	0.04917	sp|Q9CA67|CHLP_ARATH Geranylgeranyl diphosphate reductase, chloroplastic OS=Arabidopsis thaliana GN=CHLP PE=1 SV=1//1.41136e-106
BGIOSGA003224	LOC_Os01g16290	871.941	458.262	0.92806	0.00023673	0.0028227	sp|Q5NBJ3|GYRB_ORYSJ DNA gyrase subunit B, chloroplastic/mitochondrial OS=Oryza sativa subsp. japonica GN=GYRB PE=2 SV=1//0
BGIOSGA003238	LOC_Os01g16600	186.8	64.7464	1.5286	3.1e-05	0.00046543	-//-
BGIOSGA003240	LOC_Os01g16650	1368.9	247.135	2.4696	2.82e-20	3.56e-18	sp|Q9LJZ5|UBC19_ARATH Ubiquitin-conjugating enzyme E2 19 OS=Arabidopsis thaliana GN=UBC19 PE=1 SV=1//4.78057e-75
BGIOSGA003254	LOC_Os01g17030	1.33935	184.857	-7.1087	7.74e-30	1.91e-27	sp|P43735|DNAJ_HAEIN Chaperone protein DnaJ OS=Haemophilus influenzae (strain ATCC 51907 / DSM 11121 / KW20 / Rd) GN=dnaJ PE=3 SV=1//2.06767e-08
BGIOSGA003269	LOC_Os01g17390	1022.08	1756.23	-0.78097	0.0009983	0.0097268	sp|Q6NLB1|FB118_ARATH F-box protein At2g26850 OS=Arabidopsis thaliana GN=At2g26850 PE=2 SV=1//5.28597e-123
BGIOSGA003277	LOC_Os01g18080	297.997	802.805	-1.4298	0.0008698	0.0086616	-//-
BGIOSGA003284	LOC_Os01g18150	0.89773	294.951	-8.36	0.0026346	0.021985	sp|O80397|M2K4_ARATH Mitogen-activated protein kinase kinase 4 OS=Arabidopsis thaliana GN=MKK4 PE=1 SV=1//4.58293e-25
BGIOSGA003287	LOC_Os12g43730	0	18.0189	#NAME?	0.00025502	0.003012	-//-
BGIOSGA003289	LOC_Os01g18280	259.249	132.715	0.96601	0.0023839	0.020227	-//-
BGIOSGA003300	LOC_Os02g01910	0.456111	16.6968	-5.194	0.00088325	0.0087582	-//-
BGIOSGA003328	LOC_Os01g19400	532.42	314.927	0.75754	0.0053026	0.039222	-//-
BGIOSGA003340	LOC_Os01g19820	191.833	477.711	-1.3163	2.37e-05	0.00036387	sp|Q8LGG8|USPAL_ARATH Universal stress protein A-like protein OS=Arabidopsis thaliana GN=At3g01520 PE=1 SV=2//2.03437e-15
BGIOSGA003341	LOC_Os01g19870	1326.7	657.711	1.0123	4.23e-05	0.0006125	-//-
BGIOSGA003342	LOC_Os01g19880	66.4031	170.809	-1.3631	0.00017884	0.0022026	-//-
BGIOSGA003369	LOC_Os01g21310	258.553	541.553	-1.0666	0.0001104	0.0014433	sp|Q99685|MGLL_HUMAN Monoglyceride lipase OS=Homo sapiens GN=MGLL PE=1 SV=2//2.8216e-29
BGIOSGA003383	LOC_Os01g21780	0	23.4681	#NAME?	5.48e-06	9.81e-05	-//-
BGIOSGA003402	LOC_Os01g22370	180.009	35.0852	2.3591	1.74e-09	6.06e-08	sp|A5H8G4|PER1_MAIZE Peroxidase 1 OS=Zea mays GN=PER1 PE=1 SV=1//1.52239e-105
BGIOSGA003403	LOC_Os01g22370	14.2912	0	Inf	0.0012166	0.011476	sp|A5H8G4|PER1_MAIZE Peroxidase 1 OS=Zea mays GN=PER1 PE=1 SV=1//1.11373e-82
BGIOSGA003411	LOC_Os01g22660	780.938	414.297	0.91454	0.00039012	0.0043785	sp|Q9FXB6|LIP4_ARATH GDSL esterase/lipase LIP-4 OS=Arabidopsis thaliana GN=LIP4 PE=2 SV=1//3.89134e-134
BGIOSGA003419	LOC_Os01g22954	203.959	25.0867	3.0233	1e-13	5.96e-12	sp|Q9LSM9|SCP33_ARATH Serine carboxypeptidase-like 33 OS=Arabidopsis thaliana GN=SCPL33 PE=2 SV=2//2.56136e-145
BGIOSGA003429	LOC_Os01g23580	1.78097	28.9072	-4.0207	7.45e-05	0.0010188	-//-
BGIOSGA003430	LOC_Os01g23580	6.66776	465.835	-6.1265	1.35e-27	2.86e-25	sp|Q06572|AVP_HORVU Pyrophosphate-energized vacuolar membrane proton pump OS=Hordeum vulgare PE=2 SV=2//0
BGIOSGA003468	LOC_Os01g24680	4904.49	10014.3	-1.0299	9.99e-06	0.00016872	sp|Q39659|MFPA_CUCSA Glyoxysomal fatty acid beta-oxidation multifunctional protein MFP-a OS=Cucumis sativus PE=1 SV=1//0
BGIOSGA003499	LOC_Os01g25500	0	15.8121	#NAME?	0.0011517	0.010955	sp|P97852|DHB4_RAT Peroxisomal multifunctional enzyme type 2 OS=Rattus norvegicus GN=Hsd17b4 PE=1 SV=3//1.70664e-08
BGIOSGA003505	LOC_Os01g25610	3921.24	2469.45	0.66712	0.0041573	0.032096	sp|P49398|RS4_ORYSJ 40S ribosomal protein S4 OS=Oryza sativa subsp. japonica GN=RPS4 PE=2 SV=3//2.33877e-170
BGIOSGA003508	LOC_Os01g26000	3.60541	42.5225	-3.56	6.13e-06	0.0001086	sp|Q9ZVN2|Y1457_ARATH Acyltransferase-like protein At1g54570, chloroplastic OS=Arabidopsis thaliana GN=At1g54570 PE=1 SV=1//4.89071e-18
BGIOSGA003531	LOC_Os01g27190	0	16.8476	#NAME?	0.00016331	0.0020308	-//-
BGIOSGA003532	LOC_Os01g27190	0	10.8154	#NAME?	0.0039213	0.030611	-//-
BGIOSGA003557	LOC_Os01g27990	852.582	1794.8	-1.0739	1.19e-05	0.00019744	sp|Q9AS33|NPL4_ORYSJ NPL4-like protein OS=Oryza sativa subsp. japonica GN=Os01g0377700 PE=2 SV=1//0
BGIOSGA003558	LOC_Os01g27990	6.7837	41.3412	-2.6074	0.00028783	0.003338	sp|Q9AS33|NPL4_ORYSJ NPL4-like protein OS=Oryza sativa subsp. japonica GN=Os01g0377700 PE=2 SV=1//1.95966e-66
BGIOSGA003560	LOC_Os01g28050	1.79546	115.181	-6.0034	1.59e-08	4.81e-07	-//-
BGIOSGA003569	LOC_Os01g28520	0.89773	78.3945	-6.4483	0.001951	0.01709	-//-
BGIOSGA003601	LOC_Os01g31800	1442.02	274.132	2.3951	1.65e-19	1.89e-17	sp|Q94E96|H2A5_ORYSJ Probable histone H2A.5 OS=Oryza sativa subsp. japonica GN=Os01g0502700 PE=2 SV=1//1.30235e-49
BGIOSGA003607	LOC_Os01g32160	12.4668	97.2653	-2.9638	5.93e-05	0.00082645	-//-
BGIOSGA003619	LOC_Os01g32640	373.535	210.079	0.83031	0.0033816	0.027101	-//-
BGIOSGA003630	LOC_Os01g33040	2459.27	780.287	1.6562	1.36e-11	6.13e-10	sp|Q54NP8|KIF4_DICDI Kinesin-related protein 4 OS=Dictyostelium discoideum GN=kif4 PE=2 SV=1//4.10576e-89
BGIOSGA003634	LOC_Os01g33080	1579.73	558.425	1.5002	1.96e-09	6.79e-08	sp|Q9FKI0|FIMB2_ARATH Fimbrin-like protein 2 OS=Arabidopsis thaliana GN=FIM2 PE=2 SV=1//0
BGIOSGA003635	LOC_Os01g33040	86.5223	29.7919	1.5382	0.0010308	0.009997	sp|Q9FKI0|FIMB2_ARATH Fimbrin-like protein 2 OS=Arabidopsis thaliana GN=FIM2 PE=2 SV=1//9.57411e-65
BGIOSGA003670	LOC_Os01g34060	33.7156	121.973	-1.8551	1.1e-05	0.00018365	sp|Q8S9H7|DIV_ANTMA Transcription factor DIVARICATA OS=Antirrhinum majus GN=DIVARICATA PE=2 SV=1//4.01465e-31
BGIOSGA003681	LOC_Os01g34450	2.22259	66.8603	-4.9108	1.93e-09	6.69e-08	-//-
BGIOSGA003684	LOC_Os01g34560	202.569	483.99	-1.2566	0.0042677	0.032813	sp|Q9XF43|KCS6_ARATH 3-ketoacyl-CoA synthase 6 OS=Arabidopsis thaliana GN=CUT1 PE=1 SV=1//9.22579e-159
BGIOSGA003694	LOC_Os01g34770	1665.85	650.43	1.3568	3.86e-08	1.09e-06	-//-
BGIOSGA003695	LOC_Os01g34870	1235.04	233.436	2.4035	3.33e-19	3.75e-17	sp|Q564K3|CND2_ARATH Condensin complex subunit 2 OS=Arabidopsis thaliana GN=CAPH PE=1 SV=1//0
BGIOSGA003696	#N/A	0.441619	167.318	-8.5656	1.61e-06	3.25e-05	-//-
BGIOSGA003713	LOC_Os01g36240	106.403	36.636	1.5382	0.00043726	0.0048179	sp|Q9FJZ9|PER72_ARATH Peroxidase 72 OS=Arabidopsis thaliana GN=PER72 PE=1 SV=1//5.32351e-99
BGIOSGA003717	LOC_Os01g36390	99.4307	35.6055	1.4816	0.00085179	0.0085036	sp|P29458|MCM4_SCHPO DNA replication licensing factor mcm4 OS=Schizosaccharomyces pombe (strain 972 / ATCC 24843) GN=mcm4 PE=1 SV=2//1.07054e-55
BGIOSGA003718	LOC_Os01g36390	751.087	178.543	2.0727	1.63e-05	0.00026128	sp|P29458|MCM4_SCHPO DNA replication licensing factor mcm4 OS=Schizosaccharomyces pombe (strain 972 / ATCC 24843) GN=mcm4 PE=1 SV=2//0
BGIOSGA003719	LOC_Os12g34990	351.027	84.8942	2.0478	1.6e-10	6.38e-09	sp|P49717|MCM4_MOUSE DNA replication licensing factor MCM4 OS=Mus musculus GN=Mcm4 PE=2 SV=1//3.09859e-21
BGIOSGA003741	LOC_Os01g37040	143.39	605.52	-2.0782	5.84e-09	1.89e-07	-//-
BGIOSGA003753	LOC_Os01g37590	274.409	1632.95	-2.5731	5.96e-23	9.36e-21	sp|Q9SZY4|PTR27_ARATH Nitrate transporter 1.4 OS=Arabidopsis thaliana GN=NRT1.4 PE=1 SV=1//0
BGIOSGA003768	LOC_Os01g37950	1146.06	470.809	1.2835	4.37e-07	1e-05	-//-
BGIOSGA003790	LOC_Os01g38690	1.76648	120.548	-6.0926	6.29e-07	1.39e-05	-//-
BGIOSGA003792	LOC_Os01g38720	0.456111	18.9765	-5.3787	0.00030542	0.0035224	-//-
BGIOSGA003794	LOC_Os01g38760	1.33935	26.4817	-4.3054	8.2e-05	0.0011076	-//-
BGIOSGA003795	LOC_Os01g38880	1.32486	90.0267	-6.0864	3.17e-08	9.09e-07	-//-
BGIOSGA003804	LOC_Os01g39150	0	11.6222	#NAME?	0.0027565	0.022814	sp|Q9LRW1|LBD22_ARATH LOB domain-containing protein 22 OS=Arabidopsis thaliana GN=LBD22 PE=2 SV=1//1.86447e-24
BGIOSGA003810	LOC_Os01g39220	0.883239	33.3937	-5.2406	1.52e-06	3.09e-05	sp|Q9LRW1|LBD22_ARATH LOB domain-containing protein 22 OS=Arabidopsis thaliana GN=LBD22 PE=2 SV=1//2.50846e-15
BGIOSGA003815	LOC_Os01g39350	0.89773	35.3039	-5.2974	1.42e-05	0.00023106	sp|Q84SN3|CDKF3_ORYSJ Cyclin-dependent kinase F-3 OS=Oryza sativa subsp. japonica GN=CDKF-3 PE=2 SV=1//3.18551e-40
BGIOSGA003824	LOC_Os01g39690	1.32486	172.131	-7.0215	3.6e-28	7.95e-26	-//-
BGIOSGA003842	LOC_Os01g40170	219.879	36.4852	2.5913	7.91e-12	3.64e-10	sp|Q10251|IF2P_SCHPO Eukaryotic translation initiation factor 5B OS=Schizosaccharomyces pombe (strain 972 / ATCC 24843) GN=SPAC56F8.03 PE=1 SV=1//9.80284e-66
BGIOSGA003855	LOC_Os01g40330	2084.72	4621.68	-1.1486	9.09e-07	1.94e-05	-//-
BGIOSGA003866	LOC_Os01g40600	10.3456	52.5939	-2.3459	0.00019241	0.0023486	sp|Q54WR5|CCD94_DICDI Coiled-coil domain-containing protein 94 homolog OS=Dictyostelium discoideum GN=ccdc94 PE=3 SV=1//5.80382e-50
BGIOSGA003877	LOC_Os01g40860	93.9215	777.024	-3.0484	3.45e-05	0.00051225	sp|Q56YU0|AL2C4_ARATH Aldehyde dehydrogenase family 2 member C4 OS=Arabidopsis thaliana GN=ALDH2C4 PE=1 SV=2//0
BGIOSGA003903	LOC_Os01g41290	790.974	441.012	0.84281	0.0011322	0.010824	sp|Q9FF58|FBD30_ARATH FBD-associated F-box protein At5g60610 OS=Arabidopsis thaliana GN=At5g60610 PE=2 SV=1//8.4514e-14
BGIOSGA003905	LOC_Os01g41310	982.791	526.097	0.90156	0.0004717	0.0051417	sp|Q9FZ70|FDL1_ARATH F-box/FBD/LRR-repeat protein At1g13570 OS=Arabidopsis thaliana GN=At1g13570 PE=2 SV=1//4.00927e-10
BGIOSGA003910	LOC_Os01g41400	13.5239	105.698	-2.9664	1.5e-07	3.78e-06	sp|P47082|AVT1_YEAST Vacuolar amino acid transporter 1 OS=Saccharomyces cerevisiae (strain ATCC 204508 / S288c) GN=AVT1 PE=1 SV=1//3.91296e-31
BGIOSGA003945	LOC_Os01g42040	212.074	59.3651	1.8369	2.73e-07	6.55e-06	sp|Q941B6|UBC37_ARATH Probable ubiquitin-conjugating enzyme E2 37 OS=Arabidopsis thaliana GN=UBC37 PE=2 SV=2//3.63677e-79
BGIOSGA003959	LOC_Os01g42220	250.069	71.3568	1.8092	0.0024591	0.020763	-//-
BGIOSGA003961	LOC_Os01g42234	142.022	1117.5	-2.9761	1.29e-25	2.36e-23	sp|B9EXZ6|BAT1_ORYSJ Amino-acid permease BAT1 homolog OS=Oryza sativa subsp. japonica GN=BAT1 PE=2 SV=1//0
BGIOSGA003962	#N/A	357.333	166.775	1.0994	0.00023077	0.0027626	sp|B3H5R8|SUMO8_ARATH Putative small ubiquitin-related modifier 8 OS=Arabidopsis thaliana GN=SUMO8 PE=1 SV=1//3.06057e-08
BGIOSGA003973	LOC_Os01g42520	226.808	60.828	1.8987	1.91e-05	0.00030159	-//-
BGIOSGA003978	LOC_Os01g42650	1244.02	664.654	0.90434	0.00028385	0.0032966	sp|Q9SSB8|CX5B2_ARATH Cytochrome c oxidase subunit 5b-2, mitochondrial OS=Arabidopsis thaliana GN=COX5B-2 PE=2 SV=1//1.89569e-40
BGIOSGA003988	LOC_Os01g42810	1241.62	3786.09	-1.6085	0.001659	0.014867	-//-
BGIOSGA003990	LOC_Os01g42840	4.01805	76.6501	-4.2537	8.95e-11	3.68e-09	-//-
BGIOSGA003996	LOC_Os01g42990	368.308	213.243	0.78841	0.0054371	0.040024	sp|Q9M065|PP352_ARATH Pentatricopeptide repeat-containing protein At4g36680, mitochondrial OS=Arabidopsis thaliana GN=At4g36680 PE=1 SV=1//9.98562e-25
BGIOSGA003999	LOC_Os01g43050	5247.31	2970.93	0.82066	0.00043463	0.0047982	-//-
BGIOSGA004001	LOC_Os01g43100	321.424	150.807	1.0918	0.00032754	0.0037417	sp|Q0JL75|P2C07_ORYSJ Probable protein phosphatase 2C 7 OS=Oryza sativa subsp. japonica GN=Os01g0618200 PE=2 SV=2//0
BGIOSGA004012	LOC_Os01g43280	45.4586	6.69331	2.7638	0.0001039	0.0013669	sp|Q9AR73|HQGT_RAUSE Hydroquinone glucosyltransferase OS=Rauvolfia serpentina GN=AS PE=1 SV=1//5.00226e-113
BGIOSGA004014	LOC_Os01g43340	0.89773	147.477	-7.36	6.97e-16	5.34e-14	-//-
BGIOSGA004018	LOC_Os01g43480	3272.05	8554.01	-1.3864	3.25e-09	1.09e-07	sp|Q5ZK92|SPAST_CHICK Spastin OS=Gallus gallus GN=SPAST PE=2 SV=1//4.02974e-62
BGIOSGA004020	LOC_Os01g43510	90.924	31.9308	1.5097	0.001197	0.011313	-//-
BGIOSGA004023	LOC_Os01g43540	10637.3	6539.06	0.70197	0.0027519	0.022786	sp|Q0JL44|SGT1_ORYSJ Protein SGT1 homolog OS=Oryza sativa subsp. japonica GN=SGT1 PE=1 SV=1//0
BGIOSGA004025	LOC_Os01g43590	1.36833	21.7715	-3.9919	0.00062974	0.0065845	sp|Q6VBA4|HFC1A_ORYSJ Heat stress transcription factor C-1a OS=Oryza sativa subsp. japonica GN=HSFC1A PE=2 SV=2//3.79039e-151
BGIOSGA004029	LOC_Os01g43700	66.9019	455.266	-2.7666	1.75e-05	0.00027873	sp|Q05047|C72A1_CATRO Secologanin synthase OS=Catharanthus roseus GN=CYP72A1 PE=2 SV=1//6.07457e-163
BGIOSGA004040	LOC_Os01g43940	2.2081	53.26	-4.5922	1.04e-08	3.26e-07	sp|Q9FME8|OPT4_ARATH Oligopeptide transporter 4 OS=Arabidopsis thaliana GN=OPT4 PE=2 SV=1//4.32714e-89
BGIOSGA004041	LOC_Os01g43940	24.8466	1203.2	-5.5977	4.23e-46	2.18e-43	sp|Q9FME8|OPT4_ARATH Oligopeptide transporter 4 OS=Arabidopsis thaliana GN=OPT4 PE=2 SV=1//0
BGIOSGA004052	LOC_Os01g44220	4577.47	192.716	4.57	5.66e-62	4.33e-59	sp|P55241|GLGL1_MAIZE Glucose-1-phosphate adenylyltransferase large subunit 1, chloroplastic/amyloplastic OS=Zea mays GN=SH2 PE=1 SV=1//0
BGIOSGA004062	LOC_Os01g44394	735.653	408.196	0.84976	0.0010522	0.01017	sp|Q38942|RAE1L_ARATH Rae1-like protein At1g80670 OS=Arabidopsis thaliana GN=At1g80670 PE=2 SV=2//1.89954e-158
BGIOSGA004064	LOC_Os01g44970	913.694	165.749	2.4627	1.01e-18	1.06e-16	sp|Q949Z1|PGLR4_ARATH Polygalacturonase At1g48100 OS=Arabidopsis thaliana GN=At1g48100 PE=2 SV=1//4.12839e-93
BGIOSGA004082	LOC_Os01g45274	302.077	1494.39	-2.3066	3.89e-05	0.00056856	sp|P40880|CAHC_HORVU Carbonic anhydrase, chloroplastic OS=Hordeum vulgare PE=2 SV=1//7.50755e-134
BGIOSGA004083	LOC_Os01g45260	27.8441	79.2214	-1.5085	0.0018792	0.016563	-//-
BGIOSGA004088	LOC_Os01g45400	14.2043	2737.28	-7.5903	3.03e-26	5.85e-24	sp|P0C032|RUB3_ORYSJ Ubiquitin-like protein-NEDD8-like protein RUB3 OS=Oryza sativa subsp. japonica GN=RUB3 PE=3 SV=2//7.55297e-107
BGIOSGA004090	LOC_Os01g45420	4.8868	280.167	-5.8413	1.89e-13	1.09e-11	sp|P0C032|RUB3_ORYSJ Ubiquitin-like protein-NEDD8-like protein RUB3 OS=Oryza sativa subsp. japonica GN=RUB3 PE=3 SV=2//9.52565e-18
BGIOSGA004091	LOC_Os01g45430	2.66421	759.881	-8.1559	2.49e-07	6.01e-06	sp|P0CG70|UBI4P_NEUCR Polyubiquitin OS=Neurospora crassa (strain ATCC 24698 / 74-OR23-1A / CBS 708.71 / DSM 1257 / FGSC 987) GN=ubi-4 PE=1 SV=1//7.09965e-14
BGIOSGA004096	LOC_Os01g45550	472.597	943.702	-0.99772	9.93e-05	0.0013108	sp|Q5VP70|PIN3A_ORYSJ Probable auxin efflux carrier component 3a OS=Oryza sativa subsp. japonica GN=PIN3A PE=2 SV=1//0
BGIOSGA004103	LOC_Os01g45900	169.084	7054.68	-5.3828	1.16e-80	1.58e-77	-//-
BGIOSGA004104	LOC_Os01g45960	1231.18	1972.69	-0.68011	0.0041213	0.031879	-//-
BGIOSGA004111	LOC_Os01g46120	9.38994	39.1394	-2.0594	0.0028124	0.023218	sp|Q94F40|GDL9_ARATH GDSL esterase/lipase At1g28600 OS=Arabidopsis thaliana GN=At1g28600 PE=2 SV=1//7.37158e-109
BGIOSGA004121	LOC_Os01g46260	770.846	4.26783	7.4968	6.05e-66	5.11e-63	sp|Q94F40|GDL9_ARATH GDSL esterase/lipase At1g28600 OS=Arabidopsis thaliana GN=At1g28600 PE=2 SV=1//1.02677e-87
BGIOSGA004122	LOC_Os01g46270	10.8017	1641.17	-7.2473	1.09e-11	4.95e-10	sp|Q9XGY6|WAXS1_SIMCH Long-chain-alcohol O-fatty-acyltransferase OS=Simmondsia chinensis PE=1 SV=1//1.28226e-24
BGIOSGA004125	LOC_Os01g46380	6884.17	12016	-0.8036	0.00049955	0.0053847	sp|Q65XK0|ILV5_ORYSJ Ketol-acid reductoisomerase, chloroplastic OS=Oryza sativa subsp. japonica GN=Os05g0573700 PE=1 SV=1//1.57451e-178
BGIOSGA004135	LOC_Os01g46690	2.69319	26.5546	-3.3016	0.00067111	0.0069566	-//-
BGIOSGA004138	LOC_Os01g46730	0	33.6853	#NAME?	5.41e-06	9.73e-05	-//-
BGIOSGA004144	LOC_Os01g47050	715.515	248.819	1.5239	0.0032748	0.026367	sp|Q9M310|FBK77_ARATH F-box/kelch-repeat protein At3g61590 OS=Arabidopsis thaliana GN=At3g61590 PE=1 SV=1//5.13628e-162
BGIOSGA004150	LOC_Os01g47262	788.425	1358.7	-0.78518	0.0011913	0.011264	sp|Q6NKP9|AMSH2_ARATH AMSH-like ubiquitin thioesterase 2 OS=Arabidopsis thaliana GN=AMSH2 PE=2 SV=1//3.53177e-77
BGIOSGA004170	LOC_Os01g47700	678.445	292.47	1.2139	5.09e-06	9.21e-05	sp|O22959|PER19_ARATH Peroxidase 19 OS=Arabidopsis thaliana GN=PER19 PE=2 SV=1//4.61757e-121
BGIOSGA004171	LOC_Os01g47730	1460.04	767.343	0.92806	0.00016263	0.0020249	sp|Q9FJH0|RAA1F_ARATH Ras-related protein RABA1f OS=Arabidopsis thaliana GN=RABA1F PE=2 SV=1//8.77316e-126
BGIOSGA004189	LOC_Os01g48410	84.633	17.1392	2.3039	1.1e-05	0.00018399	sp|Q9LV40|ROGF8_ARATH Rho guanine nucleotide exchange factor 8 OS=Arabidopsis thaliana GN=ROPGEF8 PE=1 SV=1//1.49826e-173
BGIOSGA004195	LOC_Os01g48570	3.57643	2371.07	-9.3728	3.08e-65	2.55e-62	sp|C0LGJ1|Y1743_ARATH Probable LRR receptor-like serine/threonine-protein kinase At1g74360 OS=Arabidopsis thaliana GN=At1g74360 PE=1 SV=1//7.25749e-06
BGIOSGA004203	LOC_Os01g48750	270.39	571.116	-1.0787	8.67e-05	0.0011643	sp|Q9LS40|ASPG1_ARATH Protein ASPARTIC PROTEASE IN GUARD CELL 1 OS=Arabidopsis thaliana GN=ASPG1 PE=1 SV=1//8.69302e-40
BGIOSGA004206	LOC_Os01g48800	23.0878	142.505	-2.6258	2.34e-08	6.87e-07	sp|Q9SY29|PUP4_ARATH Probable purine permease 4 OS=Arabidopsis thaliana GN=PUP4 PE=2 SV=1//3.91513e-31
BGIOSGA004208	LOC_Os01g48820	98.475	198.54	-1.0116	0.0029217	0.023942	-//-
BGIOSGA004209	LOC_Os01g48900	334.716	166.546	1.007	0.00073722	0.0075262	sp|Q39828|SDL5A_SOYBN Dynamin-related protein 5A OS=Glycine max PE=2 SV=1//0
BGIOSGA004210	LOC_Os01g48930	3487.32	6097.33	-0.80606	0.00045229	0.004956	sp|Q8K1J5|SDE2_MOUSE Protein SDE2 homolog OS=Mus musculus GN=Sde2 PE=1 SV=1//2.82532e-11
BGIOSGA004215	LOC_Os01g49010	285.146	153.232	0.89598	0.0035432	0.028175	sp|Q4U3P8|ORC4_CRIGR Origin recognition complex subunit 4 OS=Cricetulus griseus GN=ORC4 PE=2 SV=1//1.97941e-40
BGIOSGA004223	LOC_Os01g49200	2352.49	362.049	2.6999	2.09e-25	3.77e-23	sp|Q9FHM4|MA653_ARATH 65-kDa microtubule-associated protein 3 OS=Arabidopsis thaliana GN=MAP65-3 PE=1 SV=1//0
BGIOSGA004227	LOC_Os01g49240	154.142	588.959	-1.9339	4.37e-06	8.05e-05	sp|Q66PF4|CGT_FRAAN Cinnamate beta-D-glucosyltransferase OS=Fragaria ananassa GN=GT2 PE=1 SV=1//1.88982e-64
BGIOSGA004230	LOC_Os01g49270	64.166	351.008	-2.4516	2.44e-08	7.13e-07	sp|Q9HCS7|SYF1_HUMAN Pre-mRNA-splicing factor SYF1 OS=Homo sapiens GN=XAB2 PE=1 SV=2//3.3541e-130
BGIOSGA004255	LOC_Os01g50010	2945.97	1462.89	1.0099	1.87e-05	0.00029621	sp|Q8LBH2|CAP8_ARATH Putative clathrin assembly protein At2g01600 OS=Arabidopsis thaliana GN=At2g01600 PE=2 SV=2//0
BGIOSGA004269	LOC_Os01g50400	1308.92	2734.63	-1.063	6.6e-06	0.00011606	sp|Q54R82|MKKA_DICDI Mitogen-activated protein kinase kinase kinase A OS=Dictyostelium discoideum GN=mkkA PE=1 SV=2//8.17928e-52
BGIOSGA004277	LOC_Os01g50680	0	13.3866	#NAME?	0.0011215	0.010745	sp|O65351|SUBL_ARATH Subtilisin-like protease OS=Arabidopsis thaliana GN=ARA12 PE=1 SV=1//0
BGIOSGA004279	LOC_Os01g50700	96.9983	285.839	-1.5592	1.15e-05	0.00019091	sp|Q8GYX8|DNJ10_ARATH Chaperone protein dnaJ 10 OS=Arabidopsis thaliana GN=ATJ10 PE=2 SV=2//3.90065e-103
BGIOSGA004281	LOC_Os01g50750	893.293	8515.71	-3.2529	7.92e-20	9.54e-18	sp|Q93Z92|RING4_ARATH E3 ubiquitin-protein ligase At4g11680 OS=Arabidopsis thaliana GN=At4g11680 PE=2 SV=1//1.92703e-19
BGIOSGA004295	LOC_Os01g50990	95.9847	184.113	-0.93971	0.0068712	0.048565	sp|Q9FZ70|FDL1_ARATH F-box/FBD/LRR-repeat protein At1g13570 OS=Arabidopsis thaliana GN=At1g13570 PE=2 SV=1//7.16464e-08
BGIOSGA004306	LOC_Os01g51260	59.2937	145.493	-1.295	0.00073172	0.0074796	sp|Q8LPH6|MYB86_ARATH Transcription factor MYB86 OS=Arabidopsis thaliana GN=MYB86 PE=2 SV=1//7.00671e-67
BGIOSGA004308	LOC_Os01g51300	9441.01	4677.18	1.0133	1.3e-05	0.0002136	sp|O22607|MSI4_ARATH WD-40 repeat-containing protein MSI4 OS=Arabidopsis thaliana GN=MSI4 PE=1 SV=3//0
BGIOSGA004312	LOC_Os01g51400	43.9888	13.6053	1.693	0.0066291	0.047181	sp|Q9LVM0|Y5830_ARATH Probable inactive receptor kinase At5g58300 OS=Arabidopsis thaliana GN=At5g58300 PE=1 SV=1//3.98359e-67
BGIOSGA004313	LOC_Os01g51410	920.982	2285.03	-1.311	5.5e-07	1.23e-05	sp|O49954|GCSP_SOLTU Glycine dehydrogenase [decarboxylating], mitochondrial OS=Solanum tuberosum GN=GDCSP PE=2 SV=1//0
BGIOSGA004315	LOC_Os01g51420	360.801	617.056	-0.7742	0.0033492	0.026869	sp|Q3HRN7|CNBLA_ORYSJ Calcineurin B-like protein 10 OS=Oryza sativa subsp. japonica GN=CBL10 PE=2 SV=1//1.06469e-131
BGIOSGA004318	LOC_Os01g51460	0	98.0371	#NAME?	2.36e-06	4.61e-05	-//-
BGIOSGA004320	LOC_Os01g51510	0	85.7539	#NAME?	9.21e-06	0.00015668	-//-
BGIOSGA004321	LOC_Os01g51550	61.1685	1077.75	-4.1391	1.1e-11	5.01e-10	sp|O81755|PER48_ARATH Putative Peroxidase 48 OS=Arabidopsis thaliana GN=PER48 PE=2 SV=3//2.2149e-85
BGIOSGA004324	LOC_Os01g51610	49.9907	14.49	1.7866	0.0031454	0.025496	sp|A4LBC0|LFL1_ORYSJ B3 domain-containing protein LFL1 OS=Oryza sativa subsp. japonica GN=LFL1 PE=2 SV=1//2.82888e-105
BGIOSGA004342	LOC_Os06g14310	3.6199	133.341	-5.203	6.38e-05	0.00088311	sp|A2ZX97|KAT6_ORYSJ Potassium channel KAT6 OS=Oryza sativa subsp. japonica GN=Os01g0718700 PE=3 SV=1//0
BGIOSGA004343	LOC_Os01g52080	1.33935	53.921	-5.3312	7.9e-10	2.87e-08	-//-
BGIOSGA004346	LOC_Os01g52130	681.618	1662.34	-1.2862	0.0058717	0.042677	sp|Q94LW6|SUT35_ARATH Probable sulfate transporter 3.5 OS=Arabidopsis thaliana GN=SULTR3;5 PE=2 SV=1//0
BGIOSGA004352	LOC_Os01g52260	1991.33	3252.39	-0.70777	0.00366	0.028965	sp|Q8W0E4|SAT1_ORYSJ Probable serine acetyltransferase 1 OS=Oryza sativa subsp. japonica GN=SAT1 PE=2 SV=1//1.24063e-172
BGIOSGA004367	LOC_Os01g52440	1.78097	111.147	-5.9637	1.3e-18	1.35e-16	-//-
BGIOSGA004381	LOC_Os01g52690	5515.42	12852.4	-1.2205	0.0019181	0.016828	sp|Q9S728|PDF1_ARATH Protodermal factor 1 OS=Arabidopsis thaliana GN=PDF1 PE=2 SV=1//3.46789e-23
BGIOSGA004390	LOC_Os01g52920	2518.25	4972.31	-0.9815	3.12e-05	0.00046672	-//-
BGIOSGA004402	LOC_Os01g53220	271.232	1195.58	-2.1401	4.7e-06	8.58e-05	sp|Q942D6|HFC1B_ORYSJ Heat stress transcription factor C-1b OS=Oryza sativa subsp. japonica GN=HSFC1B PE=2 SV=1//1.24701e-158
BGIOSGA004418	LOC_Os01g53580	22.4433	90.6299	-2.0137	2.85e-05	0.00043073	sp|Q84LH3|WEX_ARATH Werner Syndrome-like exonuclease OS=Arabidopsis thaliana GN=WEX PE=1 SV=1//1.92403e-19
BGIOSGA004419	LOC_Os01g53590	31.0514	143.422	-2.2075	0.0042039	0.032377	sp|Q84LH3|WEX_ARATH Werner Syndrome-like exonuclease OS=Arabidopsis thaliana GN=WEX PE=1 SV=1//5.62472e-18
BGIOSGA004421	LOC_Os01g53620	337.772	179.485	0.91218	0.0019171	0.016823	-//-
BGIOSGA004422	LOC_Os01g53640	677.728	380.398	0.8332	0.0015167	0.013803	sp|Q9FFW5|PERK8_ARATH Proline-rich receptor-like protein kinase PERK8 OS=Arabidopsis thaliana GN=PERK8 PE=1 SV=1//4.40248e-148
BGIOSGA004423	LOC_Os01g53650	0.441619	89.8131	-7.668	1.1e-17	1.03e-15	sp|Q94JI5|C3H10_ORYSJ Zinc finger CCCH domain-containing protein 10 OS=Oryza sativa subsp. japonica GN=Os01g0738400 PE=2 SV=1//7.98372e-146
BGIOSGA004427	LOC_Os01g53710	1387.49	4637.27	-1.7408	3.51e-13	1.94e-11	sp|Q9ZQP1|DSP8_ARATH Putative dual specificity protein phosphatase DSP8 OS=Arabidopsis thaliana GN=DSP8 PE=2 SV=2//8.36318e-93
BGIOSGA004430	LOC_Os01g53750	1035.76	340.155	1.6064	6.23e-06	0.00011008	sp|Q9FJU9|E1313_ARATH Glucan endo-1,3-beta-glucosidase 13 OS=Arabidopsis thaliana GN=At5g56590 PE=1 SV=1//0
BGIOSGA004439	LOC_Os01g53980	249.598	563.138	-1.1739	0.0017981	0.015923	-//-
BGIOSGA004450	LOC_Os01g54340	1562.37	2830.56	-0.85735	0.0026464	0.022077	-//-
BGIOSGA004462	LOC_Os01g54590	204.827	87.1689	1.2325	0.0055172	0.040508	sp|P40393|RIC2_ORYSJ Ras-related protein RIC2 OS=Oryza sativa subsp. japonica GN=RIC2 PE=2 SV=2//5.9831e-133
BGIOSGA004466	LOC_Os01g54770	2.26606	35.3089	-3.9618	1.22e-05	0.00020207	-//-
BGIOSGA004468	LOC_Os01g54800	31.1094	1.61866	4.2645	8.74e-05	0.0011736	-//-
BGIOSGA004484	LOC_Os01g55220	1008.43	120.64	3.0633	1.24e-24	2.15e-22	-//-
BGIOSGA004485	LOC_Os01g55240	296.265	1060.06	-1.8392	0.0015602	0.014137	sp|Q9XG83|G2OX_PHACN Gibberellin 2-beta-dioxygenase OS=Phaseolus coccineus GN=GA2OX1 PE=2 SV=1//4.29006e-130
BGIOSGA004489	LOC_Os01g55420	195.923	80.85	1.277	0.00026715	0.0031329	-//-
BGIOSGA004492	LOC_Os01g55500	3980.4	1729.25	1.2028	3.17e-07	7.52e-06	sp|Q94C70|NAT2_ARATH Nucleobase-ascorbate transporter 2 OS=Arabidopsis thaliana GN=NAT2 PE=2 SV=2//0
BGIOSGA004493	LOC_Os01g55510	49.1578	459.388	-3.2242	1.64e-07	4.1e-06	sp|O02414|DYL1_HELCR Dynein light chain LC6, flagellar outer arm OS=Heliocidaris crassispina PE=3 SV=1//1.16151e-22
BGIOSGA004496	LOC_Os01g55570	284.805	151.098	0.91448	0.0028324	0.023349	sp|Q8LCA1|TMP14_ARATH Thylakoid membrane phosphoprotein 14 kDa, chloroplastic OS=Arabidopsis thaliana GN=TMP14 PE=1 SV=2//3.61357e-13
BGIOSGA004502	LOC_Os01g55740	1280.77	739.341	0.79269	0.0014689	0.013458	-//-
BGIOSGA004512	LOC_Os01g56040	27.0189	589.183	-4.4467	2.23e-16	1.83e-14	sp|Q5JN07|SAP3_ORYSJ Zinc finger A20 and AN1 domain-containing stress-associated protein 3 OS=Oryza sativa subsp. japonica GN=SAP3 PE=2 SV=2//3.15536e-94
BGIOSGA004513	LOC_Os01g56090	122.294	30.7495	1.9917	4.69e-06	8.57e-05	-//-
BGIOSGA004518	LOC_Os01g56160	27.0044	122.239	-2.1784	0.0067165	0.047718	-//-
BGIOSGA004525	LOC_Os01g56310	574.44	994.041	-0.79115	0.0016536	0.014825	sp|Q5ZAQ2|LISC1_ORYSJ Lipoyl synthase 1, chloroplastic OS=Oryza sativa subsp. japonica GN=LIP1P-1 PE=3 SV=1//0
BGIOSGA004546	LOC_Os01g56790	884.501	1557.94	-0.8167	0.00079508	0.00802	-//-
BGIOSGA004550	LOC_Os01g56850	172.994	82.8961	1.0613	0.0022816	0.01948	-//-
BGIOSGA004555	LOC_Os01g56940	204.364	94.684	1.1099	0.001181	0.011178	sp|Q60GC1|EXO1_ORYSJ Exonuclease 1 OS=Oryza sativa subsp. japonica GN=EXO1 PE=2 SV=1//0
BGIOSGA004589	LOC_Os01g57770	117.349	367.599	-1.6473	7.06e-08	1.89e-06	sp|Q6RYA0|SABP2_TOBAC Salicylic acid-binding protein 2 OS=Nicotiana tabacum GN=SABP2 PE=1 SV=1//1.49147e-82
BGIOSGA004593	LOC_Os01g57890	50.1715	15.3748	1.7063	0.0046134	0.034944	sp|Q5ZAY0|TF1_ORYSJ Homeobox-leucine zipper protein TF1 OS=Oryza sativa subsp. japonica GN=TF1 PE=2 SV=1//0
BGIOSGA004597	LOC_Os01g58080	1291.96	676.474	0.93346	0.00015349	0.0019213	sp|Q8LE47|PPR87_ARATH Pentatricopeptide repeat-containing protein At1g61870, mitochondrial OS=Arabidopsis thaliana GN=PPR336 PE=2 SV=2//1.79174e-106
BGIOSGA004607	LOC_Os01g58380	337.103	776.23	-1.2033	0.0024161	0.020452	sp|Q45223|HBD_BRAJA 3-hydroxybutyryl-CoA dehydrogenase OS=Bradyrhizobium japonicum (strain USDA 110) GN=hbdA PE=3 SV=1//4.62272e-97
BGIOSGA004618	LOC_Os01g58580	1116.06	1952.4	-0.80683	0.00082744	0.0083021	sp|O64518|MCA5_ARATH Metacaspase-5 OS=Arabidopsis thaliana GN=AMC5 PE=1 SV=1//2.92228e-165
BGIOSGA004625	LOC_Os01g58670	14.3637	337.674	-4.5551	2.7e-07	6.49e-06	sp|Q5EAF6|FB336_ARATH Probable F-box protein At5g04010 OS=Arabidopsis thaliana GN=NSFBx PE=2 SV=1//1.39949e-07
BGIOSGA004627	LOC_Os01g58690	346.422	681.584	-0.97636	0.00019931	0.0024216	sp|P45951|ARP_ARATH Apurinic endonuclease-redox protein OS=Arabidopsis thaliana GN=ARP PE=2 SV=2//6.43909e-136
BGIOSGA004633	LOC_Os01g58890	762.672	2597.92	-1.7682	2.12e-06	4.19e-05	sp|P09229|CYT1_ORYSJ Cysteine proteinase inhibitor 1 OS=Oryza sativa subsp. japonica GN=Os01g0803200 PE=1 SV=2//2.24891e-58
BGIOSGA004639	LOC_Os01g59050	31.7462	77.0975	-1.2801	0.006854	0.048496	sp|O81117|C94A1_VICSA Cytochrome P450 94A1 OS=Vicia sativa GN=CYP94A1 PE=2 SV=2//2.02627e-134
BGIOSGA004649	LOC_Os01g59320	80.3106	229.076	-1.5122	7.53e-06	0.00013111	-//-
BGIOSGA004658	LOC_Os01g59480	0	40.3107	#NAME?	1.52e-09	5.3e-08	-//-
BGIOSGA004684	LOC_Os01g59980	7882.44	4620.36	0.77064	0.00087547	0.0086941	sp|Q8S9K3|VAR3_ARATH Zinc finger protein VAR3, chloroplastic OS=Arabidopsis thaliana GN=VAR3 PE=1 SV=2//2.37159e-09
BGIOSGA004688	LOC_Os01g60140	73.9037	14.7187	2.328	0.0035068	0.027936	sp|Q9SIT5|CHX15_ARATH Cation/H(+) antiporter 15 OS=Arabidopsis thaliana GN=CHX15 PE=2 SV=1//0
BGIOSGA004697	LOC_Os01g60330	957.398	586.151	0.70785	0.0047787	0.035909	sp|Q9LVM0|Y5830_ARATH Probable inactive receptor kinase At5g58300 OS=Arabidopsis thaliana GN=At5g58300 PE=1 SV=1//0
BGIOSGA004699	LOC_Os01g60420	129.396	49.2108	1.3947	0.00044114	0.0048552	-//-
BGIOSGA004709	LOC_Os01g60790	4689.3	2557.84	0.87445	0.00016876	0.002094	sp|P49216|RS26_ORYSJ 40S ribosomal protein S26 OS=Oryza sativa subsp. japonica GN=RPS26 PE=2 SV=2//6.70652e-41
BGIOSGA004712	LOC_Os01g60850	0	15.8121	#NAME?	0.0011517	0.010955	sp|Q9M0R7|ATL39_ARATH RING-H2 finger protein ATL39 OS=Arabidopsis thaliana GN=ATL39 PE=2 SV=1//1.29563e-08
BGIOSGA004719	LOC_Os01g60960	8.91934	167.562	-4.2316	4.38e-16	3.45e-14	sp|Q8L5T5|LBD15_ARATH LOB domain-containing protein 15 OS=Arabidopsis thaliana GN=LBD15 PE=2 SV=2//6.78185e-62
BGIOSGA004739	LOC_Os01g61570	249.033	86.9502	1.5181	4.69e-06	8.57e-05	sp|Q9SIZ6|GDL47_ARATH GDSL esterase/lipase At2g40250 OS=Arabidopsis thaliana GN=At2g40250 PE=2 SV=1//4.68587e-97
BGIOSGA004741	LOC_Os01g61610	125.321	25.3054	2.3081	0.0017212	0.015348	sp|Q39224|SRG1_ARATH Protein SRG1 OS=Arabidopsis thaliana GN=SRG1 PE=2 SV=1//1.21884e-68
BGIOSGA004742	LOC_Os01g61620	387.899	212.349	0.86924	0.0018844	0.016598	sp|Q09690|POM1_SCHPO Dual specificity protein kinase pom1 OS=Schizosaccharomyces pombe (strain 972 / ATCC 24843) GN=pom1 PE=1 SV=1//1.8638e-64
BGIOSGA004746	LOC_Os01g61680	118.623	228.492	-0.94576	0.0033586	0.026928	sp|Q9STN5|Y4833_ARATH Uncharacterized protein At4g08330, chloroplastic OS=Arabidopsis thaliana GN=At4g08330 PE=1 SV=1//6.90941e-22
BGIOSGA004753	LOC_Os01g61920	5559.32	1518.69	1.8721	8.97e-15	6.03e-13	sp|P0CG89|H4_SOYBN Histone H4 OS=Glycine max PE=3 SV=1//3.50271e-51
BGIOSGA004756	LOC_Os01g61940	411.367	1595.45	-1.9555	0.00047352	0.0051587	sp|O80946|AB1G_ARATH ABC transporter G family member 1 OS=Arabidopsis thaliana GN=ABCG1 PE=2 SV=1//0
BGIOSGA004757	LOC_Os01g61980	60.8504	157.578	-1.3727	0.00019527	0.0023792	sp|O80624|MAKR4_ARATH Probable membrane-associated kinase regulator 4 OS=Arabidopsis thaliana GN=MAKR4 PE=2 SV=1//9.68009e-27
BGIOSGA004769	LOC_Os01g62210	671.763	359.642	0.90139	0.00061274	0.0064344	sp|Q749B4|RL17_GEOSL 50S ribosomal protein L17 OS=Geobacter sulfurreducens (strain ATCC 51573 / DSM 12127 / PCA) GN=rplQ PE=3 SV=1//5.32884e-36
BGIOSGA004773	LOC_Os01g62400	26.5627	0	Inf	3.83e-06	7.15e-05	-//-
BGIOSGA004776	LOC_Os01g62430	83.9809	2774.14	-5.0458	4.11e-62	3.2e-59	sp|Q0JHU5|ERG1_ORYSJ Elicitor-responsive protein 1 OS=Oryza sativa subsp. japonica GN=ERG1 PE=2 SV=1//3.16972e-115
BGIOSGA004781	LOC_Os01g62584	158.71	42.7462	1.8925	1.88e-06	3.76e-05	-//-
BGIOSGA004789	LOC_Os01g62760	4311.71	7592.48	-0.81631	0.00043457	0.0047982	sp|Q5N9N2|P2C09_ORYSJ Probable protein phosphatase 2C 9 OS=Oryza sativa subsp. japonica GN=Os01g0846300 PE=2 SV=1//0
BGIOSGA004791	LOC_Os01g62780	713.175	1161.71	-0.70392	0.0050565	0.037654	sp|O17087|GLD2_CAEEL Poly(A) RNA polymerase gld-2 OS=Caenorhabditis elegans GN=gld-2 PE=1 SV=2//2.21446e-18
BGIOSGA004796	LOC_Os01g62840	221.066	423.503	-0.9379	0.00092311	0.0091012	sp|Q941T9|GMPP2_ORYSJ Probable mannose-1-phosphate guanylyltransferase 2 OS=Oryza sativa subsp. japonica GN=Os01g0847200 PE=2 SV=1//4.42953e-134
BGIOSGA004799	LOC_Os01g62870	607.567	1016.42	-0.74238	0.0026128	0.021838	sp|Q84TF0|AKRCA_ARATH Aldo-keto reductase family 4 member C10 OS=Arabidopsis thaliana GN=AKR4C10 PE=1 SV=1//2.9299e-165
BGIOSGA004801	LOC_Os01g62900	119.716	1885.39	-3.9772	2.99e-15	2.14e-13	sp|O04226|P5CS_ORYSJ Delta-1-pyrroline-5-carboxylate synthase OS=Oryza sativa subsp. japonica GN=P5CS PE=2 SV=2//0
BGIOSGA004802	LOC_Os01g62970	124.299	446.293	-1.8442	0.0016148	0.014539	-//-
BGIOSGA004804	LOC_Os01g63050	915.93	3041.14	-1.7313	7.69e-13	4.08e-11	-//-
BGIOSGA004812	LOC_Os01g63210	179.003	68.2702	1.3907	0.00012619	0.0016215	sp|Q9SR77|HBPL1_ARATH Heme-binding-like protein At3g10130, chloroplastic OS=Arabidopsis thaliana GN=At3g10130 PE=1 SV=1//1.15816e-22
BGIOSGA004813	LOC_Os01g63220	238.398	453.888	-0.92896	0.00085966	0.0085779	sp|Q7XJ81|SCRK2_SOLHA Fructokinase-2 OS=Solanum habrochaites GN=FRK2 PE=2 SV=1//4.91749e-34
BGIOSGA004822	LOC_Os01g63540	127.282	1315.13	-3.3691	1.34e-15	9.97e-14	sp|P48422|C86A1_ARATH Cytochrome P450 86A1 OS=Arabidopsis thaliana GN=CYP86A1 PE=1 SV=2//0
BGIOSGA004825	LOC_Os01g63710	203.719	359.496	-0.81939	0.004963	0.037041	sp|O89033|CDC6_MOUSE Cell division control protein 6 homolog OS=Mus musculus GN=Cdc6 PE=2 SV=2//1.75067e-51
BGIOSGA004834	LOC_Os01g63950	364.065	176.768	1.0423	0.00035891	0.0040638	-//-
BGIOSGA004835	LOC_Os01g63970	429.84	149.839	1.5204	2.09e-07	5.1e-06	sp|Q02745|SIA4A_PIG CMP-N-acetylneuraminate-beta-galactosamide-alpha-2,3-sialyltransferase 1 OS=Sus scrofa GN=ST3GAL1 PE=1 SV=1//7.42673e-13
BGIOSGA004836	LOC_Os01g63990	381.195	916.011	-1.2648	9.81e-07	2.08e-05	-//-
BGIOSGA004839	LOC_Os01g64090	2129.77	987.242	1.1092	4.93e-06	8.96e-05	sp|Q8VZB9|R10A1_ARATH 60S ribosomal protein L10a-1 OS=Arabidopsis thaliana GN=RPL10AA PE=2 SV=1//3.62208e-121
BGIOSGA004851	LOC_Os01g64350	631.011	1018.71	-0.691	0.0054757	0.04024	-//-
BGIOSGA004853	LOC_Os01g64380	598.518	332.748	0.84696	0.0017272	0.015391	-//-
BGIOSGA004861	LOC_Os01g64620	1.33935	20.8918	-3.9633	0.00083475	0.0083629	sp|Q9SG96|ATL72_ARATH RING-H2 finger protein ATL72 OS=Arabidopsis thaliana GN=ATL72 PE=2 SV=1//1.71295e-18
BGIOSGA004863	LOC_Os01g64640	9680.35	1211.27	2.9985	3.04e-33	9.01e-31	sp|Q76MV0|H32_TOBAC Histone H3.2 OS=Nicotiana tabacum GN=B34 PE=1 SV=1//2.70517e-60
BGIOSGA004869	LOC_Os01g64720	1254.39	783.248	0.67944	0.0061286	0.044213	-//-
BGIOSGA004891	LOC_Os01g65110	1.36833	18.2426	-3.7368	0.0025562	0.021446	sp|Q0WP01|PTR9_ARATH Probable peptide/nitrate transporter At1g22540 OS=Arabidopsis thaliana GN=At1g22540 PE=2 SV=1//1.53765e-167
BGIOSGA004896	LOC_Os01g65169	64.9844	203.25	-1.6451	3.03e-06	5.77e-05	sp|Q0WP01|PTR9_ARATH Probable peptide/nitrate transporter At1g22540 OS=Arabidopsis thaliana GN=At1g22540 PE=2 SV=1//4.87557e-103
BGIOSGA004897	LOC_Os01g65190	21.0604	553.363	-4.7156	6.58e-19	7.09e-17	sp|Q0WP01|PTR9_ARATH Probable peptide/nitrate transporter At1g22540 OS=Arabidopsis thaliana GN=At1g22540 PE=2 SV=1//8.97375e-100
BGIOSGA004906	LOC_Os01g65440	628.773	307.053	1.0341	0.00011734	0.0015255	-//-
BGIOSGA004907	LOC_Os01g65460	1459.37	838.499	0.79946	0.00092164	0.0090912	sp|Q5N8X6|BGAL3_ORYSJ Beta-galactosidase 3 OS=Oryza sativa subsp. japonica GN=Os01g0875500 PE=2 SV=1//0
BGIOSGA004909	LOC_Os01g65500	12.4668	321.716	-4.6896	3.88e-08	1.1e-06	sp|Q96282|CLCC_ARATH Chloride channel protein CLC-c OS=Arabidopsis thaliana GN=CLC-C PE=1 SV=1//0
BGIOSGA004913	LOC_Os01g65590	24483.5	8807.43	1.475	0.00061573	0.0064585	sp|Q9C809|B3GT8_ARATH Probable beta-1,3-galactosyltransferase 8 OS=Arabidopsis thaliana GN=B3GALT8 PE=2 SV=1//5.70688e-137
BGIOSGA004917	LOC_Os01g65710	60.379	400.035	-2.728	5.6e-17	4.84e-15	-//-
BGIOSGA004922	LOC_Os01g65830	88.4192	12.6477	2.8055	1.07e-07	2.77e-06	sp|Q8LJJ9|STAD1_ORYSJ Acyl-[acyl-carrier-protein] desaturase 1, chloroplastic OS=Oryza sativa subsp. japonica GN=Os01g0880800 PE=2 SV=1//0
BGIOSGA004925	LOC_Os01g65880	124.618	25.6749	2.2791	3.34e-07	7.88e-06	sp|Q8RZQ8|SWT1A_ORYSJ Bidirectional sugar transporter SWEET1a OS=Oryza sativa subsp. japonica GN=SWEET1A PE=2 SV=1//3.02296e-30
BGIOSGA004938	LOC_Os01g66250	1.33935	30.3072	-4.5001	1.62e-05	0.00025871	sp|P17801|KPRO_MAIZE Putative receptor protein kinase ZmPK1 OS=Zea mays GN=PK1 PE=2 SV=2//0
BGIOSGA004945	LOC_Os01g66350	1404.55	2689.45	-0.93721	8.25e-05	0.0011131	sp|Q91W34|CP058_MOUSE UPF0420 protein C16orf58 homolog OS=Mus musculus PE=2 SV=1//1.08794e-38
BGIOSGA004955	LOC_Os01g66590	328.121	9038.33	-4.7838	9.05e-70	8.56e-67	sp|Q8LQH4|LBD6_ORYSJ LOB domain-containing protein 6 OS=Oryza sativa subsp. japonica GN=LBD6 PE=2 SV=1//3.75433e-120
BGIOSGA004976	LOC_Os01g67100	1509.91	313.844	2.2663	4.17e-18	4.04e-16	sp|B2ZX90|FAS1_ORYSJ Chromatin assembly factor 1 subunit FSM OS=Oryza sativa subsp. japonica GN=FSM PE=2 SV=1//0
BGIOSGA004995	LOC_Os01g67550	194.727	70.9923	1.4557	4.17e-05	0.00060579	sp|Q05355|HYDL_STRHA Putative polyketide hydroxylase OS=Streptomyces halstedii GN=schC PE=3 SV=1//2.64646e-26
BGIOSGA004997	LOC_Os01g67630	65.5923	136.088	-1.0529	0.0055093	0.040458	sp|Q9M390|PTR1_ARATH Peptide transporter PTR1 OS=Arabidopsis thaliana GN=PTR1 PE=2 SV=1//0
BGIOSGA005000	LOC_Os01g67680	1.35384	87.3197	-6.0112	1.31e-15	9.76e-14	-//-
BGIOSGA005005	LOC_Os01g67810	119.927	52.9584	1.1792	0.0028486	0.023449	-//-
BGIOSGA005008	LOC_Os01g67850	750.756	3046.64	-2.0208	1.3e-16	1.08e-14	-//-
BGIOSGA005014	LOC_Os01g68020	49.3607	136.244	-1.4648	0.00018158	0.0022321	sp|Q9FMK7|BT1_ARATH BTB/POZ and TAZ domain-containing protein 1 OS=Arabidopsis thaliana GN=BT1 PE=1 SV=1//4.20781e-44
BGIOSGA005027	LOC_Os01g68420	26.3309	82.25	-1.6433	0.00059834	0.0063026	-//-
BGIOSGA005029	LOC_Os01g68400	7.59448	62.233	-3.0347	1.4e-06	2.88e-05	-//-
BGIOSGA005033	LOC_Os01g68480	493.498	283.818	0.79807	0.0038399	0.030083	sp|Q8S091|TRXF_ORYSJ Thioredoxin F, chloroplastic OS=Oryza sativa subsp. japonica GN=Os01g0913000 PE=2 SV=1//1.7093e-103
BGIOSGA005038	LOC_Os01g68589	1321.57	733.437	0.84951	0.00046566	0.0050828	-//-
BGIOSGA005039	LOC_Os01g68598	187.8	86.5958	1.1168	0.0016122	0.014529	sp|Q9SV72|EPFL9_ARATH EPIDERMAL PATTERNING FACTOR-like protein 9 OS=Arabidopsis thaliana GN=EPFL9 PE=1 SV=1//1.56623e-24
BGIOSGA005044	LOC_Os01g68770	5409.51	9826.89	-0.86124	0.0001902	0.0023266	sp|O23264|SEBP1_ARATH Selenium-binding protein 1 OS=Arabidopsis thaliana GN=SBP1 PE=1 SV=1//0
BGIOSGA005055	LOC_Os01g68870	2402.73	1143.65	1.071	0.00076108	0.00773	sp|Q9LYN8|EXS_ARATH Leucine-rich repeat receptor protein kinase EXS OS=Arabidopsis thaliana GN=EXS PE=1 SV=1//7.61615e-10
BGIOSGA005075	LOC_Os01g69830	636.808	1338.03	-1.0712	1.42e-05	0.00023137	sp|Q0JGI1|SPL2_ORYSJ Squamosa promoter-binding-like protein 2 OS=Oryza sativa subsp. japonica GN=SPL2 PE=2 SV=2//0
BGIOSGA005078	LOC_Os01g69870	352.887	810.446	-1.1995	9.39e-05	0.0012484	-//-
BGIOSGA005086	LOC_Os01g70000	4.07602	24.2749	-2.5742	0.0055745	0.040868	-//-
BGIOSGA005089	LOC_Os01g70090	391.75	748.276	-0.93364	0.0022321	0.019139	sp|Q54SS0|ECH1_DICDI Delta(3,5)-Delta(2,4)-dienoyl-CoA isomerase, mitochondrial OS=Dictyostelium discoideum GN=ech1 PE=3 SV=1//5.72278e-25
BGIOSGA005096	LOC_Os01g70220	850.171	397.042	1.0985	2.55e-05	0.00039048	sp|Q8GZB6|SUVH4_ARATH Histone-lysine N-methyltransferase, H3 lysine-9 specific SUVH4 OS=Arabidopsis thaliana GN=SUVH4 PE=1 SV=2//0
BGIOSGA005110	LOC_Os01g70600	2.23708	79.6788	-5.1545	3.97e-11	1.69e-09	sp|Q9LUM1|LOR11_ARATH Protein LURP-one-related 11 OS=Arabidopsis thaliana GN=At3g14260 PE=2 SV=1//5.28195e-21
BGIOSGA005132	LOC_Os01g71190	114.938	42.6633	1.4298	0.00057735	0.0061041	sp|Q0JG75|PSB28_ORYSJ Photosystem II reaction center PSB28 protein, chloroplastic OS=Oryza sativa subsp. japonica GN=PSB28 PE=2 SV=2//3.7041e-118
BGIOSGA005135	LOC_Os01g71240	43.1635	176.18	-2.0292	1.04e-07	2.7e-06	sp|Q8RUN1|ACA3_ORYSJ Calcium-transporting ATPase 3, plasma membrane-type OS=Oryza sativa subsp. japonica GN=Os01g0939100 PE=2 SV=1//0
BGIOSGA005139	LOC_Os01g71300	1919.33	1022.38	0.90867	0.00017304	0.0021386	sp|Q8LAS8|SFGH_ARATH S-formylglutathione hydrolase OS=Arabidopsis thaliana GN=SFGH PE=1 SV=2//1.18685e-86
BGIOSGA005145	LOC_Os01g71780	126.421	251.003	-0.98947	0.0017181	0.015324	sp|Q54SF9|MHCKD_DICDI Myosin heavy chain kinase D OS=Dictyostelium discoideum GN=mhkD PE=3 SV=1//1.0786e-12
BGIOSGA005183	LOC_Os01g72340	1555.04	2701.5	-0.79681	0.00072087	0.0073839	sp|A5F5U6|BGAL_VIBC3 Beta-galactosidase OS=Vibrio cholerae serotype O1 (strain ATCC 39541 / Ogawa 395 / O395) GN=lacZ PE=3 SV=2//0
BGIOSGA005184	LOC_Os01g72350	146.605	407.779	-1.4759	4.59e-07	1.04e-05	sp|O34355|YTCJ_BACSU Putative amidohydrolase YtcJ OS=Bacillus subtilis (strain 168) GN=ytcJ PE=4 SV=1//2.79313e-58
BGIOSGA005198	LOC_Os01g72630	15.732	66.4908	-2.0795	0.001555	0.014094	-//-
BGIOSGA005202	LOC_Os01g72690	2899.14	5893.71	-1.0236	1.14e-05	0.00019031	sp|Q5JK52|NADK1_ORYSJ Probable NAD kinase 1 OS=Oryza sativa subsp. japonica GN=Os01g0957000 PE=2 SV=1//0
BGIOSGA005203	LOC_Os01g72700	3900.97	2309.63	0.75617	0.00094967	0.0093215	sp|Q9LRT1|Y3804_ARATH Probably inactive leucine-rich repeat receptor-like protein kinase At3g28040 OS=Arabidopsis thaliana GN=At3g28040 PE=2 SV=1//0
BGIOSGA005204	LOC_Os01g72710	330.915	191.17	0.7916	0.0059312	0.043	-//-
BGIOSGA005215	LOC_Os01g72834	24.2387	69.3737	-1.5171	0.0026476	0.022082	sp|Q9H0Z9|RBM38_HUMAN RNA-binding protein 38 OS=Homo sapiens GN=RBM38 PE=1 SV=2//6.06819e-31
BGIOSGA005228	LOC_Os01g73110	1395.72	3363.86	-1.2691	7.65e-08	2.03e-06	-//-
BGIOSGA005229	LOC_Os01g73130	3.57643	129.506	-5.1784	0.0046822	0.035351	sp|Q43434|VATL_GOSHI V-type proton ATPase 16 kDa proteolipid subunit OS=Gossypium hirsutum GN=CVA16-2 PE=2 SV=1//8.38992e-67
BGIOSGA005250	LOC_Os01g73670	61.1685	186.334	-1.607	9.27e-06	0.00015775	-//-
BGIOSGA005264	LOC_Os01g73980	15.5871	51.126	-1.7137	0.0039562	0.030805	sp|Q9LM66|XCP2_ARATH Xylem cysteine proteinase 2 OS=Arabidopsis thaliana GN=XCP2 PE=1 SV=2//6.1241e-164
BGIOSGA005267	LOC_Os01g74140	45.7629	384.457	-3.0706	4.1e-20	5.08e-18	sp|Q9FHR7|WRK49_ARATH Probable WRKY transcription factor 49 OS=Arabidopsis thaliana GN=WRKY49 PE=2 SV=1//7.23999e-37
BGIOSGA005286	LOC_Os01g74510	80.7667	853.652	-3.4018	0.00047739	0.0051952	-//-
BGIOSGA005293	LOC_Os02g58670	135.166	371.834	-1.4599	0.0014202	0.013087	-//-
BGIOSGA005305	LOC_Os02g58470	331.574	164.266	1.0133	0.00069507	0.0071639	-//-
BGIOSGA005308	LOC_Os02g58390	640.306	129.249	2.3086	1.47e-15	1.08e-13	sp|Q84MA9|Y1063_ARATH Inactive leucine-rich repeat receptor-like serine/threonine-protein kinase At1g60630 OS=Arabidopsis thaliana GN=At1g60630 PE=2 SV=1//5.00561e-20
BGIOSGA005317	LOC_Os02g58220	668.93	63.8516	3.3891	2.17e-10	8.48e-09	sp|Q8LFJ8|RFA2B_ARATH Replication protein A 32 kDa subunit B OS=Arabidopsis thaliana GN=RPA2B PE=2 SV=1//5.24157e-06
BGIOSGA005324	LOC_Os02g58040	0.883239	34.2055	-5.2753	9.78e-07	2.07e-05	-//-
BGIOSGA005328	#N/A	5434.42	3365.37	0.69136	0.0029648	0.024255	-//-
BGIOSGA005329	LOC_Os02g57860	1.35384	54.7228	-5.337	6.54e-08	1.76e-06	-//-
BGIOSGA005336	LOC_Os02g57960	0	130.983	#NAME?	4.63e-06	8.48e-05	-//-
BGIOSGA005351	LOC_Os02g57400	3865.22	1838.91	1.0717	6.22e-06	0.00011003	sp|Q8T1P1|Y3453_DICDI Uncharacterized protein DDB_G0273453/DDB_G0273565 OS=Dictyostelium discoideum GN=DDB_G0273453 PE=4 SV=2//5.33554e-18
BGIOSGA005356	LOC_Os02g57310	188.364	399.389	-1.0843	0.00015741	0.0019648	sp|Q9M667|RPP13_ARATH Disease resistance protein RPP13 OS=Arabidopsis thaliana GN=RPP13 PE=2 SV=2//1.54696e-13
BGIOSGA005359	LOC_Os02g57260	3495.05	7445.72	-1.0911	3.21e-06	6.08e-05	sp|Q56WD9|THIK2_ARATH 3-ketoacyl-CoA thiolase 2, peroxisomal OS=Arabidopsis thaliana GN=PED1 PE=1 SV=2//1.28424e-12
BGIOSGA005366	LOC_Os02g57110	391.757	137.259	1.5131	3.53e-07	8.27e-06	sp|Q8LB81|GDL79_ARATH GDSL esterase/lipase At5g33370 OS=Arabidopsis thaliana GN=At5g33370 PE=2 SV=1//2.8876e-18
BGIOSGA005370	LOC_Os02g57070	236.19	120.573	0.97005	0.002707	0.022479	sp|Q9Y3B2|EXOS1_HUMAN Exosome complex component CSL4 OS=Homo sapiens GN=EXOSC1 PE=1 SV=1//3.21446e-08
BGIOSGA005375	LOC_Os02g56920	2724.62	1308.2	1.0585	8.2e-06	0.00014133	sp|F4HVY0|CER1_ARATH Protein ECERIFERUM 1 OS=Arabidopsis thaliana GN=CER1 PE=1 SV=1//1.5457e-10
BGIOSGA005376	LOC_Os02g56900	3515.38	2037.42	0.78694	0.00067391	0.0069821	sp|Q4VCM1|LCAT2_ARATH Phospholipid--sterol O-acyltransferase OS=Arabidopsis thaliana GN=PSAT PE=2 SV=2//5.77949e-11
BGIOSGA005384	LOC_Os02g56520	882.084	397.411	1.1503	1.01e-05	0.00016969	-//-
BGIOSGA005400	LOC_Os02g56310	236.828	563.025	-1.2494	0.00012684	0.0016282	sp|Q93VK0|PPCK2_ARATH Phosphoenolpyruvate carboxylase kinase 2 OS=Arabidopsis thaliana GN=PPCK2 PE=1 SV=2//4.72204e-80
BGIOSGA005402	LOC_Os02g56270	5233.87	9035.81	-0.78778	0.0007132	0.0073243	sp|Q67YI9|EPN2_ARATH Clathrin interactor EPSIN 2 OS=Arabidopsis thaliana GN=EPSIN2 PE=1 SV=1//1.2908e-15
BGIOSGA005403	LOC_Os02g56260	4.04703	23.5409	-2.5402	0.0067368	0.047837	-//-
BGIOSGA005419	LOC_Os02g55890	129.577	672.772	-2.3763	7.72e-17	6.59e-15	sp|Q06572|AVP_HORVU Pyrophosphate-energized vacuolar membrane proton pump OS=Hordeum vulgare PE=2 SV=2//3.50892e-07
BGIOSGA005420	LOC_Os02g55880	158.695	407.503	-1.3606	0.0033288	0.026732	sp|P42322|CANB1_NAEGR Calcineurin subunit B OS=Naegleria gruberi GN=CNB1 PE=3 SV=1//1.95025e-11
BGIOSGA005425	LOC_Os02g55610	378.307	1016.18	-1.4255	3.34e-08	9.53e-07	-//-
BGIOSGA005426	LOC_Os02g55570	501.143	181.853	1.4625	3.08e-07	7.33e-06	sp|Q4QSC8|SGO1_MAIZE Shugoshin-1 OS=Zea mays GN=SGO1 PE=2 SV=1//1.42853e-06
BGIOSGA005427	LOC_Os02g55540	392.062	685.696	-0.80649	0.0018981	0.016686	sp|Q3EC97|FBL14_ARATH F-box/LRR-repeat protein 14 OS=Arabidopsis thaliana GN=FBL14 PE=2 SV=1//1.19446e-117
BGIOSGA005432	LOC_Os02g55410	1865.36	464.334	2.0062	1.49e-09	5.23e-08	sp|Q54CP4|MCM5_DICDI DNA replication licensing factor mcm5 OS=Dictyostelium discoideum GN=mcm5 PE=3 SV=1//5.99508e-15
BGIOSGA005436	LOC_Os02g55320	1146.22	1814.25	-0.66249	0.0052544	0.038917	sp|P62598|ARR12_ARATH Two-component response regulator ARR12 OS=Arabidopsis thaliana GN=ARR12 PE=2 SV=2//1.30452e-16
BGIOSGA005444	LOC_Os02g55160	177.519	327.419	-0.88317	0.0030689	0.024988	sp|Q6K8Z4|FH7_ORYSJ Formin-like protein 7 OS=Oryza sativa subsp. japonica GN=FH7 PE=2 SV=2//2.55861e-07
BGIOSGA005460	LOC_Os02g54830	326.259	2286.57	-2.8091	3.35e-21	4.64e-19	sp|Q9ZV53|ATL49_ARATH Putative RING-H2 finger protein ATL49 OS=Arabidopsis thaliana GN=ATL49 PE=2 SV=1//1.1169e-59
BGIOSGA005463	LOC_Os02g54730	800.248	323.885	1.305	6.87e-07	1.5e-05	sp|P47082|AVT1_YEAST Vacuolar amino acid transporter 1 OS=Saccharomyces cerevisiae (strain ATCC 204508 / S288c) GN=AVT1 PE=1 SV=1//1.60238e-13
BGIOSGA005475	LOC_Os02g54330	102.443	23.9833	2.0947	8.91e-06	0.00015231	-//-
BGIOSGA005480	LOC_Os02g54160	8556.24	14413.2	-0.75234	0.0009534	0.0093443	sp|Q6K7E6|ERF1_ORYSJ Ethylene-responsive transcription factor 1 OS=Oryza sativa subsp. japonica GN=EREBP1 PE=1 SV=1//3.8231e-11
BGIOSGA005484	LOC_Os02g54080	1135.74	2073.34	-0.86833	0.00028734	0.0033343	-//-
BGIOSGA005493	LOC_Os02g53860	1087.07	1818.7	-0.74247	0.0022086	0.018969	sp|O65351|SUBL_ARATH Subtilisin-like protease OS=Arabidopsis thaliana GN=ARA12 PE=1 SV=1//2.68402e-146
BGIOSGA005496	LOC_Os02g53700	1287.7	2096.51	-0.7032	0.0031978	0.025853	-//-
BGIOSGA005497	LOC_Os02g53690	731.498	405.339	0.85173	0.0011303	0.010811	sp|A2XA73|GRF1_ORYSI Growth-regulating factor 1 OS=Oryza sativa subsp. indica GN=GRF1 PE=2 SV=1//2.00337e-28
BGIOSGA005504	LOC_Os02g53580	2.66421	86.2842	-5.0173	1.51e-13	8.84e-12	-//-
BGIOSGA005506	LOC_Os02g53530	139.127	62.233	1.1606	0.0068386	0.048429	sp|Q39265|ZFP6_ARATH Zinc finger protein 6 OS=Arabidopsis thaliana GN=ZFP6 PE=2 SV=1//5.25928e-12
BGIOSGA005509	LOC_Os02g53500	310.028	146.903	1.0775	0.00039194	0.004393	sp|Q9D0F6|RFC5_MOUSE Replication factor C subunit 5 OS=Mus musculus GN=Rfc5 PE=2 SV=1//6.32715e-48
BGIOSGA005511	LOC_Os02g53440	0.89773	255.012	-8.1501	1.82e-17	1.66e-15	-//-
BGIOSGA005514	LOC_Os02g53410	52.1767	237.34	-2.1855	6.03e-06	0.00010718	-//-
BGIOSGA005515	LOC_Os02g53380	421.767	74.4583	2.5019	6.5e-15	4.44e-13	-//-
BGIOSGA005516	LOC_Os02g53360	316.521	94.3775	1.7458	0.0013294	0.012362	-//-
BGIOSGA005520	LOC_Os02g53280	55.6448	18.3205	1.6028	0.005592	0.040974	sp|Q6NLW5|XRI1_ARATH Protein XRI1 OS=Arabidopsis thaliana GN=XRI1 PE=1 SV=2//2.20965e-12
BGIOSGA005532	LOC_Os02g53120	1296.23	404.25	1.681	6.05e-11	2.53e-09	sp|P33144|BIMB_EMENI Separin OS=Emericella nidulans (strain FGSC A4 / ATCC 38163 / CBS 112.46 / NRRL 194 / M139) GN=bimB PE=3 SV=2//1.44761e-29
BGIOSGA005537	LOC_Os02g53000	510.612	240.474	1.0863	8.5e-05	0.0011436	sp|Q93ZH0|LYM1_ARATH LysM domain-containing GPI-anchored protein 1 OS=Arabidopsis thaliana GN=LYM1 PE=1 SV=1//3.77146e-07
BGIOSGA005539	LOC_Os02g52930	159.688	1386.68	-3.1183	3.04e-30	7.65e-28	sp|Q6J163|5NG4_PINTA Auxin-induced protein 5NG4 OS=Pinus taeda PE=2 SV=1//1.28656e-07
BGIOSGA005548	LOC_Os02g52810	1821.93	681.544	1.4186	7.49e-09	2.38e-07	-//-
BGIOSGA005549	LOC_Os02g52800	0	82.1421	#NAME?	0.0013154	0.012246	sp|Q6Z310|MAN9_ORYSJ Putative mannan endo-1,4-beta-mannosidase 9 OS=Oryza sativa subsp. japonica GN=MAN9 PE=2 SV=2//5.01587e-68
BGIOSGA005556	LOC_Os02g52720	0.456111	128.329	-8.1362	0.00035104	0.0039805	-//-
BGIOSGA005564	LOC_Os02g52510	517.31	150.89	1.7775	1.08e-09	3.85e-08	sp|A4PBL4|RAD54_ORYSJ DNA repair and recombination protein RAD54 OS=Oryza sativa subsp. japonica GN=RAD54 PE=1 SV=1//7.00196e-07
BGIOSGA005567	LOC_Os02g52460	389.976	121.968	1.6769	3.16e-08	9.06e-07	-//-
BGIOSGA005575	LOC_Os02g52370	587.572	306.08	0.94086	0.00042553	0.0047108	sp|Q8BNU0|ARMC6_MOUSE Armadillo repeat-containing protein 6 OS=Mus musculus GN=Armc6 PE=2 SV=1//1.93821e-06
BGIOSGA005582	LOC_Os02g52190	20.5174	1.61866	3.664	0.0055822	0.040917	sp|Q9C7T4|BH096_ARATH Transcription factor bHLH96 OS=Arabidopsis thaliana GN=BHLH96 PE=2 SV=1//6.64848e-14
BGIOSGA005594	LOC_Os02g51950	162.156	38.4733	2.0755	1.71e-07	4.26e-06	sp|Q9LFT5|EPFL1_ARATH EPIDERMAL PATTERNING FACTOR-like protein 1 OS=Arabidopsis thaliana GN=EPFL1 PE=2 SV=1//1.05496e-21
BGIOSGA005595	LOC_Os02g51910	17.3826	72.0178	-2.0507	0.00011696	0.0015216	sp|Q9ZWJ3|U85A2_ARATH UDP-glycosyltransferase 85A2 OS=Arabidopsis thaliana GN=UGT85A2 PE=2 SV=1//1.8175e-51
BGIOSGA005601	LOC_Os02g51830	525.954	305.934	0.78171	0.0036121	0.028637	sp|Q97CE6|SYH_THEVO Histidine--tRNA ligase OS=Thermoplasma volcanium (strain ATCC 51530 / DSM 4299 / JCM 9571 / NBRC 15438 / GSS1) GN=hisS PE=3 SV=1//1.86864e-08
BGIOSGA005604	LOC_Os02g51750	1233.23	2545.24	-1.0454	1.19e-05	0.00019672	sp|Q9LX07|ANXD7_ARATH Annexin D7 OS=Arabidopsis thaliana GN=ANNAT7 PE=2 SV=1//3.89978e-21
BGIOSGA005608	LOC_Os02g51640	551.539	210.109	1.3923	7.19e-07	1.57e-05	-//-
BGIOSGA005623	LOC_Os02g51320	3148.27	1907.73	0.7227	0.002348	0.019944	sp|Q9CA64|BH135_ARATH Transcription factor bHLH135 OS=Arabidopsis thaliana GN=BHLH135 PE=1 SV=1//2.52675e-10
BGIOSGA005638	LOC_Os02g50910	1628.65	503.275	1.6943	1.93e-11	8.52e-10	sp|O95239|KIF4A_HUMAN Chromosome-associated kinesin KIF4A OS=Homo sapiens GN=KIF4A PE=1 SV=3//2.37882e-06
BGIOSGA005645	LOC_Os02g50820	7565.21	3187.77	1.2468	9.94e-08	2.59e-06	sp|Q0WPE9|NAT7_ARATH Nucleobase-ascorbate transporter 7 OS=Arabidopsis thaliana GN=NAT7 PE=2 SV=2//1.18461e-16
BGIOSGA005648	LOC_Os02g50730	49.3241	245.584	-2.3159	0.00012351	0.0015896	sp|P29136|MEP1_SOYBN Metalloendoproteinase 1 OS=Glycine max PE=1 SV=2//1.24117e-74
BGIOSGA005650	LOC_Os02g50690	938.986	1800.36	-0.93911	0.0047782	0.035909	sp|Q9FVV1|GDL28_ARATH GDSL esterase/lipase At1g71250 OS=Arabidopsis thaliana GN=At1g71250 PE=2 SV=1//1.60114e-06
BGIOSGA005653	LOC_Os02g50630	546.224	116.305	2.2316	5.58e-10	2.07e-08	sp|Q8LSZ4|E2FE_ARATH E2F transcription factor-like E2FE OS=Arabidopsis thaliana GN=E2FE PE=2 SV=1//6.49908e-12
BGIOSGA005657	LOC_Os02g50570	2905.05	1615.38	0.84669	0.00027706	0.0032296	sp|A3AB67|FH16_ORYSJ Formin-like protein 16 OS=Oryza sativa subsp. japonica GN=FH16 PE=2 SV=1//0
BGIOSGA005661	LOC_Os02g50374	37.1761	9.85774	1.915	0.007008	0.049391	-//-
BGIOSGA005673	LOC_Os02g50020	125.154	59.443	1.0741	0.0066157	0.047119	-//-
BGIOSGA005685	LOC_Os02g49720	11524	24989.3	-1.1167	4.07e-06	7.52e-05	sp|Q8S528|AL2B7_ARATH Aldehyde dehydrogenase family 2 member B7, mitochondrial OS=Arabidopsis thaliana GN=ALDH2B7 PE=2 SV=2//1.24665e-12
BGIOSGA005699	LOC_Os02g49420	338.292	155.512	1.1212	0.00017968	0.0022115	sp|Q9FM65|FLA1_ARATH Fasciclin-like arabinogalactan protein 1 OS=Arabidopsis thaliana GN=FLA1 PE=1 SV=1//3.18916e-40
BGIOSGA005706	LOC_Os02g49280	9.47689	1772.95	-7.5475	8.83e-05	0.0011822	-//-
BGIOSGA005707	LOC_Os02g49250	2.25157	341.588	-7.2452	6.41e-19	6.92e-17	sp|Q9FDW1|MYB44_ARATH Transcription factor MYB44 OS=Arabidopsis thaliana GN=MYB44 PE=2 SV=1//1.03973e-19
BGIOSGA005708	LOC_Os02g49240	5.3574	173.064	-5.0136	1.26e-06	2.62e-05	-//-
BGIOSGA005719	LOC_Os02g48950	1.36833	129.541	-6.5648	3.4e-22	5.11e-20	sp|Q9C9Y7|UBC12_ARATH Probable ubiquitin-conjugating enzyme E2 12 OS=Arabidopsis thaliana GN=UBC12 PE=2 SV=1//4.7971e-10
BGIOSGA005721	LOC_Os02g48920	0	41.492	#NAME?	7.63e-10	2.78e-08	sp|D3ZDK2|UB2D1_RAT Ubiquitin-conjugating enzyme E2 D1 OS=Rattus norvegicus GN=Ube2d1 PE=1 SV=1//2.1899e-12
BGIOSGA005725	LOC_Os02g48820	97.8816	40.6073	1.2693	0.0036766	0.02904	-//-
BGIOSGA005728	LOC_Os02g48660	5111.41	2863.47	0.83596	0.00035181	0.0039875	sp|P46290|RL31_NICGU 60S ribosomal protein L31 OS=Nicotiana glutinosa GN=RPL31 PE=2 SV=1//5.37241e-12
BGIOSGA005752	LOC_Os02g48150	213.986	506.196	-1.2422	7.73e-06	0.00013428	-//-
BGIOSGA005758	LOC_Os02g48000	1670.57	3019.94	-0.85418	0.0003217	0.0036845	sp|Q9CXF4|TBC15_MOUSE TBC1 domain family member 15 OS=Mus musculus GN=Tbc1d15 PE=1 SV=1//1.04162e-14
BGIOSGA005763	LOC_Os02g47840	288.049	573.202	-0.99273	0.00023712	0.0028267	sp|Q8LGG8|USPAL_ARATH Universal stress protein A-like protein OS=Arabidopsis thaliana GN=At3g01520 PE=1 SV=2//1.50646e-13
BGIOSGA005765	LOC_Os02g47800	419.255	957.076	-1.1908	3.22e-06	6.09e-05	sp|Q9LK94|MDAR2_ARATH Probable monodehydroascorbate reductase, cytoplasmic isoform 2 OS=Arabidopsis thaliana GN=At3g27820 PE=2 SV=1//3.03836e-06
BGIOSGA005768	LOC_Os02g47770	153.179	68.1823	1.1677	0.0012548	0.011792	-//-
BGIOSGA005769	LOC_Os02g47770	565.83	297.316	0.92837	0.00048606	0.0052766	sp|Q9SEZ1|HB29_ARATH Transcription factor HB29 OS=Arabidopsis thaliana GN=HB29 PE=1 SV=1//2.47075e-07
BGIOSGA005770	LOC_Os02g47670	926.799	1495.66	-0.69045	0.0040424	0.03136	sp|O48700|PUB6_ARATH U-box domain-containing protein 6 OS=Arabidopsis thaliana GN=PUB6 PE=2 SV=2//2.51883e-09
BGIOSGA005774	LOC_Os02g47600	8770.2	4567.23	0.94129	5.86e-05	0.00081762	sp|Q0DYB1|IPYR_ORYSJ Soluble inorganic pyrophosphatase OS=Oryza sativa subsp. japonica GN=IPP PE=2 SV=1//1.45328e-45
BGIOSGA005777	LOC_Os02g47510	30.291	126.688	-2.0643	1.18e-05	0.00019547	sp|O49675|CCD4_ARATH Probable carotenoid cleavage dioxygenase 4, chloroplastic OS=Arabidopsis thaliana GN=CCD4 PE=1 SV=1//0
BGIOSGA005780	LOC_Os02g47440	603.137	1227.41	-1.0251	3.71e-05	0.00054645	sp|O04378|SYP23_ARATH Syntaxin-23 OS=Arabidopsis thaliana GN=SYP23 PE=2 SV=1//2.49064e-14
BGIOSGA005781	LOC_Os02g47420	1277.77	663.676	0.94508	0.00013051	0.001671	sp|Q93ZY2|ROGF1_ARATH Rop guanine nucleotide exchange factor 1 OS=Arabidopsis thaliana GN=ROPGEF1 PE=1 SV=2//3.93574e-13
BGIOSGA005785	LOC_Os02g47280	569.878	330.084	0.78782	0.0034718	0.027695	sp|Q6ZIK5|GRF4_ORYSJ Growth-regulating factor 4 OS=Oryza sativa subsp. japonica GN=GRF4 PE=2 SV=1//7.34482e-24
BGIOSGA005787	LOC_Os02g47210	31.8042	82.7553	-1.3796	0.0033107	0.026614	sp|Q6Z8D0|PUT1_ORYSJ Polyamine transporter PUT1 OS=Oryza sativa subsp. japonica GN=PUT1 PE=1 SV=1//0
BGIOSGA005790	LOC_Os02g47150	7766.9	1663.69	2.223	4.73e-20	5.84e-18	sp|O24308|TOP2_PEA DNA topoisomerase 2 OS=Pisum sativum GN=TOP2 PE=2 SV=1//5.79259e-07
BGIOSGA005797	LOC_Os02g46850	879.972	5732.74	-2.7037	5.99e-28	1.29e-25	sp|Q9FME8|OPT4_ARATH Oligopeptide transporter 4 OS=Arabidopsis thaliana GN=OPT4 PE=2 SV=1//7.13624e-26
BGIOSGA005805	LOC_Os02g46640	438.484	802.838	-0.87259	0.00060733	0.0063837	-//-
BGIOSGA005806	LOC_Os02g46610	112.347	391.645	-1.8016	3.12e-09	1.05e-07	-//-
BGIOSGA005828	LOC_Os02g46030	122.533	872.249	-2.8316	1.96e-23	3.18e-21	sp|Q6R0H1|LHY_ARATH Protein LHY OS=Arabidopsis thaliana GN=LHY PE=1 SV=2//3.05941e-10
BGIOSGA005830	LOC_Os02g45940	3460.82	633.474	2.4498	2.18e-22	3.33e-20	sp|P0CG89|H4_SOYBN Histone H4 OS=Glycine max PE=3 SV=1//3.50271e-51
BGIOSGA005831	LOC_Os02g45930	1861.04	4969.67	-1.417	1.78e-07	4.4e-06	-//-
BGIOSGA005856	LOC_Os02g45160	40.8395	152.8	-1.9036	1.21e-06	2.52e-05	sp|O23086|ALMTA_ARATH Aluminum-activated malate transporter 10 OS=Arabidopsis thaliana GN=ALMT10 PE=2 SV=2//8.80828e-101
BGIOSGA005859	LOC_Os02g45100	32.4052	744.406	-4.5218	1.18e-06	2.46e-05	sp|Q9LNQ1|TI231_ARATH Mitochondrial import inner membrane translocase subunit TIM23-1 OS=Arabidopsis thaliana GN=TIM23-1 PE=2 SV=1//6.67811e-34
BGIOSGA005867	LOC_Os02g44890	344.612	170.231	1.0175	0.00064228	0.0066945	-//-
BGIOSGA005873	LOC_Os02g44820	1983.27	5276.03	-1.4116	1.92e-09	6.65e-08	-//-
BGIOSGA005875	LOC_Os02g44780	971.488	528.608	0.878	0.00048274	0.0052449	sp|Q39108|GGR_ARATH Heterodimeric geranylgeranyl pyrophosphate synthase small subunit, chloroplastic OS=Arabidopsis thaliana GN=GGR PE=1 SV=2//1.86156e-85
BGIOSGA005887	LOC_Os02g44530	6.75471	202.855	-4.9084	5.72e-08	1.57e-06	-//-
BGIOSGA005891	LOC_Os02g44380	1027.7	558.619	0.87948	0.00042757	0.0047308	sp|Q6ZS30|NBEL1_HUMAN Neurobeachin-like protein 1 OS=Homo sapiens GN=NBEAL1 PE=2 SV=3//9.07978e-34
BGIOSGA005903	#N/A	0.456111	334.093	-9.5166	1.24e-29	3.02e-27	-//-
BGIOSGA005913	LOC_Os02g43850	763.418	3415.25	-2.1614	1.39e-18	1.44e-16	-//-
BGIOSGA005920	LOC_Os02g43660	20.2786	598.96	-4.8844	2.13e-43	9.64e-41	sp|O80517|BCB2_ARATH Uclacyanin-2 OS=Arabidopsis thaliana GN=At2g44790 PE=1 SV=1//6.44226e-13
BGIOSGA005942	#N/A	113.534	249.947	-1.1385	0.001494	0.013643	-//-
BGIOSGA005943	LOC_Os11g43860	514.718	1057.17	-1.0384	3.93e-05	0.00057361	sp|Q2R041|MHX1_ORYSJ Magnesium/proton exchanger 1 OS=Oryza sativa subsp. japonica GN=MHX1 PE=2 SV=1//3.15375e-10
BGIOSGA005952	LOC_Os08g13740	10.2587	658.692	-6.0047	5.5e-22	8.15e-20	-//-
BGIOSGA005954	LOC_Os02g42910	781.018	372.003	1.07	4.04e-05	0.00058867	-//-
BGIOSGA005955	LOC_Os02g42900	0.441619	95.1843	-7.7518	1.3e-18	1.35e-16	-//-
BGIOSGA005956	LOC_Os02g42890	359.346	1002.3	-1.4799	1.07e-07	2.76e-06	sp|A3A9H6|ACET1_ORYSJ Probable ascorbate-specific transmembrane electron transporter 1 OS=Oryza sativa subsp. japonica GN=Os02g0642300 PE=3 SV=1//4.18753e-40
BGIOSGA005960	LOC_Os02g42740	82.1496	30.9632	1.4077	0.0023395	0.019884	sp|Q9M2Z4|MSBP2_ARATH Membrane steroid-binding protein 2 OS=Arabidopsis thaliana GN=MSBP2 PE=1 SV=1//6.03334e-19
BGIOSGA005969	LOC_Os02g42560	423.344	79.5908	2.4112	1.66e-14	1.09e-12	-//-
BGIOSGA005972	LOC_Os02g42520	545.718	938.964	-0.78291	0.0019848	0.017325	sp|Q8LEB2|ADHL6_ARATH Alcohol dehydrogenase-like 6 OS=Arabidopsis thaliana GN=At5g24760 PE=2 SV=2//1.29973e-33
BGIOSGA005974	LOC_Os02g42440	79.9628	178.819	-1.1611	0.001273	0.011916	sp|Q9FMW4|GEML8_ARATH Putative GEM-like protein 8 OS=Arabidopsis thaliana GN=At5g23370 PE=3 SV=1//9.58108e-59
BGIOSGA005978	LOC_Os02g42390	12.9374	205.593	-3.9902	4.11e-19	4.53e-17	-//-
BGIOSGA005980	LOC_Os02g42270	14.7908	207.304	-3.809	4.62e-19	5.09e-17	sp|Q6H7J3|P2C24_ORYSJ Putative protein phosphatase 2C 24 OS=Oryza sativa subsp. japonica GN=Os02g0633900 PE=3 SV=1//0
BGIOSGA005981	LOC_Os02g42250	7.15286	414.757	-5.8576	1.44e-09	5.05e-08	sp|Q6H7J4|P2C23_ORYSJ Putative protein phosphatase 2C 23 OS=Oryza sativa subsp. japonica GN=Os02g0633700 PE=5 SV=1//0
BGIOSGA005990	LOC_Os02g42020	712.884	1200.55	-0.75196	0.0020697	0.017932	-//-
BGIOSGA005995	LOC_Os02g41840	591.619	1793.11	-1.5997	4.06e-07	9.38e-06	-//-
BGIOSGA006000	LOC_Os02g41650	7614.93	24600.4	-1.6918	1.38e-11	6.22e-10	sp|A2X7F7|PAL2_ORYSI Phenylalanine ammonia-lyase OS=Oryza sativa subsp. indica GN=ZB8 PE=3 SV=1//1.48867e-74
BGIOSGA006001	LOC_Os02g41630	3480.45	15417.9	-2.1473	1.51e-19	1.75e-17	sp|P14717|PAL1_ORYSJ Phenylalanine ammonia-lyase OS=Oryza sativa subsp. japonica GN=PAL PE=1 SV=2//1.75421e-06
BGIOSGA006012	LOC_Os04g07190	99.1919	330.209	-1.7351	3.77e-08	1.07e-06	-//-
BGIOSGA006015	LOC_Os02g40880	5697.24	3109.31	0.87367	0.00018179	0.0022333	sp|Q9T043|RL142_ARATH 60S ribosomal protein L14-2 OS=Arabidopsis thaliana GN=RPL14B PE=2 SV=1//3.31328e-12
BGIOSGA006020	LOC_Os02g40784	13920.3	26243.1	-0.91474	6.61e-05	0.00091435	sp|F4HVY0|CER1_ARATH Protein ECERIFERUM 1 OS=Arabidopsis thaliana GN=CER1 PE=1 SV=1//9.73232e-07
BGIOSGA006021	LOC_Os02g40760	13.0098	343.435	-4.7224	1.56e-19	1.8e-17	-//-
BGIOSGA006023	LOC_Os02g40664	1158.53	610.265	0.92478	0.00019561	0.0023818	sp|Q55874|Y103_SYNY3 Uncharacterized protein sll0103 OS=Synechocystis sp. (strain PCC 6803 / Kazusa) GN=sll0103 PE=4 SV=1//1.15615e-16
BGIOSGA006024	LOC_Os02g40630	0.456111	91.8541	-7.6538	0.00037524	0.0042247	-//-
BGIOSGA006026	LOC_Os02g40610	0.89773	76.1248	-6.4059	1.17e-07	3e-06	-//-
BGIOSGA006027	LOC_Os02g40600	3.53295	358.051	-6.6631	2.33e-11	1.02e-09	-//-
BGIOSGA006028	LOC_Os02g40560	0	14.0477	#NAME?	0.00081836	0.0082256	-//-
BGIOSGA006031	LOC_Os02g40514	1239.71	765	0.69647	0.0050064	0.037323	sp|Q9V5P6|NOP10_DROME H/ACA ribonucleoprotein complex subunit 3 OS=Drosophila melanogaster GN=CG7637 PE=1 SV=1//2.12409e-10
BGIOSGA006042	LOC_Os02g40400	0.441619	210.813	-8.8989	1.69e-27	3.55e-25	-//-
BGIOSGA006043	LOC_Os02g40340	455.677	253.798	0.84433	0.002468	0.020811	-//-
BGIOSGA006045	LOC_Os02g40270	0.441619	369.158	-9.7072	1.14e-14	7.6e-13	-//-
BGIOSGA006053	LOC_Os02g39970	2789.1	5488.05	-0.97649	2.6e-05	0.00039712	sp|Q8N1E6|FXL14_HUMAN F-box/LRR-repeat protein 14 OS=Homo sapiens GN=FBXL14 PE=1 SV=1//2.79572e-08
BGIOSGA006055	LOC_Os02g39930	98.1424	285.193	-1.539	1.58e-06	3.21e-05	sp|Q46036|BLC_CITFR Outer membrane lipoprotein blc OS=Citrobacter freundii PE=3 SV=1//3.30449e-20
BGIOSGA006068	LOC_Os02g39730	428.703	758.146	-0.8225	0.0013989	0.01291	-//-
BGIOSGA006074	LOC_Os02g39590	25.7809	273.114	-3.4051	7.09e-12	3.27e-10	sp|Q9SHP6|GDL10_ARATH GDSL esterase/lipase At1g28610 OS=Arabidopsis thaliana GN=At1g28610 PE=2 SV=2//2.78002e-63
BGIOSGA006079	LOC_Os02g39480	115.677	9.41538	3.6189	6.26e-12	2.92e-10	sp|A3A8W6|P2C22_ORYSJ Putative protein phosphatase 2C 22 OS=Oryza sativa subsp. japonica GN=Os02g0607500 PE=3 SV=2//1.01784e-17
BGIOSGA006080	LOC_Os02g39470	310.947	70.2684	2.1457	1.73e-10	6.85e-09	sp|A3A8W2|P2C21_ORYSJ Probable protein phosphatase 2C 21 OS=Oryza sativa subsp. japonica GN=Os02g0606900 PE=2 SV=2//6.77588e-19
BGIOSGA006081	LOC_Os02g39430	30.8127	203.26	-2.7217	1.81e-12	9.12e-11	sp|Q6K8S1|CCF13_ORYSJ Putative cyclin-F1-3 OS=Oryza sativa subsp. japonica GN=CYCF1-3 PE=3 SV=1//0
BGIOSGA006082	LOC_Os02g39420	30.5228	263.718	-3.111	6.76e-17	5.79e-15	sp|Q6K1Z6|CCF21_ORYSJ Putative cyclin-F2-1 OS=Oryza sativa subsp. japonica GN=CycF2-1 PE=3 SV=2//0
BGIOSGA006084	LOC_Os02g39380	26.5917	1.1034	4.5909	8.27e-05	0.0011158	sp|Q0DZP5|CML17_ORYSJ Probable calcium-binding protein CML17 OS=Oryza sativa subsp. japonica GN=CML17 PE=2 SV=1//1.52549e-83
BGIOSGA006087	LOC_Os02g39330	64.2239	22.802	1.494	0.0042802	0.032903	sp|Q6K8R2|CHI6_ORYSJ Chitinase 6 OS=Oryza sativa subsp. japonica GN=Cht6 PE=2 SV=1//5.21485e-70
BGIOSGA006106	#N/A	21.8712	2.20681	3.309	0.0025802	0.021593	-//-
BGIOSGA006109	LOC_Os02g38589	0	121.709	#NAME?	0.00025686	0.0030299	-//-
BGIOSGA006114	LOC_Os02g38440	1069.02	4658.28	-2.1235	3.02e-18	2.99e-16	sp|Q8L9C4|KCR1_ARATH Very-long-chain 3-oxoacyl-CoA reductase 1 OS=Arabidopsis thaliana GN=KCR1 PE=1 SV=1//4.39088e-74
BGIOSGA006117	LOC_Os11g03470	1073.52	631.051	0.76652	0.0023519	0.019973	sp|P44505|AKH_HAEIN Bifunctional aspartokinase/homoserine dehydrogenase OS=Haemophilus influenzae (strain ATCC 51907 / DSM 11121 / KW20 / Rd) GN=thrA PE=3 SV=1//6.799e-12
BGIOSGA006121	LOC_Os07g15270	992.195	547.964	0.85654	0.00067631	0.0069997	-//-
BGIOSGA006124	LOC_Os02g38290	95.9564	1469.99	-3.9373	0.00052082	0.0055837	sp|Q9FMY1|C86B1_ARATH Cytochrome P450 86B1 OS=Arabidopsis thaliana GN=CYP86B1 PE=2 SV=1//1.05512e-148
BGIOSGA006133	LOC_Os02g38130	398.969	127.995	1.6402	4.73e-08	1.31e-06	sp|Q6NQK2|NAC8_ARATH NAC domain-containing protein 8 OS=Arabidopsis thaliana GN=NAC008 PE=2 SV=1//5.51504e-30
BGIOSGA006134	LOC_Os02g38050	8839.68	15597.2	-0.81922	0.00036622	0.004136	sp|Q5BL31|CF106_DANRE Uncharacterized protein C6orf106 homolog OS=Danio rerio GN=zgc:101577 PE=2 SV=1//1.19941e-08
BGIOSGA006138	LOC_Os02g37970	66.5403	312.313	-2.2307	2.07e-05	0.00032367	-//-
BGIOSGA006142	LOC_Os02g37890	130.17	294.493	-1.1778	0.0068526	0.048494	sp|P40902|ISP7_SCHPO Sexual differentiation process protein isp7 OS=Schizosaccharomyces pombe (strain 972 / ATCC 24843) GN=isp7 PE=2 SV=1//2.05305e-08
BGIOSGA006143	LOC_Os02g37870	1055.7	615.651	0.77802	0.0019001	0.016697	sp|Q8UVY2|BRX1_XENLA Ribosome biogenesis protein BRX1 homolog OS=Xenopus laevis GN=brix1 PE=2 SV=1//3.69381e-17
BGIOSGA006144	LOC_Os02g37862	7822.24	4299.43	0.86344	0.00018708	0.0022926	sp|P34091|RL6_MESCR 60S ribosomal protein L6 OS=Mesembryanthemum crystallinum GN=RPL6 PE=2 SV=1//2.19265e-10
BGIOSGA006154	LOC_Os02g37430	3304.4	1789.74	0.88464	0.00020995	0.0025385	sp|P62315|SMD1_MOUSE Small nuclear ribonucleoprotein Sm D1 OS=Mus musculus GN=Snrpd1 PE=2 SV=1//4.37733e-07
BGIOSGA006162	LOC_Os02g37290	39.3407	259.325	-2.7207	4.57e-14	2.84e-12	-//-
BGIOSGA006174	LOC_Os02g37120	621.634	1317.41	-1.0836	1.21e-05	0.00020047	-//-
BGIOSGA006181	LOC_Os02g36960	487.605	954.555	-0.96912	0.00017212	0.0021297	sp|Q869R1|CTLHB_DICDI CTL-like protein DDB_G0274487 OS=Dictyostelium discoideum GN=DDB_G0274487 PE=3 SV=1//3.36727e-08
BGIOSGA006182	LOC_Os02g36950	29.0241	0.588148	5.6249	3.9e-05	0.00056988	sp|P0CW97|PCR3_ARATH Protein PLANT CADMIUM RESISTANCE 3 OS=Arabidopsis thaliana GN=PCR3 PE=3 SV=1//1.13112e-42
BGIOSGA006189	LOC_Os02g36710	5375.04	3343.29	0.68501	0.0030516	0.02487	sp|P53997|SET_DROME Protein SET OS=Drosophila melanogaster GN=Set PE=1 SV=2//3.91492e-08
BGIOSGA006190	LOC_Os02g36700	123.475	1436.85	-3.5406	0.00033592	0.0038319	sp|A2X6E6|SUT5_ORYSI Sucrose transport protein SUT5 OS=Oryza sativa subsp. indica GN=SUT5 PE=3 SV=1//8.27873e-10
BGIOSGA006200	LOC_Os02g36500	283.508	99.6758	1.5081	0.001829	0.01616	-//-
BGIOSGA006234	LOC_Os02g35710	4.00356	44.8751	-3.4866	5.21e-06	9.41e-05	-//-
BGIOSGA006236	LOC_Os02g35660	3.13481	39.7954	-3.6662	9.82e-06	0.00016611	sp|Q9ZUG9|BH066_ARATH Transcription factor bHLH66 OS=Arabidopsis thaliana GN=BHLH66 PE=2 SV=1//1.15489e-27
BGIOSGA006240	LOC_Os02g35560	125.863	382.637	-1.6041	3.43e-05	0.00050907	sp|Q9LIR8|FBK67_ARATH F-box/kelch-repeat protein At3g23880 OS=Arabidopsis thaliana GN=At3g23880 PE=2 SV=1//9.42433e-08
BGIOSGA006241	LOC_Os02g35560	317.297	666.494	-1.0708	0.00062266	0.0065174	-//-
BGIOSGA006252	LOC_Os02g35190	652.19	1509.7	-1.2109	0.0067182	0.047721	sp|Q96282|CLCC_ARATH Chloride channel protein CLC-c OS=Arabidopsis thaliana GN=CLC-C PE=1 SV=1//3.13579e-06
BGIOSGA006253	LOC_Os02g35180	35.9527	104.167	-1.5347	0.00039601	0.0044297	sp|O82798|ARR4_ARATH Two-component response regulator ARR4 OS=Arabidopsis thaliana GN=ARR4 PE=1 SV=1//2.66091e-10
BGIOSGA006256	LOC_Os02g35100	561.898	232.891	1.2707	2.4e-05	0.00036801	sp|Q54ST3|Y2237_DICDI DDT domain-containing protein DDB_G0282237 OS=Dictyostelium discoideum GN=DDB_G0282237 PE=3 SV=1//2.22854e-07
BGIOSGA006259	LOC_Os02g35060	295.266	147.861	0.99777	0.0011035	0.010608	sp|Q6YJI5|TRM11_CHICK tRNA (guanine(10)-N2)-methyltransferase homolog OS=Gallus gallus GN=TRMT11 PE=2 SV=1//6.31401e-09
BGIOSGA006262	LOC_Os02g35000	414.288	211.708	0.96856	0.00063281	0.0066096	sp|Q8GYX8|DNJ10_ARATH Chaperone protein dnaJ 10 OS=Arabidopsis thaliana GN=ATJ10 PE=2 SV=2//3.75218e-10
BGIOSGA006272	LOC_Os02g34730	211.676	421.706	-0.99438	0.0017252	0.01538	-//-
BGIOSGA006282	LOC_Os02g34470	206.268	375.23	-0.86325	0.0028749	0.023631	-//-
BGIOSGA006290	LOC_Os02g33850	66.5121	270.329	-2.023	1.79e-07	4.44e-06	sp|Q7Z2Z2|ETUD1_HUMAN Elongation factor Tu GTP-binding domain-containing protein 1 OS=Homo sapiens GN=EFTUD1 PE=1 SV=2//6.10546e-17
BGIOSGA006301	LOC_Os02g33550	24.0793	82.9061	-1.7837	0.00026021	0.0030606	sp|Q8VZ13|Y1816_ARATH Uncharacterized protein At1g08160 OS=Arabidopsis thaliana GN=At1g08160 PE=2 SV=1//3.18018e-06
BGIOSGA006307	LOC_Os02g33240	0.89773	36.7768	-5.3564	3.46e-07	8.12e-06	sp|Q9SIH5|FB322_ARATH Probable F-box protein At1g60180 OS=Arabidopsis thaliana GN=At2g36090 PE=2 SV=1//5.13886e-33
BGIOSGA006310	LOC_Os02g33140	3559.93	1859.39	0.93702	7.02e-05	0.00096645	sp|P19951|RS142_MAIZE 40S ribosomal protein S14 OS=Zea mays PE=3 SV=1//2.0989e-12
BGIOSGA006315	LOC_Os02g33070	106.685	711.36	-2.7372	0.0040835	0.031629	-//-
BGIOSGA006316	LOC_Os02g33010	858.795	511.295	0.74816	0.0037823	0.029737	sp|Q8GW20|Y5390_ARATH Uncharacterized protein At5g03900, chloroplastic OS=Arabidopsis thaliana GN=At5g03900 PE=1 SV=2//4.03969e-07
BGIOSGA006323	LOC_Os12g01030	74.8731	199.206	-1.4117	7.79e-05	0.0010596	sp|Q8R431|MGLL_RAT Monoglyceride lipase OS=Rattus norvegicus GN=Mgll PE=1 SV=1//1.51337e-10
BGIOSGA006337	LOC_Os02g32814	123.38	438.567	-1.8297	8.44e-10	3.06e-08	-//-
BGIOSGA006340	LOC_Os02g32760	1121.46	464.752	1.2708	5.19e-07	1.16e-05	sp|P46252|RLA2A_MAIZE 60S acidic ribosomal protein P2A OS=Zea mays GN=RPP2A PE=1 SV=3//3.36175e-07
BGIOSGA006344	LOC_Os02g32660	1202.62	522.159	1.2036	0.00036083	0.0040821	sp|Q08047|GLGB_MAIZE 1,4-alpha-glucan-branching enzyme 2, chloroplastic/amyloplastic OS=Zea mays GN=SBE1 PE=1 SV=1//2.89092e-14
BGIOSGA006355	LOC_Os02g32469	999.968	3060.21	-1.6137	3.16e-06	5.98e-05	-//-
BGIOSGA006356	LOC_Os02g32450	90.3885	373.714	-2.0477	4.72e-11	2e-09	-//-
BGIOSGA006372	LOC_Os02g31874	614.119	2340.75	-1.9304	1.59e-09	5.53e-08	-//-
BGIOSGA006379	LOC_Os02g31300	2.2081	90.7657	-5.3613	3.83e-11	1.64e-09	-//-
BGIOSGA006393	LOC_Os02g30940	0	38.682	#NAME?	0.0019791	0.017289	-//-
BGIOSGA006395	LOC_Os02g30910	77.8852	3564.31	-5.5161	3.64e-78	4.13e-75	sp|A2X5B4|SWT15_ORYSI Bidirectional sugar transporter SWEET15 OS=Oryza sativa subsp. indica GN=SWEET15 PE=3 SV=1//1.11984e-78
BGIOSGA006399	LOC_Os02g30810	15.6885	54.5141	-1.7969	0.0018214	0.016101	-//-
BGIOSGA006400	LOC_Os02g40260	155.64	28.4748	2.4505	3.01e-05	0.00045253	sp|Q8W3M4|Y4744_ARATH Uncharacterized protein At4g06744 OS=Arabidopsis thaliana GN=At4g06744 PE=2 SV=1//3.06342e-60
BGIOSGA006407	LOC_Os02g30450	0	31.2598	#NAME?	1.33e-07	3.36e-06	-//-
BGIOSGA006414	LOC_Os02g30270	0.912222	16.0358	-4.1358	0.0030644	0.02496	-//-
BGIOSGA006418	LOC_Os02g30200	85.009	1775.79	-4.3847	9.55e-52	5.66e-49	sp|B9F058|STAD3_ORYSJ Acyl-[acyl-carrier-protein] desaturase 3, chloroplastic OS=Oryza sativa subsp. japonica GN=Os02g0504800 PE=2 SV=1//4.25801e-109
BGIOSGA006421	LOC_Os02g30060	4.93027	245.888	-5.6402	1.65e-11	7.38e-10	sp|Q93X67|FABG2_BRANA 3-oxoacyl-[acyl-carrier-protein] reductase 2, chloroplastic OS=Brassica napus GN=bkr2 PE=2 SV=1//1.60806e-54
BGIOSGA006438	LOC_Os02g29340	534.889	926.424	-0.79243	0.0015178	0.01381	sp|Q6K6S5|HSFA5_ORYSJ Heat stress transcription factor A-5 OS=Oryza sativa subsp. japonica GN=HSFA5 PE=2 SV=1//8.91673e-21
BGIOSGA006469	LOC_Os02g28040	1197.71	1917.62	-0.67903	0.0044964	0.034208	-//-
BGIOSGA006475	LOC_Os02g27830	1.36833	68.2602	-5.6406	2.68e-12	1.32e-10	-//-
BGIOSGA006492	LOC_Os02g27360	339.855	3197.85	-3.2341	9.44e-36	3.15e-33	sp|Q9S9K4|ASPL2_ARATH Aspartic proteinase-like protein 2 OS=Arabidopsis thaliana GN=At1g65240 PE=1 SV=2//1.38346e-06
BGIOSGA006497	LOC_Os02g27130	679.133	1192.39	-0.81209	0.0012229	0.011528	-//-
BGIOSGA006504	LOC_Os02g26700	10020.5	16316.3	-0.70337	0.0022138	0.018999	-//-
BGIOSGA006521	LOC_Os02g26210	100.473	267.71	-1.4139	9.93e-06	0.00016766	sp|Q0E1D7|FLP3_ORYSJ Flowering-promoting factor 1-like protein 3 OS=Oryza sativa subsp. japonica GN=Os02g0460200 PE=2 SV=1//6.05454e-56
BGIOSGA006527	LOC_Os02g25960	222.565	75.1144	1.5671	6.34e-06	0.00011197	sp|Q7T163|KDIS_DANRE Kinase D-interacting substrate of 220 kDa OS=Danio rerio GN=kidins220 PE=2 SV=2//2.56434e-20
BGIOSGA006529	LOC_Os02g25910	11.685	111.059	-3.2486	0.00056543	0.0059877	sp|Q9FXI7|H3L2_ARATH Histone H3-like 2 OS=Arabidopsis thaliana GN=MGH3 PE=2 SV=3//1.3144e-10
BGIOSGA006559	LOC_Os02g24080	2274.21	1273.44	0.83663	0.00039313	0.0044024	sp|Q9S7P9|SNP33_ARATH SNAP25 homologous protein SNAP33 OS=Arabidopsis thaliana GN=SNAP33 PE=1 SV=1//1.2975e-08
BGIOSGA006576	LOC_Os02g21750	1449.44	615.302	1.2361	7.55e-07	1.63e-05	sp|Q9FWX7|AB11B_ARATH ABC transporter B family member 11 OS=Arabidopsis thaliana GN=ABCB11 PE=2 SV=1//6.32736e-07
BGIOSGA006606	LOC_Os02g20870	231.592	118.73	0.9639	0.002791	0.023085	-//-
BGIOSGA006610	LOC_Os02g20700	3.16379	110.705	-5.1289	1.07e-16	8.97e-15	-//-
BGIOSGA006611	LOC_Os02g20690	0	52.8026	#NAME?	0.00063256	0.0066088	sp|Q9M8J9|BPM2_ARATH BTB/POZ and MATH domain-containing protein 2 OS=Arabidopsis thaliana GN=BPM2 PE=1 SV=1//1.0742e-78
BGIOSGA006613	LOC_Os02g20590	0	19.2681	#NAME?	0.0023451	0.019924	sp|Q9M8J9|BPM2_ARATH BTB/POZ and MATH domain-containing protein 2 OS=Arabidopsis thaliana GN=BPM2 PE=1 SV=1//3.85793e-78
BGIOSGA006624	LOC_Os02g20360	6.71124	167.931	-4.6451	1.85e-20	2.39e-18	sp|Q9ST03|NAATB_HORVU Nicotianamine aminotransferase B OS=Hordeum vulgare GN=naat-B PE=1 SV=2//3.06006e-12
BGIOSGA006639	LOC_Os02g19850	136.383	52.3073	1.3826	0.00048023	0.0052205	sp|Q5SVZ6|ZMYM1_HUMAN Zinc finger MYM-type protein 1 OS=Homo sapiens GN=ZMYM1 PE=1 SV=1//7.09221e-14
BGIOSGA006646	LOC_Os02g19650	139.098	281.076	-1.0149	0.0010248	0.0099535	-//-
BGIOSGA006651	LOC_Os02g19410	57.5562	8.0933	2.8302	1.45e-05	0.00023506	-//-
BGIOSGA006652	LOC_Os02g19380	6.68226	162.2	-4.6013	7.7e-20	9.3e-18	sp|P55080|MFAP1_CHICK Microfibrillar-associated protein 1 OS=Gallus gallus GN=MFAP1 PE=2 SV=1//8.69976e-19
BGIOSGA006675	LOC_Os02g18670	0.441619	13.168	-4.8981	0.0044266	0.033819	sp|Q8VZZ4|AB6C_ARATH ABC transporter C family member 6 OS=Arabidopsis thaliana GN=ABCC6 PE=2 SV=3//7.73352e-14
BGIOSGA006676	LOC_Os02g18650	26.9464	2.35259	3.5178	0.00040866	0.0045571	sp|Q9M3B0|PME34_ARATH Probable pectinesterase/pectinesterase inhibitor 34 OS=Arabidopsis thaliana GN=PME34 PE=2 SV=1//3.02869e-36
BGIOSGA006680	LOC_Os02g18550	7499.75	4308.84	0.79954	0.00054144	0.0057628	sp|P49397|RS3A_ORYSJ 40S ribosomal protein S3a OS=Oryza sativa subsp. japonica GN=RPS3A PE=2 SV=2//1.7406e-22
BGIOSGA006685	LOC_Os02g18470	5.828	96.2098	-4.0451	1.29e-10	5.18e-09	-//-
BGIOSGA006686	LOC_Os02g18460	25.7665	143.005	-2.4725	5.85e-09	1.89e-07	-//-
BGIOSGA006688	LOC_Os02g18380	9209.55	5805.98	0.66559	0.0042038	0.032377	sp|P51419|RL273_ARATH 60S ribosomal protein L27-3 OS=Arabidopsis thaliana GN=RPL27C PE=2 SV=2//3.71866e-68
BGIOSGA006693	LOC_Os02g17920	185.62	696.778	-1.9083	5.66e-12	2.66e-10	sp|Q8W593|LGUC_ARATH Probable lactoylglutathione lyase, chloroplast OS=Arabidopsis thaliana GN=At1g67280 PE=2 SV=1//2.45472e-06
BGIOSGA006694	LOC_Os02g17780	11.714	64.299	-2.4566	2.03e-05	0.00031859	sp|Q6ET36|CPS1_ORYSJ Ent-copalyl diphosphate synthase 1, chloroplastic OS=Oryza sativa subsp. japonica GN=CPS1 PE=2 SV=1//2.18912e-13
BGIOSGA006707	LOC_Os02g17480	9.47689	38.7649	-2.0323	0.0035594	0.028292	-//-
BGIOSGA006720	LOC_Os02g17200	1.32486	46.1193	-5.1215	2.28e-08	6.69e-07	-//-
BGIOSGA006738	LOC_Os02g16500	2900.12	990.846	1.5494	1.24e-10	4.99e-09	sp|O82337|AGP16_ARATH Arabinogalactan peptide 16 OS=Arabidopsis thaliana GN=AGP16 PE=1 SV=1//7.26082e-11
BGIOSGA006744	LOC_Os02g15870	297.112	498.565	-0.74677	0.005615	0.041127	sp|Q39055|CNX2_ARATH Cyclic pyranopterin monophosphate synthase, mitochondrial OS=Arabidopsis thaliana GN=CNX2 PE=1 SV=1//9.63898e-28
BGIOSGA006746	LOC_Os02g15810	4908.51	1678.55	1.5481	1e-10	4.1e-09	sp|Q9T012|HMG13_ARATH High mobility group B protein 13 OS=Arabidopsis thaliana GN=HMGB13 PE=2 SV=1//8.92499e-17
BGIOSGA006750	LOC_Os05g10420	22.3708	139.534	-2.6409	1.68e-07	4.19e-06	-//-
BGIOSGA006761	LOC_Os02g15540	155.3	736.789	-2.2462	1.14e-12	5.86e-11	-//-
BGIOSGA006793	LOC_Os02g14929	595.47	335.226	0.82889	0.0018852	0.016602	sp|Q6P502|TCPG_RAT T-complex protein 1 subunit gamma OS=Rattus norvegicus GN=Cct3 PE=1 SV=1//6.53137e-26
BGIOSGA006814	LOC_Os02g14480	22.8559	65.1837	-1.5119	0.0033283	0.026732	sp|C0LGK9|Y2242_ARATH Probable LRR receptor-like serine/threonine-protein kinase At2g24230 OS=Arabidopsis thaliana GN=At2g24230 PE=2 SV=1//4.39004e-31
BGIOSGA006823	LOC_Os02g13980	6.31309	31.9987	-2.3416	0.0030168	0.024609	-//-
BGIOSGA006829	LOC_Os02g13810	647.263	389.537	0.73259	0.0059193	0.042936	-//-
BGIOSGA006836	LOC_Os02g13580	306.525	139.841	1.1322	0.003194	0.025827	sp|O81635|ATK4_ARATH Kinesin-4 OS=Arabidopsis thaliana GN=ATK4 PE=1 SV=2//1.05986e-08
BGIOSGA006837	LOC_Os02g13530	4764.72	2551.38	0.90111	0.001157	0.010993	sp|Q8LC83|RS242_ARATH 40S ribosomal protein S24-2 OS=Arabidopsis thaliana GN=RPS24B PE=2 SV=2//1.96005e-08
BGIOSGA006847	LOC_Os02g13330	11.6995	64.8042	-2.4696	2.21e-05	0.00034229	sp|O80992|PYL2_ARATH Abscisic acid receptor PYL2 OS=Arabidopsis thaliana GN=PYL2 PE=1 SV=1//2.88988e-60
BGIOSGA006848	LOC_Os02g13270	1746.47	2778.46	-0.66985	0.0039155	0.030579	sp|Q9ZS51|PMP22_ARATH Peroxisomal membrane protein PMP22 OS=Arabidopsis thaliana GN=PMP22 PE=1 SV=1//4.14079e-17
BGIOSGA006863	LOC_Os02g12720	4.51763	473.167	-6.7106	0.00039389	0.0044085	sp|Q5S1U6|IFRD1_PIG Interferon-related developmental regulator 1 OS=Sus scrofa GN=IFRD1 PE=2 SV=1//1.07761e-08
BGIOSGA006864	LOC_Os02g12710	50.3888	471.357	-3.2256	3.94e-18	3.84e-16	-//-
BGIOSGA006865	LOC_Os02g12700	11.2144	1469.87	-7.0342	3.06e-08	8.79e-07	-//-
BGIOSGA006896	LOC_Os02g11790	3.13481	56.5652	-4.1735	2.19e-08	6.45e-07	sp|Q9LMR5|FK126_ARATH F-box/kelch-repeat protein At1g15670 OS=Arabidopsis thaliana GN=At1g15670 PE=2 SV=1//5.29745e-44
BGIOSGA006909	LOC_Os02g11040	1318.98	608.083	1.1171	7.72e-06	0.00013406	-//-
BGIOSGA006917	LOC_Os02g10850	67.3374	253.044	-1.9099	4.83e-08	1.34e-06	sp|Q93W93|FBK22_ARATH F-box/kelch-repeat protein At1g55270 OS=Arabidopsis thaliana GN=At1g55270 PE=2 SV=1//2.95586e-146
BGIOSGA006923	LOC_Os02g10770	258.626	437.983	-0.76001	0.006762	0.047981	sp|Q0E2Z7|RH41_ORYSJ DEAD-box ATP-dependent RNA helicase 41 OS=Oryza sativa subsp. japonica GN=Os02g0201900 PE=2 SV=2//0
BGIOSGA006933	LOC_Os02g10630	503.315	867.31	-0.78509	0.0020297	0.017659	sp|Q9ZVT9|C2GR1_ARATH C2 and GRAM domain-containing protein At1g03370 OS=Arabidopsis thaliana GN=At1g03370 PE=2 SV=4//8.94419e-09
BGIOSGA006938	LOC_Os02g10520	9.96198	13276.8	-10.38	4.8e-172	9.54e-168	sp|O65351|SUBL_ARATH Subtilisin-like protease OS=Arabidopsis thaliana GN=ARA12 PE=1 SV=1//1.30571e-06
BGIOSGA006940	LOC_Os02g10490	920.535	560.813	0.71495	0.0054065	0.03985	-//-
BGIOSGA006941	LOC_Os02g10450	2.23708	202.86	-6.5027	2.71e-13	1.52e-11	-//-
BGIOSGA006945	LOC_Os02g10390	679.465	241.427	1.4928	3.68e-08	1.04e-06	sp|P27522|CB13_SOLLC Chlorophyll a-b binding protein 8, chloroplastic OS=Solanum lycopersicum GN=CAB8 PE=3 SV=1//3.85827e-105
BGIOSGA006951	LOC_Os02g10310	4511.64	28928.3	-2.6808	1.4e-05	0.00022852	sp|P25093|FAAA_RAT Fumarylacetoacetase OS=Rattus norvegicus GN=Fah PE=1 SV=1//2.20439e-32
BGIOSGA006973	LOC_Os02g09850	14.9502	81.1416	-2.4403	3.06e-06	5.82e-05	-//-
BGIOSGA006976	LOC_Os02g09810	966.411	2311.04	-1.2578	0.00030855	0.0035472	sp|Q9H2H9|S38A1_HUMAN Sodium-coupled neutral amino acid transporter 1 OS=Homo sapiens GN=SLC38A1 PE=1 SV=1//5.43256e-12
BGIOSGA006977	LOC_Os02g09790	54.6601	14.1256	1.9522	0.0011712	0.011109	sp|Q39214|RPM1_ARATH Disease resistance protein RPM1 OS=Arabidopsis thaliana GN=RPM1 PE=1 SV=1//7.93808e-06
BGIOSGA006988	LOC_Os02g09530	758.981	447.263	0.76294	0.0032144	0.025935	-//-
BGIOSGA006994	LOC_Os02g09490	61.726	165.885	-1.4262	0.00010984	0.0014379	sp|Q6ZHS4|CADH2_ORYSJ Cinnamyl alcohol dehydrogenase 2 OS=Oryza sativa subsp. japonica GN=CAD2 PE=1 SV=1//1.39411e-12
BGIOSGA006996	LOC_Os02g09490	1440.94	3815.39	-1.4048	4.78e-09	1.57e-07	sp|Q6ZHS4|CADH2_ORYSJ Cinnamyl alcohol dehydrogenase 2 OS=Oryza sativa subsp. japonica GN=CAD2 PE=1 SV=1//1.74973e-17
BGIOSGA007004	LOC_Os02g09150	549.432	1177.58	-1.0998	1.3e-05	0.0002136	sp|P21616|AVP_VIGRR Pyrophosphate-energized vacuolar membrane proton pump OS=Vigna radiata var. radiata PE=1 SV=3//3.33475e-10
BGIOSGA007006	LOC_Os02g09150	890.107	1461.35	-0.71525	0.0032309	0.026046	sp|P21616|AVP_VIGRR Pyrophosphate-energized vacuolar membrane proton pump OS=Vigna radiata var. radiata PE=1 SV=3//1.31908e-30
BGIOSGA007011	LOC_Os02g09050	75.5039	225.036	-1.5755	1.36e-05	0.00022303	-//-
BGIOSGA007021	LOC_Os02g08350	1519.47	2456.35	-0.69295	0.0034248	0.027404	-//-
BGIOSGA007025	LOC_Os02g08230	341.493	1092.85	-1.6782	1.31e-08	3.99e-07	sp|Q8H1Z0|CER3_ARATH Protein ECERIFERUM 3 OS=Arabidopsis thaliana GN=CER3 PE=1 SV=1//5.37257e-08
BGIOSGA007027	LOC_Os02g08190	1109.86	372.543	1.5749	1.29e-09	4.57e-08	sp|P40781|CYPR4_CYNCA Protein CYPRO4 OS=Cynara cardunculus GN=CYPRO4 PE=2 SV=1//4.48762e-38
BGIOSGA007033	LOC_Os02g08080	211.285	101.674	1.0552	0.0018777	0.016554	-//-
BGIOSGA007049	LOC_Os02g07750	907.039	1534.73	-0.75875	0.001691	0.015109	sp|Q9LTW0|ALIS1_ARATH ALA-interacting subunit 1 OS=Arabidopsis thaliana GN=ALIS1 PE=1 SV=1//6.07477e-07
BGIOSGA007054	LOC_Os02g07460	54.0812	128.885	-1.2529	0.0013074	0.012186	-//-
BGIOSGA007064	LOC_Os02g07160	611.389	1472.5	-1.2681	3.05e-07	7.27e-06	sp|O48604|HPPD_HORVU 4-hydroxyphenylpyruvate dioxygenase OS=Hordeum vulgare PE=2 SV=1//1.6018e-13
BGIOSGA007070	LOC_Os02g06980	3.6199	95.8503	-4.7268	4.58e-14	2.84e-12	-//-
BGIOSGA007076	LOC_Os02g06830	428.29	217.599	0.97691	0.0005775	0.0061041	-//-
BGIOSGA007077	LOC_Os07g12810	104.571	431.111	-2.0436	6.43e-10	2.36e-08	-//-
BGIOSGA007082	LOC_Os02g06640	36791.9	84221.4	-1.1948	7.96e-05	0.0010801	sp|Q8H159|UBQ10_ARATH Polyubiquitin 10 OS=Arabidopsis thaliana GN=UBQ10 PE=1 SV=2//0
BGIOSGA007096	LOC_Os02g06370	2088.74	1253.87	0.73625	0.0023185	0.019739	sp|Q8VYF7|WHY2_ARATH Single-stranded DNA-binding protein WHY2, mitochondrial OS=Arabidopsis thaliana GN=WHY2 PE=2 SV=1//9.6281e-12
BGIOSGA007097	LOC_Os02g06340	986.793	177.537	2.4746	4.97e-19	5.4e-17	sp|Q9H223|EHD4_HUMAN EH domain-containing protein 4 OS=Homo sapiens GN=EHD4 PE=1 SV=1//4.65695e-08
BGIOSGA007130	LOC_Os02g05730	124.756	51.865	1.2663	0.0016694	0.014946	sp|O65924|Y2921_ARATH Putative leucine-rich repeat receptor-like protein kinase At2g19210 OS=Arabidopsis thaliana GN=At2g19210 PE=2 SV=1//9.40052e-10
BGIOSGA007131	LOC_Os02g05710	282.379	492.96	-0.80384	0.0031997	0.025854	-//-
BGIOSGA007132	LOC_Os02g05670	0	30.5937	#NAME?	0.00086835	0.0086515	-//-
BGIOSGA007135	LOC_Os02g05620	573.388	310.421	0.88529	0.00088666	0.0087855	sp|Q9UPT5|EXOC7_HUMAN Exocyst complex component 7 OS=Homo sapiens GN=EXOC7 PE=1 SV=3//5.34966e-15
BGIOSGA007138	LOC_Os02g05300	74.041	11.5543	2.6799	4.06e-06	7.52e-05	-//-
BGIOSGA007146	LOC_Os02g05060	65.7586	0	Inf	2.88e-13	1.6e-11	sp|P33081|AX15A_SOYBN Auxin-induced protein 15A OS=Glycine max PE=2 SV=1//1.8157e-16
BGIOSGA007152	LOC_Os02g04840	2868.11	10930.3	-1.9302	4.16e-16	3.29e-14	sp|O23461|ARAK_ARATH L-arabinokinase OS=Arabidopsis thaliana GN=ARA1 PE=1 SV=1//2.51101e-12
BGIOSGA007155	LOC_Os02g04760	42.6639	9.34248	2.1911	0.0014527	0.01335	sp|E2IUB0|CASS_KALDA Cycloartenol synthase OS=Kalanchoe daigremontiana PE=1 SV=1//3.13716e-06
BGIOSGA007159	LOC_Os01g36900	1.80995	32.509	-4.1668	0.00011887	0.0015418	-//-
BGIOSGA007161	LOC_Os02g04650	820.554	482.703	0.76546	0.0025655	0.021497	-//-
BGIOSGA007167	LOC_Os02g04380	313.048	130.644	1.2607	4.19e-05	0.00060757	-//-
BGIOSGA007170	LOC_Os02g04240	413.615	72.4702	2.5128	6.3e-15	4.32e-13	sp|Q6Z829|WEE1_ORYSJ Wee1-like protein kinase OS=Oryza sativa subsp. japonica GN=WEE1 PE=2 SV=1//7.54157e-07
BGIOSGA007171	LOC_Os02g04230	480.589	120.057	2.0011	1.97e-11	8.7e-10	sp|Q0E459|MPK13_ORYSJ Mitogen-activated protein kinase 13 OS=Oryza sativa subsp. japonica GN=MPK13 PE=2 SV=1//1.32215e-82
BGIOSGA007184	LOC_Os02g03960	4978.34	9728.25	-0.96651	2.86e-05	0.00043162	sp|P24068|OCS1_MAIZE Ocs element-binding factor 1 OS=Zea mays GN=OBF1 PE=2 SV=2//4.36347e-16
BGIOSGA007185	LOC_Os02g03940	752.219	354.499	1.0854	3.63e-05	0.00053565	-//-
BGIOSGA007188	LOC_Os02g03870	65.0927	9.26959	2.8119	4.63e-06	8.48e-05	sp|P33363|BGLX_ECOLI Periplasmic beta-glucosidase OS=Escherichia coli (strain K12) GN=bglX PE=1 SV=2//2.4586e-44
BGIOSGA007195	LOC_Os02g03730	588.781	275.059	1.098	5.79e-05	0.0008102	-//-
BGIOSGA007200	LOC_Os02g03620	1048.4	604.539	0.79429	0.0014952	0.013648	sp|Q9M2P4|SINA2_ARATH E3 ubiquitin-protein ligase SINAT2 OS=Arabidopsis thaliana GN=SINAT2 PE=2 SV=1//3.32516e-56
BGIOSGA007209	LOC_Os02g03230	823.457	1480.86	-0.84667	0.00043701	0.0048165	-//-
BGIOSGA007235	LOC_Os02g02770	497.343	248.771	0.99942	0.00026113	0.0030703	sp|Q8GWA9|PP157_ARATH Pentatricopeptide repeat-containing protein At2g17033 OS=Arabidopsis thaliana GN=At2g17033 PE=2 SV=1//5.09282e-49
BGIOSGA007245	LOC_Os02g02560	470.151	60.2398	2.9643	1.71e-06	3.43e-05	sp|Q9SDX3|UGPA_MUSAC UTP--glucose-1-phosphate uridylyltransferase OS=Musa acuminata GN=UGPA PE=2 SV=1//7.60953e-22
BGIOSGA007252	LOC_Os02g02400	323.284	8379.76	-4.696	2.47e-67	2.18e-64	sp|Q0E4K1|CATA1_ORYSJ Catalase isozyme A OS=Oryza sativa subsp. japonica GN=CATA PE=2 SV=1//3.8186e-128
BGIOSGA007257	LOC_Os02g02320	1583.2	5038.53	-1.6702	0.0010128	0.0098558	sp|P37891|CBP3_ORYSJ Serine carboxypeptidase 3 OS=Oryza sativa subsp. japonica GN=CBP3 PE=2 SV=1//3.85229e-10
BGIOSGA007266	LOC_Os02g02050	3846.42	6319.05	-0.71619	0.0018494	0.01633	sp|Q9M658|MOM1_ARATH Helicase protein MOM1 OS=Arabidopsis thaliana GN=MOM1 PE=1 SV=1//2.17278e-07
BGIOSGA007267	LOC_Os02g02040	483.015	272.702	0.82474	0.0027953	0.023115	sp|Q8VYY5|NCRK_ARATH Receptor-like serine/threonine-protein kinase NCRK OS=Arabidopsis thaliana GN=NCRK PE=1 SV=1//8.16324e-12
BGIOSGA007268	LOC_Os02g02030	0.89773	38.687	-5.4294	1.55e-05	0.00024924	-//-
BGIOSGA007271	LOC_Os02g01980	816.776	39949.6	-5.6121	1.14e-64	9.27e-62	sp|Q8LD23|GDL4_ARATH GDSL esterase/lipase At1g20120 OS=Arabidopsis thaliana GN=At1g20120 PE=2 SV=2//3.30662e-09
BGIOSGA007275	LOC_Os02g01940	562.188	282.263	0.99401	0.00024953	0.0029577	sp|Q6ZPY7|KDM3B_MOUSE Lysine-specific demethylase 3B OS=Mus musculus GN=Kdm3b PE=1 SV=2//4.67764e-08
BGIOSGA007295	LOC_Os02g01560	13979.5	8093.56	0.78846	0.00056961	0.0060303	sp|P49398|RS4_ORYSJ 40S ribosomal protein S4 OS=Oryza sativa subsp. japonica GN=RPS4 PE=2 SV=3//1.00273e-09
BGIOSGA007303	LOC_Os02g01332	970.236	567.685	0.77325	0.0021345	0.018422	sp|P49210|RL9_ORYSJ 60S ribosomal protein L9 OS=Oryza sativa subsp. japonica GN=RPL9 PE=2 SV=3//1.45888e-18
BGIOSGA007306	LOC_Os02g01300	72.0427	17.1442	2.0711	0.00014765	0.0018576	sp|Q8GT41|PLA1_PLAAC Putative invertase inhibitor OS=Platanus acerifolia PE=1 SV=1//8.10307e-20
BGIOSGA007307	LOC_Os02g01290	50.7	16.3324	1.6343	0.0063965	0.045838	-//-
BGIOSGA007309	LOC_Os02g01230	1334.88	765.782	0.8017	0.0010471	0.010129	-//-
BGIOSGA007314	LOC_Os02g01150	162.547	355.218	-1.1278	0.00015479	0.0019364	sp|P13443|DHGY_CUCSA Glycerate dehydrogenase OS=Cucumis sativus GN=HPR-A PE=2 SV=1//7.04477e-30
BGIOSGA007319	LOC_Os02g01010	6157.15	3598.44	0.77489	0.00078182	0.0079083	sp|Q67IX6|PDI14_ORYSJ Protein disulfide isomerase-like 1-4 OS=Oryza sativa subsp. japonica GN=PDIL1-4 PE=2 SV=1//3.03327e-18
BGIOSGA007326	LOC_Os02g01190	13574.5	171518	-3.6594	2.43e-42	1.07e-39	-//-
BGIOSGA007337	LOC_Os02g01440	508.369	825.187	-0.69885	0.005724	0.04178	sp|Q6YPG5|NOS_ORYSJ Putative nitric oxide synthase OS=Oryza sativa subsp. japonica GN=Os02g0104700 PE=3 SV=1//0
BGIOSGA007344	LOC_Os02g01540	1613.61	295.621	2.4485	1.61e-20	2.11e-18	sp|P46295|RS14_CHLRE 40S ribosomal protein S14 OS=Chlamydomonas reinhardtii GN=RPS14 PE=3 SV=1//8.7481e-08
BGIOSGA007370	LOC_Os02g02130	3663.52	2189.64	0.74254	0.0014879	0.013597	sp|Q8LFH7|RL371_ARATH 60S ribosomal protein L37-1 OS=Arabidopsis thaliana GN=RPL37A PE=2 SV=1//3.03372e-51
BGIOSGA007371	LOC_Os02g02150	15.2469	717.162	-5.5557	1.2e-17	1.12e-15	sp|P50830|YPRA_BACSU Uncharacterized ATP-dependent helicase YprA OS=Bacillus subtilis (strain 168) GN=yprA PE=3 SV=1//2.48434e-139
BGIOSGA007415	LOC_Os02g02970	508.448	163.819	1.634	1.15e-08	3.55e-07	sp|Q9UT49|CID13_SCHPO Poly(A) RNA polymerase cid13 OS=Schizosaccharomyces pombe (strain 972 / ATCC 24843) GN=cid13 PE=1 SV=1//1.31022e-48
BGIOSGA007417	LOC_Os02g03060	589.684	205.992	1.5174	2.59e-06	5.01e-05	sp|P29619|CDKA2_ORYSJ Cyclin-dependent kinase A-2 OS=Oryza sativa subsp. japonica GN=CDKA-2 PE=2 SV=1//0
BGIOSGA007420	LOC_Os02g03120	60.2562	9.41538	2.678	0.004369	0.033488	sp|Q6Z715|GUN4_ORYSJ Endoglucanase 4 OS=Oryza sativa subsp. japonica GN=GLU14 PE=2 SV=1//0
BGIOSGA007428	LOC_Os02g03270	173.668	551.694	-1.6675	1.23e-07	3.12e-06	-//-
BGIOSGA007430	LOC_Os02g03294	18.4542	138.81	-2.9111	9.23e-11	3.79e-09	sp|Q7XC35|CCP41_ORYSJ Cyclin-P4-1 OS=Oryza sativa subsp. japonica GN=CYCP4-1 PE=2 SV=1//3.1136e-30
BGIOSGA007431	LOC_Os02g03310	94.6095	31.1919	1.6008	0.004709	0.035478	sp|P57721|PCBP3_HUMAN Poly(rC)-binding protein 3 OS=Homo sapiens GN=PCBP3 PE=1 SV=2//6.70671e-13
BGIOSGA007432	LOC_Os02g03320	2367.71	968.874	1.2891	1.18e-07	3.02e-06	-//-
BGIOSGA007440	LOC_Os02g03500	0	13.6053	#NAME?	0.0048368	0.036263	-//-
BGIOSGA007457	LOC_Os02g03660	5.38638	43.6938	-3.02	4.24e-05	0.00061354	-//-
BGIOSGA007464	LOC_Os02g03840	3168.18	6775.85	-1.0967	4.96e-06	9e-05	-//-
BGIOSGA007467	LOC_Os02g03910	2.66421	25.2325	-3.2435	0.00103	0.0099956	sp|Q9SS35|FB137_ARATH Putative F-box protein At3g10240 OS=Arabidopsis thaliana GN=At3g10240 PE=4 SV=1//8.41078e-09
BGIOSGA007473	LOC_Os02g04110	194.699	81.2824	1.2602	0.00026903	0.003153	sp|Q9D0Z3|TMM53_MOUSE Transmembrane protein 53 OS=Mus musculus GN=Tmem53 PE=2 SV=1//6.34781e-06
BGIOSGA007474	LOC_Os02g04120	622.679	1181.12	-0.9236	0.0063058	0.045277	sp|Q9ZPV8|COAD_ARATH Phosphopantetheine adenylyltransferase OS=Arabidopsis thaliana GN=COAD PE=1 SV=1//7.62757e-73
BGIOSGA007475	LOC_Os02g04170	661.069	6288.94	-3.2499	1.16e-35	3.76e-33	sp|Q8XWM7|NADB1_RALSO L-aspartate oxidase 1 OS=Ralstonia solanacearum (strain GMI1000) GN=nadB1 PE=3 SV=1//4.46736e-141
BGIOSGA007478	LOC_Os02g04220	45.3716	1.69155	4.7454	1.57e-07	3.94e-06	-//-
BGIOSGA007494	LOC_Os02g04570	63.9127	7.65093	3.0624	1.52e-06	3.1e-05	-//-
BGIOSGA007496	LOC_Os02g04630	95.9702	381.225	-1.99	1.13e-10	4.59e-09	sp|Q6YXZ1|CAX4_ORYSJ Putative vacuolar cation/proton exchanger 4 OS=Oryza sativa subsp. japonica GN=Os02g0138900 PE=3 SV=1//1.37463e-41
BGIOSGA007497	LOC_Os02g04630	20.5753	124.908	-2.6019	9.76e-09	3.06e-07	sp|Q6YXZ1|CAX4_ORYSJ Putative vacuolar cation/proton exchanger 4 OS=Oryza sativa subsp. japonica GN=Os02g0138900 PE=3 SV=1//1.70487e-73
BGIOSGA007503	LOC_Os02g04720	204.234	622.423	-1.6077	5.54e-09	1.8e-07	-//-
BGIOSGA007513	LOC_Os02g05000	108.104	37.0784	1.5438	0.0041534	0.03209	-//-
BGIOSGA007516	LOC_Os02g05050	6.28411	50.0176	-2.9927	1.57e-05	0.00025218	sp|P33081|AX15A_SOYBN Auxin-induced protein 15A OS=Glycine max PE=2 SV=1//9.82638e-17
BGIOSGA007522	LOC_Os02g05190	38.2043	166.765	-2.126	5.69e-08	1.56e-06	-//-
BGIOSGA007533	LOC_Os02g05420	239.065	100.196	1.2546	0.0035619	0.028306	-//-
BGIOSGA007540	LOC_Os02g05520	368.338	140.371	1.3918	1.69e-05	0.00026922	sp|Q1PE49|4ON1_ARATH Protein At-4/1 OS=Arabidopsis thaliana GN=At4g26020 PE=1 SV=1//3.42367e-49
BGIOSGA007545	LOC_Os02g05610	459.739	166.712	1.4635	5.77e-07	1.28e-05	sp|Q9ZVD0|SRRT_ARATH Serrate RNA effector molecule OS=Arabidopsis thaliana GN=SE PE=1 SV=2//9.99711e-158
BGIOSGA007558	LOC_Os02g05830	425.639	250.623	0.76411	0.0060112	0.043484	sp|O64416|RBS_MARPA Ribulose bisphosphate carboxylase small chain, chloroplastic OS=Marchantia paleacea GN=RBCS PE=2 SV=1//2.1193e-55
BGIOSGA007567	LOC_Os02g06240	912.182	1548.16	-0.76316	0.0015987	0.01443	sp|Q9C7S5|PSYR1_ARATH Tyrosine-sulfated glycopeptide receptor 1 OS=Arabidopsis thaliana GN=PSYR1 PE=2 SV=1//4.12526e-08
BGIOSGA007573	LOC_Os02g06430	474.689	815.699	-0.78106	0.0021563	0.018576	sp|Q54I39|IST1L_DICDI IST1-like protein OS=Dictyostelium discoideum GN=DDB_G0289029 PE=3 SV=1//1.15826e-10
BGIOSGA007574	LOC_Os02g06450	0.456111	253.087	-9.116	8.31e-11	3.43e-09	-//-
BGIOSGA007575	LOC_Os02g06470	18.9248	144.38	-2.9315	0.00027327	0.0031953	-//-
BGIOSGA007576	LOC_Os02g06490	24.2822	80.1011	-1.7219	0.00050682	0.0054527	sp|P46467|VPS4B_MOUSE Vacuolar protein sorting-associated protein 4B OS=Mus musculus GN=Vps4b PE=1 SV=2//6.81063e-84
BGIOSGA007613	LOC_Os02g07040	318.441	735.865	-1.2084	4.54e-06	8.33e-05	sp|Q920N2|BPL1_MOUSE Biotin--protein ligase OS=Mus musculus GN=Hlcs PE=1 SV=1//2.1001e-37
BGIOSGA007619	LOC_Os02g07180	456.547	72.4752	2.6552	1.04e-16	8.77e-15	-//-
BGIOSGA007620	LOC_Os02g07190	462.809	260.019	0.8318	0.0022071	0.018965	sp|C6L7U1|LIN1_LOTJA Putative E3 ubiquitin-protein ligase LIN-1 OS=Lotus japonicus GN=CERBERUS PE=2 SV=2//6.42081e-14
BGIOSGA007627	LOC_Os02g07410	341.557	1232.94	-1.8519	3.21e-10	1.23e-08	sp|Q9LQL0|GCSH2_ARATH Probable glycine cleavage system H protein 2, mitochondrial OS=Arabidopsis thaliana GN=At1g32470 PE=1 SV=1//8.495e-60
BGIOSGA007628	LOC_Os02g07490	2060.98	834.256	1.3048	7.41e-08	1.97e-06	sp|P32637|G3P_PODAS Glyceraldehyde-3-phosphate dehydrogenase OS=Podospora anserina GN=GPD PE=3 SV=1//5.02965e-175
BGIOSGA007632	LOC_Os01g02120	24.6803	73.277	-1.57	0.001461	0.013404	sp|Q9XFK7|MFT_ARATH Protein MOTHER of FT and TF 1 OS=Arabidopsis thaliana GN=MFT PE=1 SV=1//2.71708e-62
BGIOSGA007644	LOC_Os02g07820	116.278	220.487	-0.92312	0.0039021	0.030498	-//-
BGIOSGA007647	LOC_Os02g07820	154.323	296.32	-0.94121	0.0018354	0.016214	-//-
BGIOSGA007649	LOC_Os02g07840	980.345	1588.29	-0.69611	0.0039396	0.030698	sp|Q9FUD3|BZIP9_ARATH Basic leucine zipper 9 OS=Arabidopsis thaliana GN=BZIP9 PE=1 SV=1//2.76994e-34
BGIOSGA007656	LOC_Os02g08100	503.624	1341.21	-1.4131	3.9e-08	1.1e-06	sp|Q6ETN3|4CL3_ORYSJ Probable 4-coumarate--CoA ligase 3 OS=Oryza sativa subsp. japonica GN=4CL3 PE=2 SV=1//1.10297e-14
BGIOSGA007658	LOC_Os02g08160	289.627	119.984	1.2713	5.49e-05	0.0007714	-//-
BGIOSGA007660	LOC_Os02g08220	687.22	292.095	1.2343	3.34e-06	6.29e-05	-//-
BGIOSGA007662	LOC_Os02g08260	427.906	242.774	0.81768	0.0041028	0.031754	sp|Q1LUI2|HDDC2_DANRE HD domain-containing protein 2 OS=Danio rerio GN=hddc2 PE=2 SV=1//3.24577e-50
BGIOSGA007663	LOC_Os02g08300	1550	950.337	0.70576	0.0034124	0.027321	sp|Q84L33|RD23A_ARATH Putative DNA repair protein RAD23-1 OS=Arabidopsis thaliana GN=RAD23-1 PE=2 SV=3//4.71649e-151
BGIOSGA007664	LOC_Os02g08320	229.303	994.554	-2.1168	1.06e-05	0.0001784	sp|Q9VCY8|ADRL_DROME ADIPOR-like receptor CG5315 OS=Drosophila melanogaster GN=CG5315 PE=2 SV=2//2.25711e-37
BGIOSGA007671	LOC_Os02g08470	45.589	246.647	-2.4357	9.77e-12	4.46e-10	-//-
BGIOSGA007674	LOC_Os02g08544	364.065	605.794	-0.73463	0.0057086	0.04169	sp|Q0E3C3|KNOS2_ORYSJ Homeobox protein knotted-1-like 2 OS=Oryza sativa subsp. japonica GN=HOS58 PE=2 SV=2//1.58917e-84
BGIOSGA007681	LOC_Os02g09180	580.65	1016.08	-0.80728	0.0012436	0.011701	-//-
BGIOSGA007687	LOC_Os02g09260	33.6142	110.127	-1.712	7.67e-05	0.0010445	sp|O81974|C71D8_SOYBN Cytochrome P450 71D8 OS=Glycine max GN=CYP71D8 PE=2 SV=1//1.91022e-58
BGIOSGA007693	LOC_Os02g09380	411.848	236.722	0.79892	0.0045836	0.034771	-//-
BGIOSGA007696	LOC_Os02g09410	456.315	229.417	0.99206	0.0042045	0.032377	sp|A6YIH8|C7D55_HYOMU Premnaspirodiene oxygenase OS=Hyoscyamus muticus GN=CYP71D55 PE=1 SV=1//1.02004e-100
BGIOSGA007724	LOC_Os02g10110	756.94	238.89	1.6638	3.13e-06	5.95e-05	sp|Q6R2J8|SRF8_ARATH Protein STRUBBELIG-RECEPTOR FAMILY 8 OS=Arabidopsis thaliana GN=SRF8 PE=2 SV=1//6.50216e-129
BGIOSGA007727	LOC_Os02g10190	2200.97	7651.41	-1.7976	0.0055272	0.040566	-//-
BGIOSGA007728	LOC_Os02g10220	641.659	312.653	1.0372	0.00011026	0.001442	sp|Q9FL54|DNAJ6_ARATH Chaperone protein dnaJ 6 OS=Arabidopsis thaliana GN=ATJ6 PE=1 SV=1//1.84018e-103
BGIOSGA007732	LOC_Os02g10290	1500.25	2683.43	-0.83887	0.00039692	0.0044349	sp|Q9SH30|HMA5_ARATH Putative copper-transporting ATPase HMA5 OS=Arabidopsis thaliana GN=HMA5 PE=2 SV=2//6.23764e-09
BGIOSGA007736	LOC_Os02g10460	17.5854	172.938	-3.2978	2.44e-14	1.56e-12	-//-
BGIOSGA007738	LOC_Os02g10480	636.636	1119.18	-0.8139	0.0011057	0.010623	sp|Q9FVJ3|AGD12_ARATH ADP-ribosylation factor GTPase-activating protein AGD12 OS=Arabidopsis thaliana GN=AGD12 PE=1 SV=1//2.55097e-147
BGIOSGA007748	LOC_Os02g10760	95.7025	534.553	-2.4817	1.71e-16	1.42e-14	sp|Q9XI33|WIN1_ARATH Ethylene-responsive transcription factor WIN1 OS=Arabidopsis thaliana GN=WIN1 PE=2 SV=1//1.03736e-60
BGIOSGA007749	LOC_Os02g10780	179.553	412.723	-1.2008	5.83e-05	0.00081505	sp|A2X254|SPX2_ORYSI SPX domain-containing protein 2 OS=Oryza sativa subsp. indica GN=SPX2 PE=4 SV=1//3.96541e-152
BGIOSGA007757	LOC_Os02g11000	411.443	806.618	-0.97119	0.00017537	0.0021639	-//-
BGIOSGA007760	LOC_Os02g11670	156.155	0	Inf	5.12e-20	6.28e-18	sp|Q9SCP6|U73D1_ARATH UDP-glycosyltransferase 73D1 OS=Arabidopsis thaliana GN=UGT73D1 PE=3 SV=1//1.87955e-26
BGIOSGA007761	LOC_Os02g11680	262.702	89.5415	1.5528	3.4e-06	6.39e-05	sp|Q9SCP6|U73D1_ARATH UDP-glycosyltransferase 73D1 OS=Arabidopsis thaliana GN=UGT73D1 PE=3 SV=1//1.43189e-57
BGIOSGA007776	LOC_Os11g46250	486.092	237.46	1.0335	0.0002034	0.0024669	-//-
BGIOSGA007794	LOC_Os02g12550	867.475	521.643	0.73376	0.0040522	0.031424	sp|Q54N48|CLP1_DICDI Protein CLP1 homolog OS=Dictyostelium discoideum GN=clp1 PE=3 SV=1//1.58227e-60
BGIOSGA007799	LOC_Os02g12680	129.338	399.54	-1.6272	4.85e-08	1.34e-06	sp|Q6Z6L1|C74A3_ORYSJ Allene oxide synthase 3 OS=Oryza sativa subsp. japonica GN=CYP74A3 PE=2 SV=1//0
BGIOSGA007805	LOC_Os02g12800	3223.94	2038.38	0.6614	0.0048994	0.036656	sp|Q9ZRI7|EF1G1_ORYSJ Elongation factor 1-gamma 1 OS=Oryza sativa subsp. japonica GN=Os02g0220600 PE=2 SV=1//0
BGIOSGA007811	LOC_Os02g12939	183.347	52.7497	1.7973	1.61e-06	3.25e-05	sp|P47735|RLK5_ARATH Receptor-like protein kinase 5 OS=Arabidopsis thaliana GN=RLK5 PE=1 SV=1//3.23869e-18
BGIOSGA007815	LOC_Os02g13100	139.611	321.48	-1.2033	7.32e-05	0.0010022	sp|Q6Z8B9|P2C12_ORYSJ Probable protein phosphatase 2C 12 OS=Oryza sativa subsp. japonica GN=Os02g0224100 PE=2 SV=1//0
BGIOSGA007820	LOC_Os02g13180	3.54745	752.499	-7.7288	9.32e-12	4.27e-10	sp|Q9LSX9|ASK9_ARATH SKP1-like protein 9 OS=Arabidopsis thaliana GN=ASK9 PE=1 SV=1//1.51074e-21
BGIOSGA007826	LOC_Os02g13360	75.2209	21.4849	1.8078	0.00051979	0.0055758	sp|O67367|RRMF_AQUAE Probable rRNA maturation factor OS=Aquifex aeolicus (strain VF5) GN=aq_1354 PE=1 SV=1//2.97433e-22
BGIOSGA007840	LOC_Os02g13840	3953.75	6919.57	-0.80746	0.00049585	0.0053495	sp|P49299|CYSZ_CUCMA Citrate synthase, glyoxysomal OS=Cucurbita maxima PE=1 SV=1//0
BGIOSGA007842	LOC_Os02g13890	288.968	560.821	-0.95663	0.00045741	0.0050079	sp|Q9URW6|YIE2_SCHPO SH3 domain-containing protein PJ696.02 OS=Schizosaccharomyces pombe (strain 972 / ATCC 24843) GN=SPAPJ696.02 PE=1 SV=1//7.4618e-36
BGIOSGA007851	LOC_Os02g14090	479.469	920.327	-0.94071	0.00022236	0.0026721	sp|Q8GTB6|THCAS_CANSA Tetrahydrocannabinolic acid synthase OS=Cannabis sativa PE=1 SV=1//1.44032e-117
BGIOSGA007857	LOC_Os12g42410	3.57643	51.4855	-3.8476	3.78e-05	0.00055513	-//-
BGIOSGA007865	LOC_Os02g14590	0.441619	22.5104	-5.6716	5.22e-05	0.00073927	sp|Q9AR73|HQGT_RAUSE Hydroquinone glucosyltransferase OS=Rauvolfia serpentina GN=AS PE=1 SV=1//1.25688e-101
BGIOSGA007872	LOC_Os02g14760	2105.45	3933.99	-0.90187	0.00010869	0.0014256	sp|Q8WXA9|SREK1_HUMAN Splicing regulatory glutamine/lysine-rich protein 1 OS=Homo sapiens GN=SREK1 PE=1 SV=1//3.35212e-07
BGIOSGA007886	LOC_Os02g14910	183.832	87.5434	1.0703	0.0021639	0.018631	sp|Q9MA75|VIP1_ARATH Transcription factor VIP1 OS=Arabidopsis thaliana GN=VIP1 PE=1 SV=1//9.90628e-21
BGIOSGA007896	LOC_Os02g15270	162.8	303.004	-0.89623	0.0029927	0.024423	sp|Q9UNI6|DUS12_HUMAN Dual specificity protein phosphatase 12 OS=Homo sapiens GN=DUSP12 PE=1 SV=1//4.66124e-23
BGIOSGA007907	LOC_Os05g10580	237.529	96.2977	1.3025	8.85e-05	0.0011851	sp|Q94AH6|CUL1_ARATH Cullin-1 OS=Arabidopsis thaliana GN=CUL1 PE=1 SV=1//1.3658e-46
BGIOSGA007925	LOC_Os02g16460	25.9762	248.751	-3.2594	2.87e-05	0.00043395	-//-
BGIOSGA007926	LOC_Os02g16540	176.389	89.3757	0.98081	0.0045266	0.034404	sp|O04609|WRK22_ARATH WRKY transcription factor 22 OS=Arabidopsis thaliana GN=WRKY22 PE=2 SV=1//9.44072e-41
BGIOSGA007929	LOC_Os02g16610	430.964	1918.59	-2.1544	2.5e-05	0.000382	-//-
BGIOSGA007930	LOC_Os02g16620	2583.82	11789.1	-2.1899	4.05e-06	7.52e-05	sp|Q9SUT9|RTNLB_ARATH Reticulon-like protein B2 OS=Arabidopsis thaliana GN=RTNLB2 PE=1 SV=1//6.73659e-83
BGIOSGA007944	LOC_Os02g17170	0.441619	36.8447	-6.3825	0.0020996	0.01816	-//-
BGIOSGA007945	LOC_Os02g17180	0	117.966	#NAME?	5.13e-06	9.28e-05	-//-
BGIOSGA007953	LOC_Os02g17390	3243.46	5728.2	-0.82055	0.00041537	0.004619	sp|Q8W1L6|MFP_ORYSJ Peroxisomal fatty acid beta-oxidation multifunctional protein OS=Oryza sativa subsp. japonica GN=MFP PE=1 SV=2//0
BGIOSGA007962	LOC_Os02g17760	15.6885	55.982	-1.8353	0.0014348	0.013206	sp|Q6YV88|C71Z7_ORYSJ Ent-cassadiene C2-hydroxylase OS=Oryza sativa subsp. japonica GN=CYP71Z7 PE=1 SV=1//1.31839e-112
BGIOSGA007980	LOC_Os02g18450	479.452	207.236	1.2101	0.00013592	0.0017302	sp|P72749|TYPA_SYNY3 GTP-binding protein TypA/BipA homolog OS=Synechocystis sp. (strain PCC 6803 / Kazusa) GN=typA PE=3 SV=1//0
BGIOSGA007988	LOC_Os02g18720	0.441619	125.238	-8.1477	0.00092232	0.0090957	-//-
BGIOSGA007991	LOC_Os02g18750	460.226	1175.19	-1.3525	7.9e-08	2.09e-06	sp|Q0E1Z0|BURP4_ORYSJ BURP domain-containing protein 4 OS=Oryza sativa subsp. japonica GN=BURP4 PE=2 SV=1//1.36672e-73
BGIOSGA007997	LOC_Os02g18870	418.626	121.317	1.7869	0.0039645	0.030858	sp|Q9FVV1|GDL28_ARATH GDSL esterase/lipase At1g71250 OS=Arabidopsis thaliana GN=At1g71250 PE=2 SV=1//1.11088e-43
BGIOSGA008006	LOC_Os02g19380	20.6188	275.7	-3.7411	8.27e-22	1.21e-19	sp|Q5EA98|MFAP1_BOVIN Microfibrillar-associated protein 1 OS=Bos taurus GN=MFAP1 PE=2 SV=1//9.15009e-16
BGIOSGA008018	LOC_Os02g19770	37.813	276.683	-2.8713	1.49e-15	1.1e-13	sp|P47815|IF1A_WHEAT Eukaryotic translation initiation factor 1A OS=Triticum aestivum PE=1 SV=2//5.7171e-69
BGIOSGA008024	LOC_Os02g19924	7.12388	32.6648	-2.197	0.0041245	0.031898	-//-
BGIOSGA008025	LOC_Os02g19924	141.291	347.529	-1.2985	1.49e-05	0.00024094	sp|Q9ST02|NAATA_HORVU Nicotianamine aminotransferase A OS=Hordeum vulgare GN=naat-A PE=1 SV=2//3.46926e-148
BGIOSGA008051	LOC_Os02g20930	5245.26	3295.92	0.67033	0.004098	0.03173	sp|Q6DDM4|API5A_XENLA Apoptosis inhibitor 5-A OS=Xenopus laevis GN=api5-a PE=2 SV=1//1.42377e-59
BGIOSGA008057	LOC_Os02g21190	665.131	1186.39	-0.83487	0.00082312	0.0082651	sp|Q9LYA9|CP41A_ARATH Chloroplast stem-loop binding protein of 41 kDa a, chloroplastic OS=Arabidopsis thaliana GN=CSP41A PE=1 SV=1//3.16165e-20
BGIOSGA008081	LOC_Os02g21660	5235.39	2286.47	1.1952	4.04e-07	9.34e-06	sp|Q8VZB9|R10A1_ARATH 60S ribosomal protein L10a-1 OS=Arabidopsis thaliana GN=RPL10AA PE=2 SV=1//1.8277e-115
BGIOSGA008105	LOC_Os02g22260	401.893	675.353	-0.74883	0.0036752	0.02904	sp|P43394|K502_ACTDE Fruit protein pKIWI502 OS=Actinidia deliciosa GN=pKIWI502 PE=2 SV=1//2.26257e-80
BGIOSGA008124	LOC_Os02g24700	55.8622	16.3274	1.7746	0.0047303	0.035609	sp|P33081|AX15A_SOYBN Auxin-induced protein 15A OS=Glycine max PE=2 SV=1//2.15248e-13
BGIOSGA008126	LOC_Os02g24740	33.5417	6.17806	2.4407	0.001884	0.016598	sp|P33079|A10A5_SOYBN Auxin-induced protein 10A5 OS=Glycine max PE=2 SV=1//1.63898e-17
BGIOSGA008129	LOC_Os02g25020	106.331	693.804	-2.706	9.36e-21	1.26e-18	sp|Q9S7C9|ESCA_ARATH Putative DNA-binding protein ESCAROLA OS=Arabidopsis thaliana GN=ESC PE=2 SV=1//4.88176e-44
BGIOSGA008146	LOC_Os02g25700	35.2792	5.6628	2.6392	0.0027235	0.022569	sp|Q9FJ75|WAXS4_ARATH Probable long-chain-alcohol O-fatty-acyltransferase 4 OS=Arabidopsis thaliana GN=AT4 PE=2 SV=1//1.40168e-66
BGIOSGA008156	LOC_Os02g26160	657.212	189.217	1.7963	9.75e-05	0.0012895	sp|Q9LFH9|LRK81_ARATH L-type lectin-domain containing receptor kinase VIII.1 OS=Arabidopsis thaliana GN=LECRK81 PE=1 SV=1//1.89774e-16
BGIOSGA008184	LOC_Os02g27000	1577.6	3897.39	-1.3048	1.45e-07	3.66e-06	sp|Q8BMD7|MORC4_MOUSE MORC family CW-type zinc finger protein 4 OS=Mus musculus GN=Morc4 PE=2 SV=2//2.6062e-55
BGIOSGA008191	LOC_Os02g27340	6.31309	44.204	-2.8078	0.00058436	0.0061684	-//-
BGIOSGA008207	LOC_Os02g27769	2638.73	1498.5	0.81633	0.0005318	0.0056755	sp|Q9M2F1|RS272_ARATH 40S ribosomal protein S27-2 OS=Arabidopsis thaliana GN=RPS27B PE=2 SV=2//2.8714e-48
BGIOSGA008211	LOC_Os02g27940	0.441619	67.3026	-7.2517	1.11e-13	6.55e-12	sp|Q8LEM7|CNBL3_ARATH Calcineurin B-like protein 3 OS=Arabidopsis thaliana GN=CBL3 PE=1 SV=2//3.2803e-78
BGIOSGA008212	LOC_Os02g28074	17.8966	66.1313	-1.8856	0.00050159	0.0054039	sp|Q9FQ04|XRN4_ARATH 5&apos;-3&apos; exoribonuclease 4 OS=Arabidopsis thaliana GN=XRN4 PE=2 SV=1//3.14618e-152
BGIOSGA008226	LOC_Os02g28600	0	62.6603	#NAME?	3.19e-05	0.00047704	sp|Q9FJ30|FBL88_ARATH Putative F-box/LRR-repeat protein At5g41840 OS=Arabidopsis thaliana GN=At5g41840 PE=4 SV=1//6.17429e-09
BGIOSGA008232	LOC_Os02g28810	5213.92	2639.33	0.9822	2.5e-05	0.00038242	sp|P49199|RS8_ORYSJ 40S ribosomal protein S8 OS=Oryza sativa subsp. japonica GN=RPS8 PE=2 SV=2//1.36935e-140
BGIOSGA008234	LOC_Os02g28850	519.597	117.71	2.1422	6.78e-13	3.62e-11	sp|Q8L7Y8|KN12B_ARATH Kinesin-like protein KIN12B OS=Arabidopsis thaliana GN=KIN12B PE=1 SV=1//4.8141e-71
BGIOSGA008241	LOC_Os02g29090	3.13481	21.6986	-2.7912	0.0061722	0.044471	sp|P17157|PHO85_YEAST Cyclin-dependent protein kinase PHO85 OS=Saccharomyces cerevisiae (strain ATCC 204508 / S288c) GN=PHO85 PE=1 SV=2//9.00528e-11
BGIOSGA008242	LOC_Os02g29120	29.8715	111.006	-1.8938	1.54e-05	0.00024811	-//-
BGIOSGA008254	LOC_Os02g29550	324.783	738.83	-1.1858	5.95e-06	0.00010587	sp|Q56XP9|ERFL1_ARATH Ethylene-responsive transcription factor-like protein At4g13040 OS=Arabidopsis thaliana GN=At4g13040 PE=2 SV=2//3.00352e-42
BGIOSGA008260	LOC_Os11g01460	27.3445	422.229	-3.9487	8.47e-29	1.94e-26	-//-
BGIOSGA008295	LOC_Os02g30700	0	89.5744	#NAME?	0.00012266	0.0015807	sp|Q8S9H7|DIV_ANTMA Transcription factor DIVARICATA OS=Antirrhinum majus GN=DIVARICATA PE=2 SV=1//2.11262e-13
BGIOSGA008297	LOC_Os02g30800	1481.22	439.846	1.7517	5.57e-12	2.63e-10	sp|F4HW04|DPOE1_ARATH DNA polymerase epsilon catalytic subunit A OS=Arabidopsis thaliana GN=POL2A PE=1 SV=1//0
BGIOSGA008309	LOC_Os02g31220	2488.4	3931.48	-0.65985	0.0050873	0.037819	-//-
BGIOSGA008311	LOC_Os02g31290	6943.33	13421.1	-0.9508	3.73e-05	0.00054957	sp|Q64M78|OML4_ORYSJ Protein MEI2-like 4 OS=Oryza sativa subsp. japonica GN=ML4 PE=2 SV=1//0
BGIOSGA008324	LOC_Os02g32250	268.82	558.581	-1.0551	9.25e-05	0.0012319	-//-
BGIOSGA008326	LOC_Os02g32270	0.456111	67.8229	-7.2162	7.68e-14	4.64e-12	-//-
BGIOSGA008338	LOC_Os02g32520	935.288	1541.3	-0.72067	0.0030648	0.02496	sp|Q6H795|CLPD1_ORYSJ Chaperone protein ClpD1, chloroplastic OS=Oryza sativa subsp. japonica GN=CLPD1 PE=2 SV=1//0
BGIOSGA008347	LOC_Os02g32740	3.59092	29.5003	-3.0383	0.00061279	0.0064344	sp|Q9S7P9|SNP33_ARATH SNAP25 homologous protein SNAP33 OS=Arabidopsis thaliana GN=SNAP33 PE=1 SV=1//4.1943e-79
BGIOSGA008349	LOC_Os02g32850	50.9677	6.47464	2.9767	2.6e-05	0.00039712	-//-
BGIOSGA008362	LOC_Os02g33080	893.017	1879.44	-1.0735	9.08e-06	0.00015485	sp|Q93XI4|AGUB_ORYSJ N-carbamoylputrescine amidase OS=Oryza sativa subsp. japonica GN=CPA PE=2 SV=1//0
BGIOSGA008363	LOC_Os02g33110	119	327.648	-1.4612	2.13e-06	4.2e-05	sp|A2X5P7|INV1_ORYSI Beta-fructofuranosidase, insoluble isoenzyme 1 OS=Oryza sativa subsp. indica GN=CIN1 PE=2 SV=2//0
BGIOSGA008365	LOC_Os03g01770	4.50314	148.502	-5.0434	9.14e-09	2.87e-07	-//-
BGIOSGA008369	LOC_Os02g33310	180.06	92.1078	0.96708	0.0058364	0.042492	-//-
BGIOSGA008381	LOC_Os02g33610	1200.57	1975.04	-0.71816	0.002594	0.0217	sp|P54122|RNJ_CORGL Ribonuclease J OS=Corynebacterium glutamicum (strain ATCC 13032 / DSM 20300 / JCM 1318 / LMG 3730 / NCIMB 10025) GN=Cgl1970 PE=3 SV=2//1.38529e-88
BGIOSGA008385	LOC_Os02g33710	11834.9	19487.9	-0.71953	0.0040646	0.031514	sp|P54772|DCHS_SOLLC Histidine decarboxylase OS=Solanum lycopersicum GN=HDC PE=2 SV=1//1.72452e-167
BGIOSGA008402	LOC_Os02g34430	839.674	433.07	0.95523	0.00021172	0.0025568	sp|Q3EDL4|Y1154_ARATH Probable serine/threonine-protein kinase At1g01540 OS=Arabidopsis thaliana GN=At1g01540 PE=1 SV=2//2.71753e-178
BGIOSGA008412	LOC_Os02g34690	1257.32	753.703	0.73829	0.0024975	0.021012	sp|Q9ET30|TM9S3_MOUSE Transmembrane 9 superfamily member 3 OS=Mus musculus GN=Tm9sf3 PE=1 SV=1//0
BGIOSGA008429	LOC_Os02g35140	4470	6910.09	-0.62843	0.0067405	0.047854	sp|Q6YVY0|ARFG_ORYSJ Auxin response factor 7 OS=Oryza sativa subsp. japonica GN=ARF7 PE=2 SV=1//0
BGIOSGA008459	LOC_Os02g35940	1668.62	1013.97	0.71864	0.0028898	0.02372	sp|Q9SX78|CXE2_ARATH Probable carboxylesterase 2 OS=Arabidopsis thaliana GN=CXE2 PE=2 SV=1//6.21446e-67
BGIOSGA008471	LOC_Os02g36300	286.441	43.8396	2.7079	1.99e-14	1.29e-12	sp|Q8RXX9|ATL6_ARATH E3 ubiquitin-protein ligase ATL6 OS=Arabidopsis thaliana GN=ATL6 PE=1 SV=2//7.87917e-19
BGIOSGA008476	LOC_Os02g36440	0	21.6207	#NAME?	0.0053016	0.039222	sp|Q93Y91|STP5_ARATH Sugar transport protein 5 OS=Arabidopsis thaliana GN=STP5 PE=2 SV=1//1.68761e-139
BGIOSGA008485	LOC_Os02g36730	7.63795	68.5568	-3.166	2.28e-07	5.53e-06	-//-
BGIOSGA008496	LOC_Os02g36974	3693.54	2010.47	0.87747	0.00018459	0.002265	sp|Q6EUP4|14335_ORYSJ 14-3-3-like protein GF14-E OS=Oryza sativa subsp. japonica GN=GF14E PE=2 SV=1//0
BGIOSGA008527	LOC_Os02g37960	151.521	276.819	-0.86942	0.0044368	0.033877	-//-
BGIOSGA008529	LOC_Os02g38040	574.432	1103.51	-0.94189	0.00016915	0.0020976	sp|O61967|LAP1_CAEEL Protein lap1 OS=Caenorhabditis elegans GN=let-413 PE=1 SV=3//2.28766e-09
BGIOSGA008532	LOC_Os02g38090	18.2948	1.1034	4.0514	0.0022556	0.019287	sp|Q9SAD4|ESR1_ARATH Ethylene-responsive transcription factor ESR1 OS=Arabidopsis thaliana GN=ESR1 PE=1 SV=1//5.89898e-10
BGIOSGA008536	LOC_Os02g38210	1818.16	3398.75	-0.90253	0.00014013	0.0017775	sp|P17745|EFTU_ARATH Elongation factor Tu, chloroplastic OS=Arabidopsis thaliana GN=TUFA PE=1 SV=1//0
BGIOSGA008539	LOC_Os02g38260	1090.5	8192.1	-2.9092	0.00064185	0.0066918	sp|P23548|GUN_PAEPO Endoglucanase OS=Paenibacillus polymyxa PE=3 SV=2//5.85966e-07
BGIOSGA008542	LOC_Os07g15280	211.242	51.2818	2.0424	3.22e-08	9.21e-07	-//-
BGIOSGA008543	LOC_Os02g38320	61.5887	139.986	-1.1845	0.0018419	0.016267	-//-
BGIOSGA008548	LOC_Os02g38410	205.008	66.6466	1.6211	4.44e-06	8.17e-05	sp|Q0WUQ1|BAG1_ARATH BAG family molecular chaperone regulator 1 OS=Arabidopsis thaliana GN=BAG1 PE=1 SV=1//5.09876e-17
BGIOSGA008553	LOC_Os02g38795	0.883239	60.1619	-6.0899	2.77e-05	0.00042066	-//-
BGIOSGA008570	LOC_Os02g39010	2261.31	3722.02	-0.71893	0.0023973	0.020321	sp|A2X6X1|CDKG1_ORYSI Cyclin-dependent kinase G-1 OS=Oryza sativa subsp. indica GN=CDKG-1 PE=2 SV=1//0
BGIOSGA008579	LOC_Os02g39210	11.7864	86.5908	-2.8771	6.23e-08	1.69e-06	-//-
BGIOSGA008580	LOC_Os02g39220	9.4624	74.662	-2.9801	2.51e-07	6.05e-06	sp|Q6K8S5|CCF12_ORYSJ Putative cyclin-F1-2 OS=Oryza sativa subsp. japonica GN=CYCF1-2 PE=3 SV=1//0
BGIOSGA008582	LOC_Os02g39230	37.5239	203.318	-2.4379	1.19e-10	4.85e-09	sp|Q6K8S3|CCF14_ORYSJ Putative cyclin-F1-4 OS=Oryza sativa subsp. japonica GN=CycF1-4 PE=3 SV=1//0
BGIOSGA008584	LOC_Os02g39240	30.1247	196.109	-2.7026	6.11e-12	2.86e-10	sp|Q6K8S1|CCF13_ORYSJ Putative cyclin-F1-3 OS=Oryza sativa subsp. japonica GN=CYCF1-3 PE=3 SV=1//0
BGIOSGA008585	LOC_Os02g39260	20.5753	284.221	-3.788	5.32e-14	3.26e-12	sp|Q6K8S0|CCF22_ORYSJ Cyclin-F2-2 OS=Oryza sativa subsp. japonica GN=CYCF2-2 PE=2 SV=1//5.7139e-172
BGIOSGA008593	#N/A	4.47416	202.277	-5.4986	1.35e-16	1.12e-14	-//-
BGIOSGA008607	LOC_Os02g39795	4091.56	8212.18	-1.0051	3.21e-05	0.00047976	sp|Q0JC10|DCAM_ORYSJ S-adenosylmethionine decarboxylase proenzyme OS=Oryza sativa subsp. japonica GN=SAMDC PE=2 SV=1//0
BGIOSGA008630	LOC_Os02g40450	706.875	207.105	1.7711	1.91e-10	7.51e-09	sp|A2PYH4|HFM1_HUMAN Probable ATP-dependent DNA helicase HFM1 OS=Homo sapiens GN=HFM1 PE=1 SV=2//3.63761e-124
BGIOSGA008636	LOC_Os02g40650	5.75554	878.709	-7.2543	8.11e-11	3.35e-09	-//-
BGIOSGA008637	LOC_Os02g40680	433.966	116.242	1.9005	4.33e-10	1.62e-08	-//-
BGIOSGA008650	LOC_Os02g41580	7163.81	11784.3	-0.71806	0.0019762	0.017273	sp|Q9SPK4|PPCK1_ARATH Phosphoenolpyruvate carboxylase kinase 1 OS=Arabidopsis thaliana GN=PPCK1 PE=1 SV=1//6.43603e-64
BGIOSGA008657	LOC_Os02g41800	1827.79	629.664	1.5374	4.45e-10	1.67e-08	sp|Q6K223|ARFH_ORYSJ Auxin response factor 8 OS=Oryza sativa subsp. japonica GN=ARF8 PE=2 SV=1//0
BGIOSGA008660	LOC_Os04g44060	88.6442	717.368	-3.0166	1.93e-24	3.34e-22	sp|Q6K215|PIP22_ORYSJ Probable aquaporin PIP2-2 OS=Oryza sativa subsp. japonica GN=PIP2-2 PE=2 SV=1//0
BGIOSGA008662	LOC_Os02g41910	7052.31	3111.97	1.1803	3.65e-07	8.51e-06	sp|Q9FLS0|FB253_ARATH F-box protein At5g07610 OS=Arabidopsis thaliana GN=At5g07610 PE=2 SV=1//1.9591e-23
BGIOSGA008673	LOC_Os02g42210	432.634	204.441	1.0815	0.00016579	0.0020584	sp|Q9M065|PP352_ARATH Pentatricopeptide repeat-containing protein At4g36680, mitochondrial OS=Arabidopsis thaliana GN=At4g36680 PE=1 SV=1//3.51829e-70
BGIOSGA008678	LOC_Os02g42310	110.761	234.228	-1.0805	0.00084512	0.0084519	sp|Q0WPR4|SCP34_ARATH Serine carboxypeptidase-like 34 OS=Arabidopsis thaliana GN=SCPL34 PE=2 SV=2//0
BGIOSGA008690	LOC_Os02g42650	650.202	9.71195	6.065	5.94e-53	3.81e-50	sp|Q0DZ85|EXB16_ORYSJ Expansin-B16 OS=Oryza sativa subsp. japonica GN=EXPB16 PE=2 SV=1//8.18977e-167
BGIOSGA008692	LOC_Os02g42670	2479.31	1410.01	0.81423	0.00065066	0.0067659	-//-
BGIOSGA008696	LOC_Os02g42800	0.89773	697.645	-9.602	3.58e-17	3.17e-15	sp|Q5REY7|UBXN7_PONAB UBX domain-containing protein 7 OS=Pongo abelii GN=UBXN7 PE=2 SV=2//3.62696e-17
BGIOSGA008720	LOC_Os02g43330	174.645	719.158	-2.0419	1.92e-13	1.11e-11	sp|A2X7U1|HOX24_ORYSI Homeobox-leucine zipper protein HOX24 OS=Oryza sativa subsp. indica GN=HOX24 PE=2 SV=2//2.89484e-155
BGIOSGA008730	LOC_Os02g43620	463.359	102.174	2.1811	6.43e-13	3.46e-11	sp|O23596|GLPT4_ARATH Putative glycerol-3-phosphate transporter 4 OS=Arabidopsis thaliana GN=At4g17550 PE=2 SV=2//1.64259e-169
BGIOSGA008740	LOC_Os02g43820	144.078	50.45	1.5139	6.8e-05	0.00093907	sp|O80341|EF102_ARATH Ethylene-responsive transcription factor 5 OS=Arabidopsis thaliana GN=ERF5 PE=2 SV=1//5.83074e-20
BGIOSGA008749	LOC_Os02g44000	233.229	120.718	0.9501	0.0033342	0.026767	sp|Q9SCL7|NAGK_ARATH Acetylglutamate kinase, chloroplastic OS=Arabidopsis thaliana GN=NAGK PE=1 SV=1//1.29851e-132
BGIOSGA008753	LOC_Os02g44108	167.956	54.2226	1.6311	0.0014904	0.013614	sp|Q6H676|EXB11_ORYSJ Expansin-B11 OS=Oryza sativa subsp. japonica GN=EXPB11 PE=2 SV=1//7.40713e-172
BGIOSGA008759	LOC_Os02g44300	119.261	408.614	-1.7766	6.9e-09	2.2e-07	sp|Q84WW5|VAP13_ARATH Vesicle-associated protein 1-3 OS=Arabidopsis thaliana GN=PVA13 PE=2 SV=1//3.21585e-53
BGIOSGA008767	LOC_Os02g44520	3652.34	5692.04	-0.64012	0.0057223	0.041775	sp|P29144|TPP2_HUMAN Tripeptidyl-peptidase 2 OS=Homo sapiens GN=TPP2 PE=1 SV=4//0
BGIOSGA008778	LOC_Os02g44770	491.275	244.377	1.0074	0.00028351	0.0032946	sp|F4IME2|MSL8_ARATH Mechanosensitive ion channel protein 8 OS=Arabidopsis thaliana GN=MSL8 PE=2 SV=2//0
BGIOSGA008784	LOC_Os02g44980	1287.59	5514.84	-2.0987	3.73e-18	3.64e-16	sp|Q495N2|S36A3_HUMAN Proton-coupled amino acid transporter 3 OS=Homo sapiens GN=SLC36A3 PE=1 SV=2//5.62812e-35
BGIOSGA008785	LOC_Os02g44990	829.34	4087.67	-2.3012	1.87e-20	2.41e-18	sp|Q3EBZ2|SKI23_ARATH F-box protein SKIP23 OS=Arabidopsis thaliana GN=SKIP23 PE=1 SV=1//8.90705e-06
BGIOSGA008787	LOC_Os02g45000	503.409	1051.5	-1.0626	2.2e-05	0.00034103	-//-
BGIOSGA008809	LOC_Os02g45530	4179.71	100623	-4.5894	2.62e-24	4.44e-22	sp|Q9S746|HTH_ARATH Protein HOTHEAD OS=Arabidopsis thaliana GN=HTH PE=1 SV=1//0
BGIOSGA008811	LOC_Os02g45570	908.51	435.309	1.0615	2.84e-05	0.00042937	sp|Q6EPP9|GRF10_ORYSJ Growth-regulating factor 10 OS=Oryza sativa subsp. japonica GN=GRF10 PE=2 SV=1//1.24359e-111
BGIOSGA008820	LOC_Os02g45770	225.887	92.9096	1.2817	0.002457	0.02075	sp|Q6EU39|MADS6_ORYSJ MADS-box transcription factor 6 OS=Oryza sativa subsp. japonica GN=MADS6 PE=1 SV=1//0
BGIOSGA008836	LOC_Os02g46340	112.933	36.3394	1.6359	0.00014555	0.001834	sp|Q9LY41|ATL4_ARATH E3 ubiquitin-protein ligase ATL4 OS=Arabidopsis thaliana GN=ATL4 PE=1 SV=1//1.56088e-20
BGIOSGA008839	LOC_Os02g46260	1046.07	598.872	0.80467	0.0015133	0.013779	sp|Q8VZU3|SCP19_ARATH Serine carboxypeptidase-like 19 OS=Arabidopsis thaliana GN=SCPL19 PE=1 SV=1//1.12121e-127
BGIOSGA008846	LOC_Os02g46560	771.346	415.822	0.89141	0.00051044	0.0054858	sp|Q9C7T4|BH096_ARATH Transcription factor bHLH96 OS=Arabidopsis thaliana GN=BHLH96 PE=2 SV=1//2.36731e-54
BGIOSGA008848	LOC_Os02g46650	1360.53	679.963	1.0006	4.2e-05	0.00060907	sp|Q9FIQ1|UBP21_ARATH Ubiquitin carboxyl-terminal hydrolase 21 OS=Arabidopsis thaliana GN=UBP21 PE=2 SV=1//5.01435e-76
BGIOSGA008870	LOC_Os02g47130	3196.19	660.587	2.2745	8.58e-20	1.02e-17	-//-
BGIOSGA008871	LOC_Os02g47140	5939.16	3374.56	0.81556	0.00044849	0.0049238	sp|P50883|RL121_ARATH 60S ribosomal protein L12-1 OS=Arabidopsis thaliana GN=RPL12A PE=1 SV=2//5.60018e-105
BGIOSGA008874	LOC_Os02g47180	1432.35	481.707	1.5722	4.79e-07	1.08e-05	sp|Q54MZ3|CDC20_DICDI Anaphase-promoting complex subunit cdc20 OS=Dictyostelium discoideum GN=cdc20 PE=1 SV=1//1.40594e-129
BGIOSGA008880	LOC_Os02g47390	19.178	1228.7	-6.0015	2.5e-69	2.26e-66	-//-
BGIOSGA008899	LOC_Os12g10630	516.614	251.513	1.0385	0.00043677	0.0048151	sp|Q9FKP8|Y5541_ARATH ZF-HD homeobox protein At5g65410 OS=Arabidopsis thaliana GN=At5g65410 PE=1 SV=1//5.93578e-23
BGIOSGA008905	LOC_Os02g48094	230.412	58.3246	1.982	1.34e-08	4.09e-07	sp|Q9SUC9|UGPI7_ARATH Uncharacterized GPI-anchored protein At4g28100 OS=Arabidopsis thaliana GN=At4g28100 PE=1 SV=1//3.25661e-13
BGIOSGA008916	LOC_Os02g48430	244.363	60.4735	2.0146	0.0037727	0.029679	-//-
BGIOSGA008923	LOC_Os02g48600	111.188	35.1631	1.6609	0.00012887	0.0016511	-//-
BGIOSGA008934	LOC_Os02g48730	1048.4	1879.04	-0.84181	0.00049101	0.0053163	sp|Q9SFC6|GDIR_ARATH Rho GDP-dissociation inhibitor 1 OS=Arabidopsis thaliana GN=GDI1 PE=1 SV=1//8.73228e-90
BGIOSGA008944	LOC_Os02g48850	3.13481	70.1026	-4.483	1.47e-10	5.9e-09	-//-
BGIOSGA008956	LOC_Os02g49230	476.998	1140.75	-1.2579	6.74e-07	1.48e-05	sp|Q9SSE5|COL9_ARATH Zinc finger protein CONSTANS-LIKE 9 OS=Arabidopsis thaliana GN=COL9 PE=2 SV=1//4.93175e-91
BGIOSGA008963	LOC_Os02g49360	652.555	235.769	1.4687	7.64e-08	2.03e-06	sp|Q66JJ4|TM10A_XENTR tRNA methyltransferase 10 homolog A OS=Xenopus tropicalis GN=trmt10a PE=2 SV=1//2.67877e-46
BGIOSGA008980	LOC_Os02g49770	1461.74	931.451	0.65013	0.0064244	0.046005	-//-
BGIOSGA008981	LOC_Os02g49790	4.95925	63.2585	-3.6731	4.22e-08	1.18e-06	sp|Q9LS46|ALMT9_ARATH Aluminum-activated malate transporter 9 OS=Arabidopsis thaliana GN=ALMT9 PE=2 SV=1//2.887e-147
BGIOSGA008988	LOC_Os02g49950	1265.34	730.871	0.79184	0.0011187	0.010729	sp|Q8GUG9|PUB11_ARATH U-box domain-containing protein 11 OS=Arabidopsis thaliana GN=PUB11 PE=2 SV=2//0
BGIOSGA008989	LOC_Os02g49960	82.3738	33.1021	1.3153	0.0046686	0.035275	sp|Q6NLC8|Y1648_ARATH Uncharacterized protein At1g66480 OS=Arabidopsis thaliana GN=At1g66480 PE=1 SV=1//7.67829e-19
BGIOSGA008993	LOC_Os02g50040	514.926	78.9348	2.7056	1.87e-07	4.6e-06	sp|Q6Z2J3|GUN6_ORYSJ Endoglucanase 6 OS=Oryza sativa subsp. japonica GN=Os02g0733300 PE=2 SV=1//0
BGIOSGA008994	LOC_Os02g50070	605.787	266.353	1.1855	1.08e-05	0.00018094	-//-
BGIOSGA008996	LOC_Os02g50130	251.632	479.033	-0.92881	0.00084188	0.0084216	sp|Q8VY81|NUD21_ARATH Nudix hydrolase 21, chloroplastic OS=Arabidopsis thaliana GN=NUDT21 PE=2 SV=1//1.59971e-47
BGIOSGA009004	LOC_Os02g50250	11.2434	127.917	-3.5081	1.09e-12	5.64e-11	-//-
BGIOSGA009031	LOC_Os11g42810	0	11.1798	#NAME?	0.0036011	0.028555	-//-
BGIOSGA009034	LOC_Os02g50900	84.3721	21.0376	2.0038	5.82e-05	0.00081368	sp|Q58G01|LHWL3_ARATH Transcription factor bHLH155 OS=Arabidopsis thaliana GN=BHLH155 PE=2 SV=1//1.47081e-13
BGIOSGA009041	LOC_Os02g51040	2698.93	839.316	1.6851	3.81e-12	1.83e-10	sp|Q6ZGU9|EXPA5_ORYSJ Expansin-A5 OS=Oryza sativa subsp. japonica GN=EXPA5 PE=2 SV=1//9.23698e-138
BGIOSGA009055	LOC_Os02g51410	988.973	2267.5	-1.1971	7.1e-07	1.55e-05	sp|Q5NTH4|SK1_ORYSJ Shikimate kinase 1, chloroplastic OS=Oryza sativa subsp. japonica GN=SK1 PE=1 SV=1//0
BGIOSGA009060	LOC_Os02g51510	0.441619	15.224	-5.1074	0.0024827	0.020913	-//-
BGIOSGA009068	LOC_Os02g51670	2189.74	3649.32	-0.73687	0.0015315	0.013919	sp|Q8H1E4|RAP24_ARATH Ethylene-responsive transcription factor RAP2-4 OS=Arabidopsis thaliana GN=RAP2-4 PE=1 SV=1//4.27944e-46
BGIOSGA009070	LOC_Os02g51710	836.569	1384.46	-0.72677	0.0028763	0.023635	sp|Q8IVV2|LOXH1_HUMAN Lipoxygenase homology domain-containing protein 1 OS=Homo sapiens GN=LOXHD1 PE=2 SV=3//5.75163e-06
BGIOSGA009076	LOC_Os02g51810	1091.16	390.869	1.4811	1.14e-08	3.52e-07	sp|F4KCL7|OE64M_ARATH Outer envelope protein 64, mitochondrial OS=Arabidopsis thaliana GN=OM64 PE=1 SV=1//0
BGIOSGA009078	LOC_Os02g51890	445.289	866.74	-0.96086	0.00021288	0.0025692	sp|Q7T3I7|RBM38_XENLA RNA-binding protein 38 OS=Xenopus laevis GN=rbm38 PE=1 SV=2//1.12275e-23
BGIOSGA009090	LOC_Os02g52280	3449.11	6000.97	-0.79897	0.00061639	0.0064636	-//-
BGIOSGA009094	LOC_Os02g52360	1547.52	690.296	1.1647	0.00011855	0.0015382	sp|Q9C566|CYP40_ARATH Peptidyl-prolyl cis-trans isomerase CYP40 OS=Arabidopsis thaliana GN=CYP40 PE=2 SV=1//9.32789e-145
BGIOSGA009115	LOC_Os02g53010	1.36833	26.7054	-4.2866	6.81e-05	0.00093907	-//-
BGIOSGA009121	LOC_Os02g53180	3760.34	6211.61	-0.72411	0.001745	0.015522	sp|A2Z1W9|ACCO1_ORYSI 1-aminocyclopropane-1-carboxylate oxidase 1 OS=Oryza sativa subsp. indica GN=ACO1 PE=2 SV=1//4.15195e-158
BGIOSGA009122	LOC_Os02g53200	1979.3	1009.38	0.97153	0.002719	0.022541	-//-
BGIOSGA009123	LOC_Os02g53230	795.106	345.327	1.2032	5.47e-06	9.8e-05	sp|Q9STN3|SPT51_ARATH Putative transcription elongation factor SPT5 homolog 1 OS=Arabidopsis thaliana GN=At4g08350 PE=1 SV=2//7.82078e-70
BGIOSGA009132	LOC_Os02g53480	0	19.9342	#NAME?	3.65e-05	0.0005376	-//-
BGIOSGA009139	LOC_Os02g53790	1346.21	670.173	1.0063	3.77e-05	0.0005539	sp|O04905|UMPK_ARATH UMP/CMP kinase OS=Arabidopsis thaliana GN=PYR6 PE=1 SV=1//1.79903e-100
BGIOSGA009154	LOC_Os02g54140	204.85	77.1025	1.4097	0.0028234	0.02328	sp|Q6K7E9|HS186_ORYSJ 18.6 kDa class III heat shock protein OS=Oryza sativa subsp. japonica GN=HSP18.6 PE=2 SV=1//2.13608e-85
BGIOSGA009156	LOC_Os02g54280	671.668	155.376	2.112	1.18e-13	6.94e-12	sp|Q6Q4D0|TONS_ARATH Protein TONSOKU OS=Arabidopsis thaliana GN=TSK PE=1 SV=2//0
BGIOSGA009157	LOC_Os02g54240	22.1099	415.39	-4.2317	6e-31	1.56e-28	sp|Q9FZF8|FB44_ARATH Putative F-box protein At1g47790 OS=Arabidopsis thaliana GN=At1g47790 PE=4 SV=1//1.81874e-10
BGIOSGA009161	LOC_Os02g54470	4687.62	2970.75	0.65803	0.0047081	0.035478	sp|Q9C912|R35A3_ARATH 60S ribosomal protein L35a-3 OS=Arabidopsis thaliana GN=RPL35AC PE=2 SV=1//1.02834e-56
BGIOSGA009164	LOC_Os02g54510	2279.44	3842.59	-0.7534	0.0013419	0.012466	sp|Q9FPR3|EDR1_ARATH Serine/threonine-protein kinase EDR1 OS=Arabidopsis thaliana GN=EDR1 PE=1 SV=1//1.4242e-44
BGIOSGA009169	LOC_Os02g54550	1.32486	282.087	-7.7342	2.33e-24	3.97e-22	sp|Q6NKX3|FDL14_ARATH F-box/FBD/LRR-repeat protein At2g04230 OS=Arabidopsis thaliana GN=At2g04230 PE=2 SV=1//1.97405e-07
BGIOSGA009175	LOC_Os02g54690	3.60541	1054.49	-8.1922	3.95e-11	1.69e-09	sp|Q28CY2|EIF3G_XENTR Eukaryotic translation initiation factor 3 subunit G OS=Xenopus tropicalis GN=eif3g PE=2 SV=1//1.81995e-41
BGIOSGA009181	LOC_Os02g54820	8471.09	23659.8	-1.4818	1.86e-10	7.31e-09	sp|Q9ZV48|TPS11_ARATH Probable alpha,alpha-trehalose-phosphate synthase [UDP-forming] 11 OS=Arabidopsis thaliana GN=TPS11 PE=2 SV=1//0
BGIOSGA009182	LOC_Os02g54860	1335.66	752.717	0.82738	0.00082769	0.0083026	sp|Q6KAE5|XB32_ORYSJ Probable E3 ubiquitin-protein ligase XBOS32 OS=Oryza sativa subsp. japonica GN=XBOS32 PE=2 SV=2//0
BGIOSGA009188	#N/A	636.28	286.151	1.1529	1.7e-05	0.00027026	-//-
BGIOSGA009196	LOC_Os02g55070	1.80995	23.9054	-3.7233	0.0005441	0.0057865	-//-
BGIOSGA009206	LOC_Os02g55370	966.009	582.147	0.73065	0.0043683	0.033488	sp|P51425|RL39_MAIZE 60S ribosomal protein L39 OS=Zea mays GN=RPL39 PE=3 SV=1//1.22571e-29
BGIOSGA009207	LOC_Os02g55370	1904.27	1041.8	0.87017	0.00025707	0.0030299	sp|P51425|RL39_MAIZE 60S ribosomal protein L39 OS=Zea mays GN=RPL39 PE=3 SV=1//1.22571e-29
BGIOSGA009213	LOC_Os02g55480	447.926	1490.63	-1.7346	0.00048485	0.0052663	-//-
BGIOSGA009221	LOC_Os02g55600	352.8	821.367	-1.2192	2.89e-06	5.53e-05	-//-
BGIOSGA009236	LOC_Os02g56100	734.646	126.6	2.5368	4.52e-18	4.36e-16	sp|Q9SJ20|RIR1_ARATH Ribonucleoside-diphosphate reductase large subunit OS=Arabidopsis thaliana GN=RNR1 PE=1 SV=1//3.45084e-156
BGIOSGA009238	LOC_Os02g56130	2865	623.838	2.1993	1.18e-05	0.00019588	sp|P17070|PCNA_ORYSJ Proliferating cell nuclear antigen OS=Oryza sativa subsp. japonica GN=Os02g0805200 PE=2 SV=2//0
BGIOSGA009240	LOC_Os02g56219	203.879	510.906	-1.3253	2.02e-06	4e-05	-//-
BGIOSGA009243	LOC_Os02g56300	665.405	358.845	0.89087	0.00073571	0.0075126	sp|Q6K8E7|LCB1B_ORYSJ Long chain base biosynthesis protein 1b OS=Oryza sativa subsp. japonica GN=Os02g0806900 PE=2 SV=1//0
BGIOSGA009247	LOC_Os02g56490	93.6896	29.058	1.689	0.00027781	0.0032369	-//-
BGIOSGA009250	LOC_Os02g56500	43.5617	107.473	-1.3028	0.0019832	0.017319	-//-
BGIOSGA009251	LOC_Os02g56510	396.71	888.003	-1.1625	6.21e-06	0.00010994	sp|Q6K991|PHO12_ORYSJ Phosphate transporter PHO1-2 OS=Oryza sativa subsp. japonica GN=PHO1-2 PE=2 SV=1//0
BGIOSGA009252	LOC_Os02g56540	1358.99	476.059	1.5133	1.8e-08	5.38e-07	sp|P46873|OSM3_CAEEL Osmotic avoidance abnormal protein 3 OS=Caenorhabditis elegans GN=osm-3 PE=2 SV=4//1.177e-31
BGIOSGA009266	LOC_Os02g56760	7.13837	453.53	-5.9895	0.0011819	0.011183	sp|Q9ZVQ6|P2B10_ARATH F-box protein PP2-B10 OS=Arabidopsis thaliana GN=PP2B10 PE=1 SV=1//6.71985e-23
BGIOSGA009269	LOC_Os02g56820	64.2964	9.78485	2.7161	9e-06	0.0001536	sp|Q6NPT8|PP2B1_ARATH F-box protein PP2-B1 OS=Arabidopsis thaliana GN=PP2B1 PE=1 SV=1//2.45246e-10
BGIOSGA009270	LOC_Os02g56820	134.848	54.5141	1.3066	0.00094548	0.0092896	sp|Q9ZVQ6|P2B10_ARATH F-box protein PP2-B10 OS=Arabidopsis thaliana GN=PP2B10 PE=1 SV=1//1.53363e-33
BGIOSGA009274	LOC_Os02g56930	28.2423	4.48651	2.6542	0.0025736	0.021546	-//-
BGIOSGA009276	LOC_Os02g56960	5891.1	2613.49	1.1726	5.61e-07	1.25e-05	sp|P49690|RL23_ARATH 60S ribosomal protein L23 OS=Arabidopsis thaliana GN=RPL23A PE=2 SV=3//4.83046e-95
BGIOSGA009278	LOC_Os02g56990	3025.81	1718.75	0.81596	0.0007643	0.0077588	sp|Q8LEM8|RL373_ARATH 60S ribosomal protein L37-3 OS=Arabidopsis thaliana GN=RPL37C PE=3 SV=1//3.59663e-51
BGIOSGA009282	LOC_Os02g57030	113.027	49.4345	1.1931	0.0036671	0.029009	-//-
BGIOSGA009288	LOC_Os02g57090	167.412	37.2292	2.1689	4.76e-07	1.08e-05	-//-
BGIOSGA009297	LOC_Os02g57240	2891.93	1842.32	0.65051	0.0058699	0.042672	sp|Q40648|KCAB_ORYSJ Probable voltage-gated potassium channel subunit beta OS=Oryza sativa subsp. japonica GN=KOB1 PE=1 SV=2//0
BGIOSGA009298	LOC_Os02g57280	815.258	5086.56	-2.6414	1.06e-26	2.12e-24	sp|Q9HQU4|IMDH_HALSA Inosine-5&apos;-monophosphate dehydrogenase OS=Halobacterium salinarum (strain ATCC 700922 / JCM 11081 / NRC-1) GN=guaB PE=3 SV=1//1.968e-11
BGIOSGA009300	LOC_Os02g57360	845.364	98.7961	3.097	3.88e-26	7.37e-24	sp|Q9SZN7|HIP26_ARATH Heavy metal-associated isoprenylated plant protein 26 OS=Arabidopsis thaliana GN=HIPP26 PE=1 SV=1//1.82596e-06
BGIOSGA009303	LOC_Os02g57390	2431.24	3959.38	-0.70358	0.002611	0.021832	sp|Q9ZW07|PUM1_ARATH Pumilio homolog 1 OS=Arabidopsis thaliana GN=APUM1 PE=1 SV=1//0
BGIOSGA009304	LOC_Os02g57440	151.665	272.614	-0.84597	0.0065756	0.046911	sp|F4IB81|LYK3_ARATH LysM domain receptor-like kinase 3 OS=Arabidopsis thaliana GN=LYK3 PE=2 SV=1//3.51721e-29
BGIOSGA009307	LOC_Os02g57520	189.09	958.593	-2.3418	1.45e-06	2.98e-05	sp|Q9S7C9|ESCA_ARATH Putative DNA-binding protein ESCAROLA OS=Arabidopsis thaliana GN=ESC PE=2 SV=1//1.06422e-28
BGIOSGA009309	LOC_Os02g57570	93.8277	786.495	-3.0674	7.29e-26	1.35e-23	sp|Q9LYT3|TT12_ARATH Protein TRANSPARENT TESTA 12 OS=Arabidopsis thaliana GN=TT12 PE=2 SV=1//2.01513e-83
BGIOSGA009311	LOC_Os02g57600	908.089	1763.42	-0.95747	7.77e-05	0.0010572	-//-
BGIOSGA009313	LOC_Os02g57620	659.591	1296.32	-0.97478	7.5e-05	0.0010244	sp|Q54GU0|ARSB_DICDI Putative transporter arsB OS=Dictyostelium discoideum GN=arsB PE=2 SV=1//1.90211e-17
BGIOSGA009316	LOC_Os02g57650	3152.33	4920.15	-0.64228	0.006072	0.043869	sp|Q84K00|NAC78_ARATH NAC domain-containing protein 78 OS=Arabidopsis thaliana GN=NAC078 PE=2 SV=2//5.67565e-07
BGIOSGA009324	LOC_Os02g57760	1000.16	7696.76	-2.944	2.77e-32	7.81e-30	sp|P28002|COMT1_MEDSA Caffeic acid 3-O-methyltransferase OS=Medicago sativa PE=1 SV=1//2.23512e-55
BGIOSGA009330	LOC_Os02g57910	0	129.302	#NAME?	2.96e-10	1.14e-08	-//-
BGIOSGA009342	LOC_Os02g58210	505.87	143.603	1.8167	3.76e-07	8.76e-06	sp|Q7LBC6|KDM3B_HUMAN Lysine-specific demethylase 3B OS=Homo sapiens GN=KDM3B PE=1 SV=2//7.50235e-20
BGIOSGA009359	LOC_Os02g58720	72.289	28.324	1.3517	0.0068379	0.048429	sp|Q43872|PER64_ARATH Peroxidase 64 OS=Arabidopsis thaliana GN=PER64 PE=1 SV=1//9.98547e-116
BGIOSGA009366	LOC_Os04g15920	1698.64	247.954	2.7762	6.21e-26	1.16e-23	sp|Q7XWU3|CADH6_ORYSJ Probable cinnamyl alcohol dehydrogenase 6 OS=Oryza sativa subsp. japonica GN=CAD6 PE=2 SV=2//5.44727e-10
BGIOSGA009368	LOC_Os04g15800	243.994	91.0044	1.4228	2.07e-05	0.00032396	-//-
BGIOSGA009394	LOC_Os03g64210	4544.65	7496.85	-0.72212	0.0015686	0.014204	sp|P08926|RUBA_PEA RuBisCO large subunit-binding protein subunit alpha, chloroplastic OS=Pisum sativum PE=1 SV=2//1.288e-06
BGIOSGA009400	LOC_Os03g64140	76.3361	206.726	-1.4373	2.66e-05	0.0004042	-//-
BGIOSGA009405	LOC_Os03g64060	180.393	332.3	-0.88134	0.0024772	0.020876	-//-
BGIOSGA009409	LOC_Os03g63930	132.567	424.69	-1.6797	1.32e-08	4.03e-07	sp|P15543|ACP3_HORVU Acyl carrier protein 3, chloroplastic OS=Hordeum vulgare GN=ACL1.3 PE=1 SV=2//6.03905e-12
BGIOSGA009418	LOC_Os03g63660	499.137	216.048	1.2081	1.49e-05	0.00024094	-//-
BGIOSGA009420	LOC_Os03g63560	159.847	434.917	-1.444	5.73e-07	1.27e-05	sp|Q9SB36|PP337_ARATH Pentatricopeptide repeat-containing protein At4g25270, chloroplastic OS=Arabidopsis thaliana GN=PCMP-E53 PE=2 SV=1//2.68518e-06
BGIOSGA009432	LOC_Os03g63370	208.736	86.5129	1.2707	0.00020251	0.0024575	-//-
BGIOSGA009433	LOC_Os03g63370	551.279	253.501	1.1208	4.65e-05	0.00066533	sp|P53989|SEC14_CANGA SEC14 cytosolic factor OS=Candida glabrata (strain ATCC 2001 / CBS 138 / JCM 3761 / NBRC 0622 / NRRL Y-65) GN=SEC14 PE=3 SV=1//1.62543e-06
BGIOSGA009454	LOC_Os03g62830	351.788	5966.49	-4.0841	1.83e-10	7.22e-09	-//-
BGIOSGA009456	LOC_Os03g62780	95.1884	11.1119	3.0987	1.38e-08	4.18e-07	-//-
BGIOSGA009458	LOC_Os03g62740	319.591	851.102	-1.4131	0.0012572	0.011804	sp|Q9STM6|GDL57_ARATH GDSL esterase/lipase At3g48460 OS=Arabidopsis thaliana GN=At3g48460 PE=2 SV=1//1.86106e-42
BGIOSGA009463	LOC_Os03g62600	123.916	285.432	-1.2038	0.00010649	0.0013991	sp|O04486|RAA2A_ARATH Ras-related protein RABA2a OS=Arabidopsis thaliana GN=RABA2A PE=2 SV=1//2.71025e-24
BGIOSGA009472	LOC_Os03g62440	38.7038	184.794	-2.2554	3.65e-09	1.22e-07	sp|Q93VY3|NAC72_ARATH NAC domain-containing protein 72 OS=Arabidopsis thaliana GN=NAC072 PE=2 SV=1//4.38985e-11
BGIOSGA009480	LOC_Os03g62340	2704.51	1646.79	0.71571	0.0024392	0.020621	sp|Q8H1D6|RBK1_ARATH Receptor-like cytosolic serine/threonine-protein kinase RBK1 OS=Arabidopsis thaliana GN=RBK1 PE=1 SV=1//1.92592e-06
BGIOSGA009488	LOC_Os07g10810	556.847	162.147	1.78	6.66e-10	2.44e-08	-//-
BGIOSGA009489	LOC_Os03g62100	1.33935	18.9765	-3.8246	0.0019941	0.017392	sp|Q8S9H7|DIV_ANTMA Transcription factor DIVARICATA OS=Antirrhinum majus GN=DIVARICATA PE=2 SV=1//2.72675e-10
BGIOSGA009490	LOC_Os03g62080	459.443	136.098	1.7552	3.3e-09	1.1e-07	sp|Q9SJF3|DCP1_ARATH mRNA-decapping enzyme-like protein OS=Arabidopsis thaliana GN=At1g08370 PE=1 SV=2//5.677e-14
BGIOSGA009512	LOC_Os03g61530	95.4347	35.4597	1.4283	0.0015925	0.014384	-//-
BGIOSGA009528	LOC_Os03g61080	629.786	385.457	0.70829	0.0065796	0.04693	-//-
BGIOSGA009534	LOC_Os03g60976	17.571	118.959	-2.7592	3.07e-09	1.04e-07	sp|A1TNJ5|ARLY_ACIAC Argininosuccinate lyase OS=Acidovorax citrulli (strain AAC00-1) GN=argH PE=3 SV=1//1.64396e-09
BGIOSGA009536	LOC_Os03g60910	598.981	1186.41	-0.98602	8.16e-05	0.001104	sp|Q9S7Q2|PP124_ARATH Pentatricopeptide repeat-containing protein At1g74850, chloroplastic OS=Arabidopsis thaliana GN=PTAC2 PE=2 SV=1//1.21789e-06
BGIOSGA009539	LOC_Os03g60880	6325.89	2551.19	1.3101	0.00039363	0.0044067	sp|Q0WPE9|NAT7_ARATH Nucleobase-ascorbate transporter 7 OS=Arabidopsis thaliana GN=NAT7 PE=2 SV=2//5.33855e-06
BGIOSGA009543	LOC_Os03g60840	303.116	1215.28	-2.0034	1.16e-14	7.67e-13	sp|P81713|IBB3_WHEAT Bowman-Birk type trypsin inhibitor OS=Triticum aestivum PE=1 SV=1//6.12044e-14
BGIOSGA009546	LOC_Os03g60740	1487.73	3022.31	-1.0225	1.53e-05	0.00024672	sp|O80934|Y2766_ARATH Uncharacterized protein At2g37660, chloroplastic OS=Arabidopsis thaliana GN=At2g37660 PE=1 SV=2//2.85635e-11
BGIOSGA009557	LOC_Os03g60480	293.883	165.146	0.8315	0.0058098	0.042328	-//-
BGIOSGA009564	LOC_Os03g60220	165.624	71.2839	1.2163	0.00083625	0.0083736	sp|Q9LZX1|LOR15_ARATH Protein LURP-one-related 15 OS=Arabidopsis thaliana GN=At5g01750 PE=1 SV=1//8.54464e-15
BGIOSGA009566	LOC_Os03g60180	317.6	158.531	1.0025	0.00087834	0.0087183	sp|Q39YG6|ENGB_GEOMG Probable GTP-binding protein EngB OS=Geobacter metallireducens (strain GS-15 / ATCC 53774 / DSM 7210) GN=engB PE=3 SV=1//4.31084e-07
BGIOSGA009574	LOC_Os03g60000	498.77	102.559	2.2819	6.47e-10	2.37e-08	sp|Q9FFH5|PHB7_ARATH Prohibitin-7, mitochondrial OS=Arabidopsis thaliana GN=PHB7 PE=1 SV=1//3.30561e-08
BGIOSGA009576	LOC_Os03g62490	255.245	136.769	0.90014	0.0050786	0.03777	sp|Q9ZNT7|PHB2_ARATH Prohibitin-2, mitochondrial OS=Arabidopsis thaliana GN=PHB2 PE=1 SV=1//9.25182e-13
BGIOSGA009580	#N/A	1128.78	596.368	0.9205	0.00050242	0.0054098	sp|Q7XZF7|GYRA_ORYSJ Probable DNA gyrase subunit A, chloroplastic/mitochondrial OS=Oryza sativa subsp. japonica GN=GYRA PE=2 SV=2//3.06346e-15
BGIOSGA009589	LOC_Os03g59620	578.592	1279.85	-1.1454	0.00021516	0.0025937	sp|Q9LZA6|SDP1_ARATH Triacylglycerol lipase SDP1 OS=Arabidopsis thaliana GN=SDP1 PE=1 SV=1//5.31113e-17
BGIOSGA009594	LOC_Os03g59480	1818.69	965.47	0.9136	0.00017552	0.002165	-//-
BGIOSGA009599	LOC_Os03g59360	134.464	559.86	-2.0579	9.37e-09	2.94e-07	-//-
BGIOSGA009602	LOC_Os03g59264	432.452	807.774	-0.90141	0.00052056	0.0055824	sp|Q9FXH1|PPR52_ARATH Pentatricopeptide repeat-containing protein At1g19720 OS=Arabidopsis thaliana GN=DYW7 PE=2 SV=1//9.1813e-52
BGIOSGA009605	LOC_Os03g59160	199.325	105.344	0.92002	0.0061882	0.044538	sp|Q0BXH7|EFP_HYPNA Elongation factor P OS=Hyphomonas neptunium (strain ATCC 15444) GN=efp PE=3 SV=1//4.47586e-07
BGIOSGA009617	LOC_Os03g58900	734.308	283.092	1.3751	0.00016045	0.001999	sp|Q9LV16|B3GTJ_ARATH Probable beta-1,3-galactosyltransferase 19 OS=Arabidopsis thaliana GN=B3GALT19 PE=2 SV=2//1.12038e-08
BGIOSGA009622	LOC_Os03g58830	491.268	294.166	0.73988	0.006294	0.045201	sp|Q9LV17|BH079_ARATH Transcription factor bHLH79 OS=Arabidopsis thaliana GN=BHLH79 PE=2 SV=1//1.62753e-19
BGIOSGA009631	LOC_Os03g58600	4205.28	848.818	2.3087	1.34e-20	1.79e-18	sp|Q852N2|AGO13_ORYSJ Protein argonaute 13 OS=Oryza sativa subsp. japonica GN=AGO13 PE=2 SV=1//5.70365e-43
BGIOSGA009632	LOC_Os03g58510	18.8813	161.399	-3.0956	9.01e-13	4.72e-11	-//-
BGIOSGA009634	LOC_Os03g58430	4661.42	2683.21	0.79681	0.00059503	0.0062728	sp|P31674|RS15_ORYSJ 40S ribosomal protein S15 OS=Oryza sativa subsp. japonica GN=RPS15 PE=2 SV=2//2.29688e-17
BGIOSGA009638	LOC_Os03g58350	600.307	1255.93	-1.065	1.58e-05	0.00025434	sp|Q7Y1H8|IAA14_ORYSJ Auxin-responsive protein IAA14 OS=Oryza sativa subsp. japonica GN=IAA14 PE=2 SV=1//7.49551e-10
BGIOSGA009647	LOC_Os03g58170	39.0295	89.6044	-1.199	0.0065406	0.04671	-//-
BGIOSGA009661	LOC_Os03g57920	30.6677	186.422	-2.6038	3.08e-11	1.33e-09	sp|Q852K8|SAP14_ORYSJ Zinc finger AN1 domain-containing stress-associated protein 14 OS=Oryza sativa subsp. japonica GN=SAP14 PE=2 SV=1//1.44084e-85
BGIOSGA009663	LOC_Os03g57900	245.508	631.662	-1.3634	5.62e-07	1.25e-05	sp|Q852K6|SAP7_ORYSJ Zinc finger A20 and AN1 domain-containing stress-associated protein 7 OS=Oryza sativa subsp. japonica GN=SAP7 PE=2 SV=1//9.22945e-78
BGIOSGA009680	LOC_Os03g57500	679.177	1347.95	-0.98891	5.43e-05	0.00076293	sp|Q9ZT42|RHF2A_ARATH E3 ubiquitin-protein ligase RHF2A OS=Arabidopsis thaliana GN=RHF2A PE=2 SV=1//1.40991e-32
BGIOSGA009682	LOC_Os03g57460	2339.73	4521.17	-0.95036	0.0054397	0.040035	sp|Q8RWC5|FLA16_ARATH Fasciclin-like arabinogalactan protein 16 OS=Arabidopsis thaliana GN=FLA16 PE=2 SV=1//0
BGIOSGA009686	LOC_Os03g57349	1542.57	3072.8	-0.99422	2.32e-05	0.00035778	-//-
BGIOSGA009692	LOC_Os03g57260	501.622	227.774	1.139	0.0014195	0.013087	sp|P62634|CNBP_RAT Cellular nucleic acid-binding protein OS=Rattus norvegicus GN=Cnbp PE=2 SV=1//9.60794e-08
BGIOSGA009713	LOC_Os03g56890	2073.73	15184.3	-2.8723	7.12e-11	2.96e-09	-//-
BGIOSGA009718	LOC_Os03g56714	1.79546	131.883	-6.1988	2.74e-14	1.75e-12	-//-
BGIOSGA009719	LOC_Os03g56782	72.347	7.72383	3.2275	1.37e-07	3.47e-06	-//-
BGIOSGA009720	LOC_Os03g56710	7.56549	50.6787	-2.7439	4.62e-05	0.00066289	-//-
BGIOSGA009725	LOC_Os03g56590	869.371	119.047	2.8684	3.67e-23	5.88e-21	-//-
BGIOSGA009728	LOC_Os03g56490	12.1556	476.65	-5.2932	4.34e-27	8.81e-25	-//-
BGIOSGA009729	LOC_Os03g56480	10.4036	317.439	-4.9313	4.85e-06	8.82e-05	-//-
BGIOSGA009730	LOC_Os03g56470	183.354	92.9825	0.9796	0.00449	0.034179	sp|Q9ZNQ8|PERK4_ARATH Proline-rich receptor-like protein kinase PERK4 OS=Arabidopsis thaliana GN=PERK4 PE=1 SV=1//5.72821e-07
BGIOSGA009731	LOC_Os03g56440	1.35384	93.8522	-6.1153	4.78e-09	1.57e-07	-//-
BGIOSGA009733	LOC_Os03g56370	80.3106	12.7985	2.6496	1.23e-06	2.56e-05	sp|B1MGB7|Y3787_MYCA9 Putative S-adenosyl-L-methionine-dependent methyltransferase MAB_3787 OS=Mycobacterium abscessus (strain ATCC 19977 / DSM 44196) GN=MAB_3787 PE=3 SV=1//4.00822e-12
BGIOSGA009740	LOC_Os03g56234	2125.3	1321.87	0.68509	0.0042453	0.032666	sp|Q8LJT8|TKI1_ARATH TSL-kinase interacting protein 1 OS=Arabidopsis thaliana GN=TKI1 PE=1 SV=2//7.71213e-10
BGIOSGA009747	LOC_Os03g56070	864.513	341.293	1.3409	1.54e-06	3.13e-05	-//-
BGIOSGA009751	LOC_Os03g55960	67.6997	1111.48	-4.0372	1.96e-34	6.02e-32	sp|Q8L3R2|CML41_ARATH Probable calcium-binding protein CML41 OS=Arabidopsis thaliana GN=CML41 PE=2 SV=2//3.72234e-28
BGIOSGA009761	LOC_Os03g55670	706.096	1981.52	-1.4887	1.33e-09	4.69e-08	-//-
BGIOSGA009766	LOC_Os03g55540	1614.2	2834.97	-0.81252	0.00052873	0.0056502	sp|Q42430|ZFP1_WHEAT Zinc finger protein 1 OS=Triticum aestivum PE=2 SV=1//1.66277e-89
BGIOSGA009774	LOC_Os03g55310	701.807	285.276	1.2987	1.21e-06	2.52e-05	-//-
BGIOSGA009777	LOC_Os03g55210	58.4684	17.3629	1.7517	0.0022426	0.019196	sp|Q9LK35|THE1_ARATH Receptor-like protein kinase THESEUS 1 OS=Arabidopsis thaliana GN=THE1 PE=1 SV=1//6.67187e-80
BGIOSGA009779	LOC_Os03g55120	6511.41	3378.43	0.94662	0.00012396	0.0015949	sp|Q39131|LAML_ARATH Lamin-like protein OS=Arabidopsis thaliana GN=At5g15350 PE=1 SV=1//1.44059e-08
BGIOSGA009784	LOC_Os03g54930	334.658	120.723	1.471	2.18e-06	4.28e-05	-//-
BGIOSGA009786	LOC_Os03g54910	1943.28	929.782	1.0635	0.0061182	0.044156	sp|Q9SD84|E13L3_ARATH Glucan endo-1,3-beta-glucosidase-like protein 3 OS=Arabidopsis thaliana GN=At5g08000 PE=1 SV=1//2.2354e-26
BGIOSGA009796	LOC_Os03g54190	0	19.2681	#NAME?	0.0023451	0.019924	-//-
BGIOSGA009802	LOC_Os03g53970	140.024	29.1359	2.2648	1.63e-05	0.00026037	-//-
BGIOSGA009804	LOC_Os03g53950	14363.3	23888.9	-0.73396	0.0020583	0.017857	sp|P94111|STS1_ARATH Strictosidine synthase 1 OS=Arabidopsis thaliana GN=SS1 PE=2 SV=2//2.06421e-19
BGIOSGA009806	LOC_Os03g53900	146.258	862.78	-2.5605	0.0044765	0.034115	-//-
BGIOSGA009813	LOC_Os03g53640	76.2926	259.732	-1.7674	1.44e-07	3.64e-06	-//-
BGIOSGA009821	LOC_Os03g53520	929.512	1578.91	-0.76438	0.0014222	0.013096	-//-
BGIOSGA009823	LOC_Os03g53440	23.8406	1.1034	4.4334	0.00024931	0.0029576	-//-
BGIOSGA009837	LOC_Os03g53150	803.854	1452.7	-0.85374	0.00041904	0.0046506	sp|Q10D34|IAA13_ORYSJ Auxin-responsive protein IAA13 OS=Oryza sativa subsp. japonica GN=IAA13 PE=2 SV=1//1.24297e-13
BGIOSGA009845	LOC_Os03g52720	223.093	64.3619	1.7934	2.68e-07	6.45e-06	-//-
BGIOSGA009847	LOC_Os03g52690	7461.15	12941.6	-0.79454	0.00049587	0.0053495	sp|Q9LEV3|CBSX3_ARATH CBS domain-containing protein CBSX3, mitochondrial OS=Arabidopsis thaliana GN=CBSX3 PE=1 SV=1//7.99344e-08
BGIOSGA009854	LOC_Os03g06290	103.601	33.1071	1.6458	0.0035135	0.027983	sp|Q9LJI9|PP260_ARATH Pentatricopeptide repeat-containing protein At3g28660 OS=Arabidopsis thaliana GN=PCMP-E80 PE=2 SV=1//2.06146e-117
[truncated: 4,256 more rows]

## Sheet: Table S3
Table S3. The common 304 differentially expressed genes in P64S and Y58S under cold treatment.
[truncated: 307 more rows]

[truncated: 2 more sheets: Table S7, Table S8]
