# Supplementary material for: Comparative Analysis of Anther Transcriptome Profiles of Two Different Rice Male Sterile Lines Genotypes under Cold Stress
Source: Int J Mol Sci. 2015 May 18;16(5):11398–416. doi: 10.3390/ijms160511398 (PMC4463707; doi:10.3390/ijms160511398)
Supplement: Supplementary file 1 [file ijms-16-11398-s001.zip › ijms-80031-Supplementary Information/ijms-80031-Table S4. The COR transcription factors-for publish.xls]

## Sheet: AP2-ERF
Table S4_1. The COR AP2/ERF genes.
Loc_ID	Gene Product Name	Gene Symbol
Y58S
Up-regulated
LOC_Os02g38090	AP2 domain containing protein, expressed
LOC_Os06g43220	AP2 domain containing protein, expressed
LOC_Os05g25260	AP2 domain containing protein, expressed
LOC_Os07g13170	AP2 domain containing protein, expressed	SNB
LOC_Os05g32270	AP2 domain containing protein, expressed	SMOS1
LOC_Os05g29810	AP2 domain containing protein, expressed
Down-regulated
LOC_Os03g08500	AP2 domain containing protein, expressed
LOC_Os08g42550	AP2 domain containing protein, expressed
LOC_Os02g54160	AP2 domain containing protein, expressed
LOC_Os07g42510	AP2 domain containing protein, expressed
LOC_Os04g55520	AP2 domain containing protein, expressed
LOC_Os02g29550	AP2 domain containing protein, expressed
LOC_Os06g40150	AP2 domain containing protein, expressed	OsWR2
LOC_Os05g03040	AP2 domain containing protein, expressed	RSR1
LOC_Os11g03540	AP2 domain containing protein, expressed
LOC_Os02g10760	AP2 domain containing protein, expressed	OsWR1
LOC_Os12g03290	AP2 domain containing protein, expressed
LOC_Os08g27220	AP2 domain containing protein, expressed
LOC_Os10g25170	AP2 domain containing protein, expressed
LOC_Os12g39330	AP2 domain containing protein, expressed
LOC_Os08g34360	AP2 domain containing protein, expressed
LOC_Os04g46240	AP2 domain containing protein, expressed
P64S
Down-regulated
LOC_Os01g04020	AP2 domain containing protein, expressed

## Sheet: bHLH
Table S4_2. The COR bHLH genes.
Loc_ID	Gene Product Name	Gene Symbol
Y58S
Up-regulated
LOC_Os03g51910	basic helix-loop-helix protein, putative, expressed
LOC_Os03g55220	bHelix-loop-helix transcription factor, putative, expressed
LOC_Os07g36460	helix-loop-helix DNA-binding domain containing protein, expressed	Udt1
LOC_Os02g52190	helix-loop-helix DNA-binding protein, putative, expressed
LOC_Os02g46560	helix-loop-helix DNA-binding protein, putative, expressed
LOC_Os10g26410	bHLH family protein, putative, expressed
LOC_Os03g07540	bHLH family protein, putative, expressed
Down-regulated
LOC_Os05g46370	bHelix-loop-helix transcription factor, putative, expressed	OsLF
LOC_Os11g38870	helix-loop-helix DNA-binding domain containing protein, expressed
LOC_Os10g01530	helix-loop-helix DNA-binding domain containing protein, expressed
LOC_Os08g41320	BHLH transcription factor, putative, expressed
P64S
Up-regulated
LOC_Os04g51070	helix-loop-helix DNA-binding domain containing protein, expressed	EAT1
Down-regulated
LOC_Os02g02820	helix-loop-helix DNA-binding domain containing protein, expressed	TDR

## Sheet: MYB
Table S4_3. The COR MYB genes.
Loc_ID	Gene Product Name	Gene Symbol
Y58S
Up-regulated
LOC_Os01g62410	MYB family transcription factor, putative, expressed	OsMYB3R-2
LOC_Os01g08160	MYB family transcription factor, putative, expressed
LOC_Os08g15020	MYB family transcription factor, putative, expressed
LOC_Os12g13570	MYB family transcription factor, putative, expressed
LOC_Os08g06370	MYB family transcription factor, putative, expressed
LOC_Os01g12860	MYB family transcription factor, putative, expressed
LOC_Os04g38740	MYB family transcription factor, putative, expressed
LOC_Os08g33940	MYB family transcription factor, putative, expressed
LOC_Os03g56234	myb/SANT domain protein, putative, expressed
LOC_Os08g43450	MYB-like protein 1, putative, expressed
Down-regulated
LOC_Os05g03550	MYB family transcription factor, putative, expressed
LOC_Os10g41200	MYB family transcription factor, putative, expressed	MYBS3
LOC_Os09g01960	MYB family transcription factor, putative, expressed
LOC_Os10g41260	MYB family transcription factor, putative, expressed
LOC_Os01g51260	MYB family transcription factor, putative, expressed
LOC_Os11g45740	MYB family transcription factor, putative, expressed	JAmyb
LOC_Os05g35500	MYB family transcription factor, putative, expressed	Osmyb1
LOC_Os03g26130	MYB family transcription factor, putative, expressed
LOC_Os05g48010	MYB family transcription factor, putative, expressed	OsMYB55
LOC_Os01g34060	MYB family transcription factor, putative, expressed	OsMYBS1
LOC_Os09g36730	MYB family transcription factor, putative, expressed
LOC_Os03g55590	MYB family transcription factor, putative, expressed
LOC_Os08g43550	MYB family transcription factor, putative, expressed
LOC_Os02g46030	MYB family transcription factor, putative, expressed
LOC_Os03g38210	MYB family transcription factor, putative, expressed
LOC_Os10g35660	MYB family transcription factor, putative, expressed
LOC_Os07g02800	MYB family transcription factor, putative, expressed
LOC_Os03g62100	MYB family transcription factor, putative, expressed
LOC_Os11g10130	MYB family transcription factor, putative, expressed
LOC_Os08g33150	MYB family transcription factor, putative, expressed
LOC_Os09g23620	MYB family transcription factor, putative, expressed
LOC_Os01g06320	MYB family transcription factor, putative, expressed
LOC_Os02g30700	MYB family transcription factor, putative, expressed
LOC_Os06g43090	MYB transcription factor TaMYB1, putative, expressed
LOC_Os01g09640	Myb transcription factor, putative, expressed
LOC_Os03g19630	myb-like DNA-binding domain containing protein, expressed
LOC_Os06g14700	myb-like DNA-binding domain containing protein, expressed
LOC_Os07g25370	myb-like DNA-binding domain containing protein, expressed
LOC_Os06g14710	myb-like DNA-binding domain containing protein, expressed
LOC_Os06g14010	myb-like DNA-binding domain containing protein, expressed
LOC_Os06g14700	myb-like DNA-binding domain containing protein, expressed
LOC_Os02g49250	myb-like DNA-binding domain containing protein, expressed
LOC_Os04g56990	Myb-like DNA-binding domain containing protein, putative, expressed
LOC_Os10g33810	myb-related protein Myb4, putative, expressed
P64S
Up-regulated
LOC_Os10g41260	MYB family transcription factor, putative, expressed
LOC_Os10g41200	MYB family transcription factor, putative, expressed	MYBS3
LOC_Os08g06240	MYB family transcription factor, putative, expressed
LOC_Os12g37970	MYB family transcription factor, putative, expressed
LOC_Os05g37060	MYB family transcription factor, putative, expressed
LOC_Os05g46610	myb-like DNA-binding domain containing protein, putative, expressed
Down-regulated
LOC_Os05g28320	myb-like DNA-binding domain containing protein, putative, expressed

## Sheet: bZIP
Table S4_4. The COR bZIP genes.
Loc_ID	Gene Product Name	Gene Symbol
Y58S
Up-regulated
LOC_Os03g03550	bZIP family transcription factor, putative, expressed
LOC_Os05g32760	BZIP protein, putative, expressed
LOC_Os01g11350	bZIP transcription factor domain containing protein, expressed
LOC_Os02g14910	bZIP transcription factor family protein, putative, expressed
Down-regulated
LOC_Os02g07840	bZIP transcription factor domain containing protein, expressed
LOC_Os05g41540	bZIP transcription factor domain containing protein, expressed
LOC_Os01g64730	bZIP transcription factor domain containing protein, expressed	OsABF1
LOC_Os02g58670	bZIP transcription factor domain containing protein, expressed
LOC_Os06g45140	bZIP transcription factor domain containing protein, expressed	OsbZIP52
LOC_Os08g38020	bZIP transcription factor domain containing protein, expressed
P64S
Down-regulated
LOC_Os11g06170	bZIP transcriptional activator RSG, putative, expressed

## Sheet: WRKY
Table S4_5. The COR WRKY genes.
Loc_ID	Gene Product Name	Gene Symbol
Y58S
Up-regulated
LOC_Os04g46060	WRKY36, expressed	OsWRKY36
LOC_Os02g16540	WRKY39, expressed	OsWRKY39
Down-regulated
LOC_Os01g54600	WRKY13, expressed	OsWRKY13
LOC_Os01g74140	WRKY17, expressed	OsWRKY17
LOC_Os08g38990	WRKY30, expressed	OsWRKY30
LOC_Os09g30400	WRKY90, expressed	OsWRKY80
P64S
Up-regulated
LOC_Os06g44010	WRKY28, expressed	OsWRKY28
LOC_Os11g45850	WRKY61, expressed	OsWRKY61
Down-regulated
LOC_Os01g60640	WRKY21, expressed	OsWRKY21
LOC_Os05g45230	WRKY58, expressed	OsWRKY58

## Sheet: Zinc finger
Table S4_6. The COR Zinc finger protein genes.
Loc_ID	Gene Product Name	Gene Symbol
Y58S
Up-regulated
LOC_Os08g36020	Disease resistance/zinc finger/chromosome condensation-like region protein, putative, expressed	OsBRXL4
LOC_Os01g09720	dof zinc finger domain containing protein, putative, expressed
LOC_Os12g42970	GATA zinc finger domain containing protein, expressed
LOC_Os01g74540	GATA zinc finger domain containing protein, expressed
LOC_Os03g57260	GRF zinc finger family protein, expressed
LOC_Os05g50080	zinc finger C-x8-C-x5-C-x3-H type family protein, expressed
LOC_Os05g08400	zinc finger C-x8-C-x5-C-x3-H type family protein, expressed
LOC_Os08g38370	zinc finger C-x8-C-x5-C-x3-H type family protein, expressed
LOC_Os12g16210	zinc finger family protein, putative, expressed
LOC_Os04g49560	zinc finger family protein, putative, expressed
LOC_Os02g40664	zinc finger family protein, putative, expressed
LOC_Os01g59980	zinc finger family protein, putative, expressed
LOC_Os03g50120	zinc finger family protein, putative, expressed
LOC_Os10g39850	zinc finger, C3HC4 type domain containing protein, expressed
LOC_Os05g01230	zinc finger, C3HC4 type domain containing protein, expressed
LOC_Os10g41660	zinc finger, C3HC4 type domain containing protein, expressed
LOC_Os03g07790	zinc finger, C3HC4 type domain containing protein, expressed
LOC_Os12g16690	zinc finger, C3HC4 type domain containing protein, expressed
LOC_Os08g05560	zinc finger, C3HC4 type domain containing protein, expressed
LOC_Os01g03840	ZOS1-02 - C2H2 zinc finger protein, expressed	SL1
LOC_Os01g57650	ZOS1-12 - C2H2 zinc finger protein, expressed
LOC_Os02g05610	ZOS2-03 - C2H2 zinc finger protein, expressed
LOC_Os02g53530	ZOS2-17 - C2H2 zinc finger protein, expressed
LOC_Os04g47860	ZOS4-11 - C2H2 zinc finger protein, expressed
LOC_Os04g59380	ZOS4-14 - C2H2 zinc finger protein, expressed
LOC_Os05g51830	ZOS5-12 - C2H2 zinc finger protein, expressed	OsHDT1
LOC_Os07g44640	ZOS7-13 - C2H2 zinc finger protein, expressed	OsPRMT3
LOC_Os08g44190	ZOS8-13 - C2H2 zinc finger protein, expressed
LOC_Os09g10980	ZOS9-02 - C2H2 zinc finger protein, expressed
Down-regulated
LOC_Os09g21710	AN1-like zinc finger domain containing protein, expressed
LOC_Os09g31200	AN1-like zinc finger domain containing protein, expressed	OsSAP1
LOC_Os08g39450	AN1-like zinc finger domain containing protein, expressed	OsSAP11
LOC_Os03g57920	AN1-like zinc finger domain containing protein, expressed
LOC_Os01g10580	B-box zinc finger family protein, putative, expressed
LOC_Os01g68020	BTBZ2 - Bric-a-Brac, Tramtrack, and Broad Complex BTB domain with TAZ zinc finger and Calmodulin-binding domains, expressed
LOC_Os02g38320	BTBZ3 - Bric-a-Brac, Tramtrack, Broad Complex BTB domain with TAZ zinc finger and Calmodulin-binding domains, expressed
LOC_Os03g22770	CCT/B-box zinc finger protein, putative, expressed
LOC_Os02g49230	CCT/B-box zinc finger protein, putative, expressed	DTH2
LOC_Os10g26620	dof zinc finger domain containing protein, putative, expressed
LOC_Os04g58190	dof zinc finger domain containing protein, putative, expressed
LOC_Os07g17130	FYVE zinc finger domain containing protein, expressed
LOC_Os02g13890	FYVE zinc finger domain containing protein, expressed
LOC_Os05g06340	GATA zinc finger domain containing protein, expressed
LOC_Os03g03850	GATA zinc finger domain containing protein, expressed
LOC_Os06g23220	GRF zinc finger family protein, expressed
LOC_Os03g22680	RING finger and CHY zinc finger domain-containing protein 1, putative, expressed
LOC_Os03g05270	RING finger and CHY zinc finger domain-containing protein 1, putative, expressed
LOC_Os06g49130	TAZ zinc finger family protein, expressed
LOC_Os03g24184	TRAF-type zinc finger domain-containing protein 1, putative, expressed
LOC_Os03g24184	TRAF-type zinc finger domain-containing protein 1, putative, expressed
LOC_Os07g46390	TRAF-type zinc finger domain-containing protein 1, putative, expressed
LOC_Os06g41010	zinc finger A20 and AN1 domain-containing stress-associated protein, putative, expressed	OsiSAP8
LOC_Os03g57900	zinc finger A20 and AN1 domain-containing stress-associated protein, putative, expressed
LOC_Os07g07400	zinc finger A20 and AN1 domain-containing stress-associated protein, putative, expressed
LOC_Os01g56040	zinc finger A20 and AN1 domain-containing stress-associated protein, putative, expressed
LOC_Os08g33880	zinc finger A20 and AN1 domain-containing stress-associated protein, putative, expressed
LOC_Os05g10670	zinc finger CCCH type family protein, putative, expressed	OsTZF1
LOC_Os01g53650	zinc finger CCCH type family protein, putative, expressed
LOC_Os06g43120	zinc finger C-x8-C-x5-C-x3-H type family protein, expressed
LOC_Os03g16480	zinc finger family protein, putative, expressed
LOC_Os07g38580	zinc finger family protein, putative, expressed
LOC_Os04g46600	zinc finger protein, putative, expressed
LOC_Os03g42790	zinc finger protein-related, putative, expressed
LOC_Os03g42760	zinc finger protein-related, putative, expressed
LOC_Os03g42780	zinc finger protein-related, putative, expressed
LOC_Os03g42780	zinc finger protein-related, putative, expressed
LOC_Os11g04281	zinc finger, C3HC4 type domain containing protein
LOC_Os04g59580	zinc finger, C3HC4 type domain containing protein, expressed
LOC_Os06g43210	zinc finger, C3HC4 type domain containing protein, expressed
LOC_Os05g40980	zinc finger, C3HC4 type domain containing protein, expressed
LOC_Os01g47740	zinc finger, C3HC4 type domain containing protein, expressed
LOC_Os03g57500	zinc finger, C3HC4 type domain containing protein, expressed
LOC_Os04g55510	zinc finger, C3HC4 type domain containing protein, expressed
LOC_Os12g39110	zinc finger, C3HC4 type domain containing protein, expressed
LOC_Os04g49000	zinc finger, C3HC4 type domain containing protein, expressed
LOC_Os05g39260	zinc finger, C3HC4 type domain containing protein, expressed
LOC_Os01g47740	zinc finger, C3HC4 type domain containing protein, expressed
LOC_Os02g55480	zinc finger, C3HC4 type domain containing protein, expressed
LOC_Os01g66970	zinc finger, C3HC4 type domain containing protein, expressed
LOC_Os03g40170	zinc finger, C3HC4 type domain containing protein, expressed
LOC_Os12g04660	zinc finger, C3HC4 type domain containing protein, expressed
LOC_Os05g47670	zinc finger, C3HC4 type domain containing protein, expressed
LOC_Os06g34400	zinc finger, C3HC4 type domain containing protein, expressed
LOC_Os12g04450	zinc finger, C3HC4 type domain containing protein, expressed
LOC_Os11g04680	zinc finger, C3HC4 type domain containing protein, expressed
LOC_Os06g47270	zinc finger, C3HC4 type domain containing protein, expressed
LOC_Os04g49700	zinc finger, C3HC4 type domain containing protein, expressed
LOC_Os01g50750	zinc finger, C3HC4 type domain containing protein, expressed
LOC_Os01g62640	zinc finger, C3HC4 type domain containing protein, expressed
LOC_Os03g26370	zinc finger, C3HC4 type domain containing protein, expressed
LOC_Os08g37760	zinc finger, C3HC4 type domain containing protein, expressed
LOC_Os01g35100	zinc finger, C3HC4 type domain containing protein, expressed
LOC_Os01g64620	zinc finger, C3HC4 type domain containing protein, expressed
LOC_Os12g05280	zinc finger, C3HC4 type domain containing protein, expressed
LOC_Os03g26420	zinc finger, C3HC4 type domain containing protein, expressed
LOC_Os11g05200	zinc finger, C3HC4 type domain containing protein, expressed
LOC_Os05g39940	zinc finger, C3HC4 type domain containing protein, expressed
LOC_Os06g14640	zinc finger, C3HC4 type domain containing protein, expressed
LOC_Os12g04460	zinc finger, C3HC4 type domain containing protein, expressed
LOC_Os06g14650	zinc finger, C3HC4 type domain containing protein, expressed
LOC_Os11g04690	zinc finger, C3HC4 type domain containing protein, expressed
LOC_Os01g35120	zinc finger, C3HC4 type domain containing protein, expressed
LOC_Os11g02260	zinc finger, C3HC4 type domain containing protein, expressed
LOC_Os11g05230	zinc finger, C3HC4 type domain containing protein, expressed
LOC_Os01g07390	zinc finger, C3HC4 type family protein, expressed
LOC_Os09g26470	zinc finger, C3HC4 type family protein, expressed
LOC_Os06g50370	zinc finger, C3HC4 type, domain containing protein, expressed
LOC_Os06g46366	zinc finger, C3HC4 type, domain containing protein, expressed
LOC_Os01g19800	zinc finger, C3HC4 type, putative, expressed
LOC_Os10g30850	zinc finger, RING-type, putative, expressed	OsHCI1
LOC_Os01g67850	zinc finger, RING-type, putative, expressed
LOC_Os01g09620	zinc finger/CCCH transcription factor, putative, expressed	OsDOS
LOC_Os05g45020	zinc finger/CCCH transcription factor, putative, expressed
LOC_Os11g25610	ZOS11-02 - C2H2 zinc finger protein, expressed
LOC_Os01g66570	ZOS1-19 - C2H2 zinc finger protein, expressed
LOC_Os12g39400	ZOS12-09 - C2H2 zinc finger protein, expressed	ZFP252
LOC_Os03g40710	ZOS3-13 - C2H2 zinc finger protein, expressed
LOC_Os03g40710	ZOS3-13 - C2H2 zinc finger protein, expressed
LOC_Os03g49132	ZOS3-16 - C2H2 zinc finger protein, expressed
LOC_Os03g55540	ZOS3-18 - C2H2 zinc finger protein, expressed
LOC_Os04g08060	ZOS4-03 - C2H2 zinc finger protein, expressed
LOC_Os05g37190	ZOS5-08 - C2H2 zinc finger protein, expressed
LOC_Os07g01180	ZOS7-01 - C2H2 zinc finger protein, expressed
LOC_Os07g39310	ZOS7-06 - C2H2 zinc finger protein, expressed
LOC_Os07g39960	ZOS7-07 - C2H2 zinc finger protein, expressed
LOC_Os07g40950	ZOS7-12 - C2H2 zinc finger protein, expressed
P64S
Up-regulated
LOC_Os05g38360	DHHC zinc finger domain containing protein, expressed
LOC_Os10g35300	dof zinc finger domain containing protein, putative, expressed
LOC_Os10g35300	dof zinc finger domain containing protein, putative, expressed
LOC_Os04g46020	GATA zinc finger domain containing protein, expressed
LOC_Os02g12790	GATA zinc finger domain containing protein, expressed	Cga1
LOC_Os12g07120	GATA zinc finger domain containing protein, expressed
LOC_Os08g03610	LSD1 zinc finger domain containing protein, expressed
Down-regulated
LOC_Os06g41710	CW-type Zinc Finger, putative, expressed
LOC_Os01g72320	FYVE zinc finger domain containing protein, expressed
LOC_Os01g54210	GATA zinc finger domain containing protein, expressed
LOC_Os03g18950	zinc finger C-x8-C-x5-C-x3-H type family protein, expressed
LOC_Os07g04580	zinc finger C-x8-C-x5-C-x3-H type family protein, expressed
LOC_Os07g30820	zinc finger family protein, putative, expressed
LOC_Os12g38950	zinc finger, C2H2 type family protein, expressed
LOC_Os08g14320	zinc finger, C3HC4 type domain containing protein, expressed
LOC_Os04g41050	zinc finger, C3HC4 type domain containing protein, expressed
LOC_Os04g41080	zinc finger, C3HC4 type domain containing protein, expressed
LOC_Os11g07450	zinc finger, C3HC4 type domain containing protein, expressed
LOC_Os04g41070	zinc finger, C3HC4 type domain containing protein, expressed
LOC_Os02g44700	zinc finger, C3HC4 type domain containing protein, expressed
LOC_Os11g34700	ZOS11-04 - C2H2 zinc finger protein, expressed
LOC_Os12g38940	ZOS12-06 - C2H2 zinc finger protein, expressed
LOC_Os12g38960	ZOS12-07 - C2H2 zinc finger protein, expressed
LOC_Os01g68104	ZOS1-21 - C2H2 zinc finger protein, expressed
LOC_Os04g39520	ZOS4-08 - C2H2 zinc finger protein, expressed
LOC_Os05g01550	ZOS5-01 - C2H2 zinc finger protein, expressed

## Sheet: RNA helicase
Table S4_7. The COR RNA helicase genes.
Loc_ID	Gene Product Name
Y58S
Up-regulated
LOC_Os05g32370	ATP-dependent RNA helicase, putative, expressed
LOC_Os03g61220	DEAD-box ATP-dependent RNA helicase 3, putative, expressed
LOC_Os06g40020	DEAD-box ATP-dependent RNA helicase 52A, putative, expressed
LOC_Os04g40970	DEAD-box ATP-dependent RNA helicase, putative, expressed
LOC_Os11g44910	DEAD-box ATP-dependent RNA helicase, putative, expressed
LOC_Os03g06440	RNA helicase SDE3, putative, expressed
Down-regulated
LOC_Os02g10770	DEAD-box ATP-dependent RNA helicase 41, putative, expressed
LOC_Os06g23530	pre-mRNA-splicing factor ATP-dependent RNA helicase, putative, expressed
P64S
Up-regulated
LOC_Os11g20554	ATP-dependent RNA helicase, putative, expressed
