# Supplementary material for: Comparative Analysis of Anther Transcriptome Profiles of Two Different Rice Male Sterile Lines Genotypes under Cold Stress
Source: Int J Mol Sci. 2015 May 18;16(5):11398–416. doi: 10.3390/ijms160511398 (PMC4463707; doi:10.3390/ijms160511398)
Supplement: Supplementary file 1 [file ijms-16-11398-s001.zip › ijms-80031-Supplementary Information/ijms-80031-Table S5. The COR calmodulin-related genes, plant hormone signal transduction genes, and light induced genes.- fro publish.xls]

## Sheet: calmodulin
Table S5_1. The COR calmodulin-related genes.
Loc_ID	Gene Product Name	Gene Symbol
Y58S
Up-regulated
LOC_Os06g14490	calmodulin-binding heat-shock protein, putative, expressed
LOC_Os11g04560	calmodulin-like protein 1, putative, expressed
LOC_Os03g55620	CAMK_CAMK_like_Aur_like - CAMK includes calcium/calmodulin depedent protein kinases, expressed
LOC_Os01g09580	CAMK_CAMK_like_Aur_like - CAMK includes calcium/calmodulin depedent protein kinases, expressed
LOC_Os05g39090	CAMK_CAMK_like9 - CAMK includes calcium/calmodulin depedent protein kinases, expressed
LOC_Os08g34240	CAMK_KIN1/SNF1/Nim1_like3 - CAMK includes calcium/calmodulin depedent protein kinases, expressed
LOC_Os12g41090	CAMK_KIN1/SNF1/Nim1_like8 - CAMK includes calcium/calmodulin depedent protein kinases, expressed
LOC_Os05g46350	IQ calmodulin-binding motif domain containing protein, expressed
LOC_Os01g09790	IQ calmodulin-binding motif domain containing protein, expressed
LOC_Os08g02250	IQ calmodulin-binding motif domain containing protein, expressed
LOC_Os07g33370	IQ calmodulin-binding motif family protein, expressed
LOC_Os01g09470	IQ calmodulin-binding motif family protein, expressed
LOC_Os05g09520	IQ calmodulin-binding motif family protein, expressed
LOC_Os12g41160	IQ calmodulin-binding motif family protein, putative, expressed
LOC_Os03g23960	IQ calmodulin-binding motif family protein, putative, expressed
LOC_Os03g20370	OsCam1-1 - Calmodulin, expressed	OsCam1-1
LOC_Os01g16240	OsCam1-3 - Calmodulin, expressed	OsCam1-3
LOC_Os02g39380	OsCML17 - Calmodulin-related calcium sensor protein, expressed	OsCML17
LOC_Os12g41110	OsCML5 - Calmodulin-related calcium sensor protein, expressed	OsCML5
Down-regulated
LOC_Os01g68020	BTBZ2 - Bric-a-Brac, Tramtrack, and Broad Complex BTB domain with TAZ zinc finger and Calmodulin-binding domains, expressed
LOC_Os02g38320	BTBZ3 - Bric-a-Brac, Tramtrack, Broad Complex BTB domain with TAZ zinc finger and Calmodulin-binding domains, expressed
LOC_Os08g27170	calmodulin binding protein, putative, expressed
LOC_Os01g38980	calmodulin-binding protein, putative, expressed
LOC_Os03g09100	calmodulin-binding transcription activator, putative, expressed
LOC_Os05g41270	CAMK_CAMK_like - CAMK includes calcium/calmodulin depedent protein kinases, expressed
LOC_Os03g02980	CAMK_CAMK_like_ULKh_APGy - CAMK includes calcium/calmodulin depedent protein kinases, expressed
LOC_Os10g41490	CAMK_CAMK_like1 - CAMK includes calcium/calmodulin depedent protein kinases, expressed	SAPK3
LOC_Os03g48270	CAMK_CAMK_like1 - CAMK includes calcium/calmodulin depedent protein kinases, expressed	OsCPK9
LOC_Os02g41580	CAMK_CAMK_like4 - CAMK includes calcium/calmodulin depedent protein kinases, expressed
LOC_Os04g59450	CAMK_CAMK_like8 - CAMK includes calcium/calmodulin depedent protein kinases, expressed	SAPK5
LOC_Os03g27280	CAMK_CAMK_like9 - CAMK includes calcium/calmodulin depedent protein kinases, expressed	SAPK1
LOC_Os12g02200	CAMK_KIN1/SNF1/Nim1_like - CAMK includes calcium/calmodulin depedent protein kinases, expressed	OsCIPK14
LOC_Os05g04550	CAMK_KIN1/SNF1/Nim1_like - CAMK includes calcium/calmodulin depedent protein kinases, expressed
LOC_Os11g02240	CAMK_KIN1/SNF1/Nim1_like - CAMK includes calcium/calmodulin depedent protein kinases, expressed	OsCIPK15
LOC_Os05g26940	CAMK_KIN1/SNF1/Nim1_like3 - CAMK includes calcium/calmodulin depedent protein kinases, expressed
LOC_Os06g40370	CAMK_KIN1/SNF1/Nim1_like7 - CAMK includes calcium/calmodulin depedent protein kinases, expressed
LOC_Os07g05620	CAMK_KIN1/SNF1/Nim1_like8 - CAMK includes calcium/calmodulin depedent protein kinases, expressed	OsCIPK23
LOC_Os11g31060	IQ calmodulin-binding and BAG domain containing protein, putative, expressed
LOC_Os01g53980	IQ calmodulin-binding motif family protein, expressed
LOC_Os01g51840	IQ calmodulin-binding motif family protein, putative, expressed
LOC_Os05g31620	OsCML15 - Calmodulin-related calcium sensor protein, expressed	OsCML15
LOC_Os10g25010	OsCML8 - Calmodulin-related calcium sensor protein, expressed	OsCML8
LOC_Os05g41200	OsCML9 - Calmodulin-related calcium sensor protein, expressed	OsCML9
P64S
Up-regulated
LOC_Os01g72080	calmodulin-like protein 1, putative, expressed
LOC_Os03g03660	CAMK_CAMK_like7 - CAMK includes calcium/calmodulin depedent protein kinases, expressed	OsCDPK11
LOC_Os06g01500	IQ calmodulin-binding motif family protein, putative, expressed
Down-regulated
LOC_Os07g29794	calmodulin binding heat shock protein, putative, expressed
LOC_Os11g44310	calmodulin binding protein, putative, expressed
LOC_Os11g44680	calmodulin binding protein, putative, expressed

## Sheet: plant hormone
Table S5_2. The COR plant hormone signal transduction genes.
Loc_ID	Gene Product Name	Gene Symbol
Y58S
Up-regulated
LOC_Os06g39590	OsIAA23 - Auxin-responsive Aux/IAA gene family member, expressed
LOC_Os08g39830	ethylene-insensitive 3, putative, expressed
LOC_Os02g05060	OsSAUR5 - Auxin-responsive SAUR gene family member, expressed
LOC_Os10g25250	ZIM domain containing protein, putative, expressed	OsJAZ14
LOC_Os06g45950	OsSAUR25 - Auxin-responsive SAUR gene family member, expressed
LOC_Os04g56850	auxin response factor, putative, expressed
LOC_Os10g05690	transmembrane amino acid transporter protein, putative, expressed
LOC_Os06g15480	transcription factor, putative, expressed
LOC_Os03g14080	transmembrane amino acid transporter protein, putative, expressed
LOC_Os04g56680	OsSAUR22 - Auxin-responsive SAUR gene family member, expressed
LOC_Os01g48060	auxin response factor, putative, expressed
LOC_Os02g24740	OsSAUR9 - Auxin-responsive SAUR gene family member, expressed
LOC_Os02g24700	OsSAUR8 - Auxin-responsive SAUR gene family member, expressed
LOC_Os10g42110	protein kinase family protein, putative, expressed
Down-regulated
LOC_Os05g37170	transcription factor, putative, expressed
LOC_Os04g52670	OsSAUR21 - Auxin-responsive SAUR gene family member, expressed
LOC_Os04g59450	CAMK_CAMK_like8 - CAMK includes calcium/calmodulin depedent protein kinases, expressed	SAPK5
LOC_Os04g52684	expressed protein
LOC_Os02g35180	OsRR2 type-A response regulator, expressed
LOC_Os03g53150	OsIAA13 - Auxin-responsive Aux/IAA gene family member, expressed
LOC_Os12g04500	response regulator receiver domain containing protein, expressed
LOC_Os01g64730	bZIP transcription factor domain containing protein, expressed
LOC_Os03g20790	ethylene-insensitive 3, putative, expressed
LOC_Os03g08320	ZIM domain containing protein, putative, expressed	OsJAZ11
LOC_Os05g05180	OsGH3 - Probable indole-3-acetic acid-amido synthetase, expressed	OsGH3-6
LOC_Os01g09800	BTBA1 - Bric-a-Brac,Tramtrack, Broad Complex BTB domain with Ankyrin repeat region, expressed	OsNPR1
LOC_Os01g12160	OsGH3 - Probable indole-3-acetic acid-amido synthetase, expressed	OsJAR2
LOC_Os03g27280	CAMK_CAMK_like9 - CAMK includes calcium/calmodulin depedent protein kinases, expressed	SAPK1
LOC_Os02g05050	OsSAUR4 - Auxin-responsive SAUR gene family member, expressed
LOC_Os07g48820	transcription factor, putative, expressed	rTGA2.1
LOC_Os10g41490	CAMK_CAMK_like1 - CAMK includes calcium/calmodulin depedent protein kinases, expressed	SAPK3
LOC_Os01g62760	protein phosphatase 2C, putative, expressed
LOC_Os02g35140	auxin response factor 7, putative, expressed
LOC_Os06g50040	OsSAUR29 - Auxin-responsive SAUR gene family member, expressed
LOC_Os01g08320	OsIAA1 - Auxin-responsive Aux/IAA gene family member, expressed	OsIAA1
LOC_Os02g55320	two-component response regulator, putative, expressed	ORR3
LOC_Os05g44810	OsIAA18 - Auxin-responsive Aux/IAA gene family member, expressed
LOC_Os02g30810	OsSAUR10 - Auxin-responsive SAUR gene family member, expressed
LOC_Os03g18600	cyclase/dehydrase family protein, putative, expressed
P64S
Up-regulated
LOC_Os05g38290	protein phosphatase 2C, putative, expressed
LOC_Os06g10880	bZIP transcription factor, putative, expressed	OsAREB1
Down-regulated
LOC_Os01g67770	two-component response regulator, putative, expressed	ORR6
LOC_Os06g06090	CGMC_MAPKCMGC_2_ERK2 - CGMC includes CDA, MAPK, GSK3, and CLKC kinases, expressed	OsMPK1

## Sheet: light
Table S5_3. The COR light induced genes.
Loc_ID	Gene Product Name
Y58S
Up-regulated
LOC_Os01g14410	early light-induced protein, chloroplast precursor, putative, expressed
LOC_Os07g08160	early light-induced protein, chloroplast precursor, putative, expressed
LOC_Os07g08150	early light-induced protein, chloroplast precursor, putative, expressed
LOC_Os09g18159	light repressible receptor protein kinase, putative, expressed
LOC_Os05g02690	sensitivity to red light reduced protein 1, putative, expressed
Down-regulated
LOC_Os01g01340	light-induced protein 1-like, putative, expressed
LOC_Os04g49930	sensitivity to red light reduced protein 1, putative, expressed
