# Supplementary material for: Comparative Analysis of Anther Transcriptome Profiles of Two Different Rice Male Sterile Lines Genotypes under Cold Stress
Source: Int J Mol Sci. 2015 May 18;16(5):11398–416. doi: 10.3390/ijms160511398 (PMC4463707; doi:10.3390/ijms160511398)
Supplement: Supplementary file 1 [file ijms-16-11398-s001.zip › ijms-80031-Supplementary Information/ijms-80031-Table S6. The COR galactose metabolism genes, DNA replication genes, and ribosome genes.- for publish.xls]

## Sheet: galactose metabolism
Table S6_1. The COR galactose metabolism genes.
Loc_ID	Gene Product Name	Gene Symbol
Y58S
Up-regulated
LOC_Os05g44922	6-phosphofructokinase, putative, expressed
LOC_Os08g34050	phosphofructokinase, putative, expressed
LOC_Os09g38030	UTP--glucose-1-phosphate uridylyltransferase, putative, expressed	OsUgp1
LOC_Os02g02560	UTP--glucose-1-phosphate uridylyltransferase, putative, expressed	OsUgp2
LOC_Os08g28730	NAD dependent epimerase/dehydratase family protein, putative, expressed
LOC_Os09g15420	NAD dependent epimerase/dehydratase family protein, putative, expressed
Down-regulated
LOC_Os05g51670	NAD dependent epimerase/dehydratase family protein, putative, expressed
LOC_Os05g09500	hexokinase, putative, expressed
LOC_Os08g38710	uncharacterized glycosyltransferase, putative, expressed	OsAkaGal
LOC_Os10g26570	phosphofructokinase, putative, expressed
LOC_Os07g26540	hexokinase, putative, expressed
LOC_Os01g72340	beta-galactosidase, putative, expressed
LOC_Os05g10650	6-phosphofructokinase, putative, expressed
LOC_Os04g51880	GHMP kinases ATP-binding protein, putative, expressed
LOC_Os07g10840	uncharacterized glycosyltransferase, putative, expressed
LOC_Os10g35070	alpha-galactosidase precursor, putative, expressed
LOC_Os01g09460	hexokinase, putative, expressed
LOC_Os03g52560	glycosyl hydrolases, putative, expressed
LOC_Os06g46284	glycosyl hydrolase, family 31, putative, expressed
LOC_Os02g33110	glycosyl hydrolases, putative, expressed	OsCIN1
P64S
Up-regulated
LOC_Os09g35800	UDP-glucose 4-epimerase, putative, expressed
Down-regulated
LOC_Os01g73580	glycosyl hydrolases, putative, expressed
LOC_Os05g31110	hexokinase, putative, expressed

## Sheet: DNA replication
Table S6_2. The COR DNA replication genes.
Loc_ID	Gene Product Name	Gene Symbol
Y58S
Up-regulated
LOC_Os02g58220	RPA2A - Putative single-stranded DNA binding complex subunit 2, expressed	OsRPA2
LOC_Os11g05570	RNASEH2A - Putative ribonuclease H2 large subunit, expressed
LOC_Os07g22400	POLA3 - Putative DNA polymerase alpha complex subunit, expressed
LOC_Os12g13950	POLA2 - Putative DNA polymerase alpha complex subunit, expressed
LOC_Os02g30800	POLE1 - Putative DNA polymerase epsilon catalytic subunit, expressed
LOC_Os03g03650	POLD2 - Putative DNA polymerase delta complex subunit, expressed
LOC_Os02g55410	MCM5 - Putative minichromosome maintenance MCM complex subunit 5, expressed
LOC_Os09g39490	histone-like transcription factor and archaeal histone, putative, expressed
LOC_Os11g29380	MCM2 - Putative minichromosome maintenance MCM complex subunit 2, expressed
LOC_Os01g10690	POLD3 - Putative DNA polymerase delta complex subunit, expressed
LOC_Os01g36390	MCM4 - Putative minichromosome maintenance MCM complex subunit 4, expressed
LOC_Os12g37400	MCM7 - Putative minichromosome maintenance MCM complex subunit 7, expressed
LOC_Os10g42400	expressed protein
LOC_Os08g06620	DNA polymerase delta subunit 4 family, putative, expressed
LOC_Os04g49860	DNA2 - Putative DNA replication helicase 2 protein, expressed
LOC_Os03g11540	RPA1B - Putative single-stranded DNA binding complex subunit 1, expressed
LOC_Os05g14590	MCM6 - Putative minichromosome maintenance MCM complex subunit 6, expressed
LOC_Os01g36390	MCM4 - Putative minichromosome maintenance MCM complex subunit 4, expressed
LOC_Os05g39850	MCM3 - Putative minichromosome maintenance MCM complex subunit 3, expressed
LOC_Os02g56130	PCNA - Putative DNA replicative polymerase clamp, expressed
LOC_Os11g08330	POLD1 - Putative DNA polymerase delta catalytic subunit, expressed
LOC_Os01g64820	POLA1 - Putative DNA polymerase alpha catalytic subunit, expressed
LOC_Os05g06840	POLE2A - Putative DNA polymerase epsilon complex subunit, expressed
LOC_Os04g48060	RFC2 - Putative clamp loader of PCNA, replication factor C subunit 2, expressed
LOC_Os02g53500	RFC5 - Putative clamp loader of PCNA, replication factor C subunit 5, expressed
Down-regulated
LOC_Os08g43080	POLD4B - Putative DNA polymerase delta complex subunit, expressed

## Sheet: ribosome
Table S6_3. The COR ribosome genes.
Loc_ID	Gene Product Name	Gene Symbol
Y58S
Up-regulated
LOC_Os11g05562	40S ribosomal protein S25, putative, expressed
LOC_Os11g24610	60S ribosomal protein L38, putative, expressed
LOC_Os03g58430	40S ribosomal protein S15, putative, expressed
LOC_Os03g40180	60S ribosomal protein L15, putative, expressed
LOC_Os05g19360	expressed protein
LOC_Os11g04370	ribosomal protein L24, putative, expressed
LOC_Os03g29460	60S ribosomal protein, putative, expressed
LOC_Os03g13170	ubiquitin fusion protein, putative, expressed
LOC_Os09g39500	ubiquitin fusion protein, putative, expressed
LOC_Os07g42170	60S ribosomal protein, putative, expressed
LOC_Os01g13080	60S acidic ribosomal protein, putative, expressed
LOC_Os08g44480	40S ribosomal protein S25, putative, expressed
LOC_Os02g40880	ribosomal protein L14, putative, expressed
LOC_Os02g40880	ribosomal protein L14, putative, expressed
LOC_Os05g30530	40S ribosomal protein S4, putative, expressed
LOC_Os03g18570	40S ribosomal protein S7, putative, expressed
LOC_Os03g18580	40S ribosomal protein S7, putative, expressed
LOC_Os08g23710	ribosomal protein L7Ae, putative, expressed
LOC_Os03g22460	expressed protein
LOC_Os03g46490	40S ribosomal protein S21, putative, expressed
LOC_Os02g13530	40S ribosomal protein S24, putative, expressed
LOC_Os02g27769	40S ribosomal protein S27, putative, expressed
LOC_Os11g29190	40S ribosomal protein S5, putative, expressed
LOC_Os03g28410	ribosomal protein S2, putative, expressed
LOC_Os07g42450	ribosomal protein S2, putative, expressed
LOC_Os07g10720	40S ribosomal protein S15a, putative, expressed
LOC_Os04g39700	60S ribosomal protein L6, putative, expressed
LOC_Os03g54890	ribosomal protein L13, putative, expressed
LOC_Os08g02340	60S acidic ribosomal protein, putative, expressed
LOC_Os01g19840	60S ribosomal protein L29-2, putative, expressed
LOC_Os05g28750	60S ribosomal protein L29-2, putative, expressed
LOC_Os02g01230	ribosomal protein, putative, expressed
LOC_Os02g01332	ribosomal protein L6, putative, expressed
LOC_Os10g32820	60S ribosomal protein L21-2, putative, expressed
LOC_Os11g04070	60S acidic ribosomal protein P0, putative, expressed
LOC_Os12g03880	60S acidic ribosomal protein P0, putative, expressed
LOC_Os08g03640	60S acidic ribosomal protein P0, putative, expressed
LOC_Os01g61814	40S ribosomal protein S23, putative, expressed
LOC_Os08g41810	ribosomal protein L22, putative, expressed
LOC_Os02g32760	60S acidic ribosomal protein, putative, expressed
LOC_Os02g55370	60S ribosomal protein L39, putative, expressed
LOC_Os02g55370	60S ribosomal protein L39, putative, expressed
LOC_Os01g52490	40S ribosomal protein S24, putative, expressed
LOC_Os06g36160	40S ribosomal protein S24, putative, expressed
LOC_Os05g48220	60S ribosomal protein L35a-3, putative, expressed
LOC_Os05g48220	60S ribosomal protein L35a-3, putative, expressed
LOC_Os11g03400	ribosomal protein, putative, expressed
LOC_Os12g03090	ribosomal protein, putative, expressed
LOC_Os01g25610	40S ribosomal protein S4, putative, expressed
LOC_Os11g38959	40S ribosomal protein S9-2, putative, expressed
LOC_Os11g38959	40S ribosomal protein S9-2, putative, expressed
LOC_Os11g38959	40S ribosomal protein S9-2, putative, expressed
LOC_Os01g10820	ribosomal protein L5, putative, expressed
LOC_Os02g18550	40S ribosomal protein S3a, putative, expressed
LOC_Os09g32532	60S ribosomal protein L32, putative, expressed
LOC_Os09g32520	60S ribosomal protein L32, putative, expressed
LOC_Os03g38260	60S ribosomal protein L19-3, putative, expressed
LOC_Os03g21940	60S ribosomal protein L19-3, putative, expressed
LOC_Os07g07719	ribosomal protein S13p/S18e, putative, expressed
LOC_Os01g48770	60S ribosomal protein L37a, putative, expressed
LOC_Os05g48320	60S ribosomal protein L37a, putative, expressed
LOC_Os10g08930	S10/S20 domain containing ribosomal protein, putative, expressed
LOC_Os07g08330	ribosomal protein L4, putative, expressed
LOC_Os03g15370	ubiquitin fusion protein, putative, expressed	UbL402
LOC_Os08g41300	60S ribosomal protein L32, putative, expressed
LOC_Os01g64090	L1P family of ribosomal proteins domain containing protein, expressed
LOC_Os02g21660	L1P family of ribosomal proteins domain containing protein, expressed
LOC_Os08g44450	L1P family of ribosomal proteins domain containing protein, expressed
LOC_Os10g27174	40S ribosomal protein S28, putative, expressed
LOC_Os03g38000	40S ribosomal protein S3-1, putative, expressed
LOC_Os02g56990	ribosomal protein L37, putative, expressed
LOC_Os01g16890	ribosomal protein L7Ae, putative, expressed
LOC_Os04g35090	40S ribosomal protein S10, putative, expressed
LOC_Os05g40820	ribosomal protein L24, putative, expressed
LOC_Os08g02400	40S ribosomal protein S13, putative, expressed
LOC_Os03g22180	60S ribosomal protein L18-3, putative, expressed
LOC_Os03g22340	60S ribosomal protein L22-2, putative, expressed
LOC_Os02g54470	60S ribosomal protein L35a-3, putative, expressed
LOC_Os09g39540	40S ribosomal protein S25, putative, expressed
LOC_Os09g32500	60S ribosomal protein L32, putative, expressed
LOC_Os07g05580	ribosomal protein L7Ae, putative, expressed
LOC_Os07g42950	40S ribosomal protein S6, putative, expressed
LOC_Os01g59730	ribosomal protein L7Ae, putative, expressed
LOC_Os07g12650	ribosomal protein L7Ae, putative, expressed
LOC_Os03g59310	ribosomal protein, putative, expressed
LOC_Os01g62350	60S ribosomal protein L36-2, putative, expressed
LOC_Os05g49030	60S ribosomal protein L18a, putative, expressed
LOC_Os01g62210	50S ribosomal protein L17, putative, expressed
LOC_Os02g37862	60S ribosomal protein L6, putative, expressed
LOC_Os07g47710	60S ribosomal protein L22-2, putative, expressed
LOC_Os03g01900	40S ribosomal protein S17, putative, expressed
LOC_Os04g50990	L11 domain containing ribosomal protein, putative, expressed
LOC_Os02g30050	ribosomal protein L29, putative, expressed
LOC_Os01g73160	40S ribosomal protein S10, putative, expressed
LOC_Os01g22490	40S ribosomal protein S27a, putative, expressed
LOC_Os07g12250	ribosomal protein L24, putative, expressed
LOC_Os02g02130	ribosomal protein L37, putative, expressed
LOC_Os04g42270	60S ribosomal protein L23A, putative, expressed
LOC_Os09g31180	ribosomal protein L6, putative, expressed
LOC_Os07g08660	40S ribosomal protein S15, putative, expressed
LOC_Os08g13690	60S ribosomal protein L7, putative, expressed
LOC_Os07g47780	60S ribosomal protein L18-3, putative, expressed
LOC_Os06g02510	ribosomal protein L13, putative, expressed
LOC_Os02g28810	ribosomal protein, putative, expressed
LOC_Os10g27190	40S ribosomal protein S17, putative, expressed
LOC_Os02g56960	ribosomal protein, putative, expressed
LOC_Os03g04590	ribosomal protein, putative, expressed
LOC_Os07g10660	ribosomal protein, putative, expressed
LOC_Os02g18380	60S ribosomal protein L27-3, putative, expressed
LOC_Os03g04750	60S ribosomal protein L21-2, putative, expressed
LOC_Os02g47140	L11 domain containing ribosomal protein, putative, expressed
LOC_Os06g04290	S10/S20 domain containing ribosomal protein, putative, expressed
LOC_Os02g01540	ribosomal protein, putative, expressed
LOC_Os01g60790	40S ribosomal protein S26, putative, expressed
LOC_Os07g38540	40S ribosomal protein S13, putative, expressed
LOC_Os04g51630	60S ribosomal protein L7, putative, expressed
LOC_Os01g09510	60S acidic ribosomal protein, putative, expressed
LOC_Os03g27260	40S ribosomal protein S6, putative, expressed
LOC_Os03g31090	40S ribosomal protein S19, putative, expressed
LOC_Os03g31134	retrotransposon protein, putative, Ty1-copia subclass, expressed
LOC_Os02g33140	ribosomal protein, putative, expressed
LOC_Os02g33140	ribosomal protein, putative, expressed
LOC_Os08g06040	60S ribosomal protein L34, putative, expressed
LOC_Os09g24690	60S ribosomal protein L34, putative, expressed
LOC_Os05g45270	ribosomal L9, putative, expressed
LOC_Os03g10340	40S ribosomal protein S3a, putative, expressed
LOC_Os01g47660	60S ribosomal protein L18a, putative, expressed
LOC_Os12g07010	ribosomal protein L3, putative, expressed
LOC_Os06g08320	60S ribosomal protein L39, putative, expressed
LOC_Os04g52361	ribosomal protein S17, putative, expressed
LOC_Os08g10608	ribosomal protein S17, putative, expressed
LOC_Os02g01560	40S ribosomal protein S4, putative, expressed
LOC_Os05g11710	ribosomal protein L5, putative, expressed
LOC_Os11g11390	ribosomal protein, putative, expressed
LOC_Os05g06310	60S ribosomal protein L18-3, putative, expressed
LOC_Os05g41110	ribosomal protein L7Ae, putative, expressed
LOC_Os03g14530	S10/S20 domain containing ribosomal protein, putative, expressed
LOC_Os09g32976	ribosomal protein L7Ae, putative, expressed
LOC_Os11g06750	ribosomal protein L3, putative, expressed
LOC_Os02g48660	60S ribosomal protein L31, putative, expressed
LOC_Os01g54870	60S ribosomal protein L18a, putative, expressed
LOC_Os01g04730	ribosomal protein L24, putative, expressed
LOC_Os11g05370	60S ribosomal protein L26-1, putative, expressed
Down-regulated
LOC_Os08g08760	ubiquitin family protein, putative, expressed
LOC_Os09g31019	ubiquitin fusion protein, putative, expressed
LOC_Os07g14750	60S acidic ribosomal protein, putative, expressed
LOC_Os08g15180	60S acidic ribosomal protein, putative, expressed
LOC_Os08g15180	60S acidic ribosomal protein, putative, expressed
LOC_Os09g27930	ubiquitin fusion protein, putative, expressed	UbL401
P64S
Up-regulated
LOC_Os08g31228	ribosomal protein L27, putative, expressed
Down-regulated
LOC_Os03g26229	40S ribosomal protein S9-1, putative, expressed
LOC_Os07g23244	ribosomal protein L23 family protein, putative, expressed
LOC_Os08g31228	ribosomal protein L27, putative, expressed
LOC_Os12g42180	ribosomal protein, putative, expressed
